# Supplementary material for: Genomic Analysis of the Kiwifruit Pathogen Pseudomonas syringae pv. actinidiae Provides Insight into the Origins of an Emergent Plant Disease
Source: PLoS Pathog. 2013 Jul 25;9(7):e1003503. doi: 10.1371/journal.ppat.1003503 (PMC3723570; doi:10.1371/journal.ppat.1003503)
Supplement: Dataset S1 — Artemis input file for depicting positions of SNPs. Read the readme file. Artemis is required to view the files: http://www.sanger.ac.uk/resources/software/artemis/. (ZIP) [file ppat.1003503.s001.zip]

Archive with 14 entries (11 files):
- recomb_snp_Data/
- recomb_snp_Data/.DS_Store
- __MACOSX/
- __MACOSX/recomb_snp_Data/
- __MACOSX/recomb_snp_Data/._.DS_Store
- recomb_snp_Data/coverage_J.txt.tab
- recomb_snp_Data/coverage_K.txt.tab
- recomb_snp_Data/NZ V-13 version_9.fasta
- recomb_snp_Data/Pan_J-31details_Psa_V13_assembly_2_annot_2.graphsimple.art
- recomb_snp_Data/Pan_K-26details_Psa_V13_assembly_2_annot_2.graphsimple.art
- recomb_snp_Data/polymorphisms_J_K.fragsGI.tab
- recomb_snp_Data/polymorphisms_J_K.fragsGO.tab
- recomb_snp_Data/ReadMe.rtf
- __MACOSX/recomb_snp_Data/._ReadMe.rtf
