# Supplementary material for: Genomic Analysis of the Kiwifruit Pathogen Pseudomonas syringae pv. actinidiae Provides Insight into the Origins of an Emergent Plant Disease
Source: PLoS Pathog. 2013 Jul 25;9(7):e1003503. doi: 10.1371/journal.ppat.1003503 (PMC3723570; doi:10.1371/journal.ppat.1003503)
Supplement: Dataset S1 — Artemis input file for depicting positions of SNPs. Read the readme file. Artemis is required to view the files: http://www.sanger.ac.uk/resources/software/artemis/. (ZIP) [file ppat.1003503.s001.zip › recomb_snp_Data/coverage_J.txt.tab]

FT not c 1..10518
FT /note="not covered"
FT not c complement(10521..10520)
FT /note="not covered"
FT not c complement(10523..10522)
FT /note="not covered"
FT not c complement(10529..10528)
FT /note="not covered"
FT not c 10565..10575
FT /note="not covered"
FT not c complement(10582..10581)
FT /note="not covered"
FT not c complement(10584..10583)
FT /note="not covered"
FT not c complement(10588..10587)
FT /note="not covered"
FT not c complement(10590..10590)
FT /note="not covered"
FT not c complement(10596..10595)
FT /note="not covered"
FT not c complement(10600..10599)
FT /note="not covered"
FT not c complement(10602..10601)
FT /note="not covered"
FT not c complement(10609..10608)
FT /note="not covered"
FT not c complement(11922..11921)
FT /note="not covered"
FT not c complement(11928..11928)
FT /note="not covered"
FT not c complement(11935..11934)
FT /note="not covered"
FT not c complement(11956..11956)
FT /note="not covered"
FT not c complement(11960..11960)
FT /note="not covered"
FT not c complement(11963..11963)
FT /note="not covered"
FT not c complement(11969..11969)
FT /note="not covered"
FT not c complement(11976..11975)
FT /note="not covered"
FT not c complement(11983..11982)
FT /note="not covered"
FT not c 11985..11986
FT /note="not covered"
FT not c complement(12030..12029)
FT /note="not covered"
FT not c complement(12042..12041)
FT /note="not covered"
FT not c complement(12045..12044)
FT /note="not covered"
FT not c complement(12051..12050)
FT /note="not covered"
FT not c complement(12054..12053)
FT /note="not covered"
FT not c complement(12092..12092)
FT /note="not covered"
FT not c 12098..12119
FT /note="not covered"
FT not c complement(12122..12121)
FT /note="not covered"
FT not c complement(12149..12148)
FT /note="not covered"
FT not c 12164..12165
FT /note="not covered"
FT not c complement(12168..12167)
FT /note="not covered"
FT not c complement(12171..12170)
FT /note="not covered"
FT not c 12175..12178
FT /note="not covered"
FT not c 12210..12229
FT /note="not covered"
FT not c complement(12293..12292)
FT /note="not covered"
FT not c complement(12298..12297)
FT /note="not covered"
FT not c 12301..12336
FT /note="not covered"
FT not c complement(12431..12430)
FT /note="not covered"
FT not c 12433..12442
FT /note="not covered"
FT not c complement(12449..12448)
FT /note="not covered"
FT not c 12587..12604
FT /note="not covered"
FT not c 12942..15651
FT /note="not covered"
FT not c complement(15654..15653)
FT /note="not covered"
FT not c complement(15656..15656)
FT /note="not covered"
FT not c 15660..15663
FT /note="not covered"
FT not c complement(15666..15666)
FT /note="not covered"
FT not c complement(15673..15673)
FT /note="not covered"
FT not c 15679..15680
FT /note="not covered"
FT not c complement(15683..15682)
FT /note="not covered"
FT not c 15687..15690
FT /note="not covered"
FT not c 15694..19429
FT /note="not covered"
FT not c complement(20126..20125)
FT /note="not covered"
FT not c complement(21268..21267)
FT /note="not covered"
FT not c complement(24789..24788)
FT /note="not covered"
FT not c complement(26040..26039)
FT /note="not covered"
FT not c complement(27145..27144)
FT /note="not covered"
FT not c complement(27319..27318)
FT /note="not covered"
FT not c complement(28031..28030)
FT /note="not covered"
FT not c complement(31140..31139)
FT /note="not covered"
FT not c complement(31986..31985)
FT /note="not covered"
FT not c complement(32461..32460)
FT /note="not covered"
FT not c complement(33915..33914)
FT /note="not covered"
FT not c complement(34195..34195)
FT /note="not covered"
FT not c 34198..34202
FT /note="not covered"
FT not c complement(34223..34222)
FT /note="not covered"
FT not c complement(35965..35964)
FT /note="not covered"
FT not c complement(36368..36367)
FT /note="not covered"
FT not c complement(37168..37167)
FT /note="not covered"
FT not c complement(37207..37206)
FT /note="not covered"
FT not c complement(37367..37366)
FT /note="not covered"
FT not c complement(38310..38309)
FT /note="not covered"
FT not c complement(39399..39398)
FT /note="not covered"
FT not c complement(39401..39400)
FT /note="not covered"
FT not c complement(39403..39402)
FT /note="not covered"
FT not c complement(39406..39405)
FT /note="not covered"
FT not c complement(39410..39410)
FT /note="not covered"
FT not c complement(39413..39413)
FT /note="not covered"
FT not c complement(39416..39415)
FT /note="not covered"
FT not c complement(39420..39419)
FT /note="not covered"
FT not c complement(39422..39422)
FT /note="not covered"
FT not c complement(39426..39425)
FT /note="not covered"
FT not c complement(41198..41197)
FT /note="not covered"
FT not c 41429..41523
FT /note="not covered"
FT not c 41694..41768
FT /note="not covered"
FT not c complement(42596..42595)
FT /note="not covered"
FT not c complement(43213..43212)
FT /note="not covered"
FT not c complement(43946..43945)
FT /note="not covered"
FT not c complement(44726..44725)
FT /note="not covered"
FT not c complement(45490..45489)
FT /note="not covered"
FT not c complement(45533..45532)
FT /note="not covered"
FT not c complement(45536..45535)
FT /note="not covered"
FT not c complement(46141..46140)
FT /note="not covered"
FT not c complement(46145..46144)
FT /note="not covered"
FT not c complement(48953..48952)
FT /note="not covered"
FT not c complement(50069..50068)
FT /note="not covered"
FT not c complement(50071..50070)
FT /note="not covered"
FT not c 50075..50083
FT /note="not covered"
FT not c complement(50087..50086)
FT /note="not covered"
FT not c complement(50152..50151)
FT /note="not covered"
FT not c complement(50155..50154)
FT /note="not covered"
FT not c complement(50157..50157)
FT /note="not covered"
FT not c complement(50161..50160)
FT /note="not covered"
FT not c complement(50163..50162)
FT /note="not covered"
FT not c 50165..50167
FT /note="not covered"
FT not c complement(50170..50170)
FT /note="not covered"
FT not c complement(50173..50172)
FT /note="not covered"
FT not c 50175..51454
FT /note="not covered"
FT not c complement(52726..52725)
FT /note="not covered"
FT not c complement(52782..52781)
FT /note="not covered"
FT not c complement(53871..53870)
FT /note="not covered"
FT not c complement(54134..54133)
FT /note="not covered"
FT not c complement(55257..55256)
FT /note="not covered"
FT not c complement(55673..55672)
FT /note="not covered"
FT not c complement(55760..55759)
FT /note="not covered"
FT not c complement(56107..56106)
FT /note="not covered"
FT not c complement(58537..58536)
FT /note="not covered"
FT not c complement(58867..58866)
FT /note="not covered"
FT not c complement(58914..58913)
FT /note="not covered"
FT not c complement(59555..59554)
FT /note="not covered"
FT not c complement(59559..59558)
FT /note="not covered"
FT not c complement(59835..59834)
FT /note="not covered"
FT not c complement(59837..59836)
FT /note="not covered"
FT not c complement(59852..59851)
FT /note="not covered"
FT not c complement(59864..59863)
FT /note="not covered"
FT not c complement(59886..59885)
FT /note="not covered"
FT not c 59895..59896
FT /note="not covered"
FT not c complement(61494..61493)
FT /note="not covered"
FT not c complement(63573..63572)
FT /note="not covered"
FT not c complement(63606..63605)
FT /note="not covered"
FT not c complement(65580..65579)
FT /note="not covered"
FT not c complement(66089..66088)
FT /note="not covered"
FT not c complement(66377..66376)
FT /note="not covered"
FT not c complement(66625..66624)
FT /note="not covered"
FT not c complement(67601..67600)
FT /note="not covered"
FT not c 68020..68022
FT /note="not covered"
FT not c complement(68025..68024)
FT /note="not covered"
FT not c complement(68034..68033)
FT /note="not covered"
FT not c complement(68036..68036)
FT /note="not covered"
FT not c complement(68039..68039)
FT /note="not covered"
FT not c complement(68376..68375)
FT /note="not covered"
FT not c complement(68780..68779)
FT /note="not covered"
FT not c complement(69747..69746)
FT /note="not covered"
FT not c complement(70072..70071)
FT /note="not covered"
FT not c complement(70503..70502)
FT /note="not covered"
FT not c complement(71218..71217)
FT /note="not covered"
FT not c complement(71635..71634)
FT /note="not covered"
FT not c complement(71882..71882)
FT /note="not covered"
FT not c complement(71945..71944)
FT /note="not covered"
FT not c complement(72018..72017)
FT /note="not covered"
FT not c complement(73992..73991)
FT /note="not covered"
FT not c complement(74497..74496)
FT /note="not covered"
FT not c complement(75989..75988)
FT /note="not covered"
FT not c complement(76580..76579)
FT /note="not covered"
FT not c complement(77008..77007)
FT /note="not covered"
FT not c complement(78394..78393)
FT /note="not covered"
FT not c complement(78432..78431)
FT /note="not covered"
FT not c complement(78879..78878)
FT /note="not covered"
FT not c complement(81447..81446)
FT /note="not covered"
FT not c complement(82194..82193)
FT /note="not covered"
FT not c complement(82199..82198)
FT /note="not covered"
FT not c complement(83169..83168)
FT /note="not covered"
FT not c complement(83370..83369)
FT /note="not covered"
FT not c complement(85704..85703)
FT /note="not covered"
FT not c complement(86179..86178)
FT /note="not covered"
FT not c complement(87249..87248)
FT /note="not covered"
FT not c complement(88429..88428)
FT /note="not covered"
FT not c complement(93090..93089)
FT /note="not covered"
FT not c complement(93184..93183)
FT /note="not covered"
FT not c complement(93542..93541)
FT /note="not covered"
FT not c 94279..94300
FT /note="not covered"
FT not c complement(94307..94306)
FT /note="not covered"
FT not c complement(95607..95606)
FT /note="not covered"
FT not c 96679..96688
FT /note="not covered"
FT not c complement(96693..96692)
FT /note="not covered"
FT not c complement(96704..96703)
FT /note="not covered"
FT not c complement(98732..98731)
FT /note="not covered"
FT not c complement(100763..100762)
FT /note="not covered"
FT not c complement(102415..102414)
FT /note="not covered"
FT not c complement(104144..104143)
FT /note="not covered"
FT not c complement(104437..104436)
FT /note="not covered"
FT not c complement(105772..105771)
FT /note="not covered"
FT not c complement(106171..106170)
FT /note="not covered"
FT not c complement(106460..106459)
FT /note="not covered"
FT not c complement(107162..107161)
FT /note="not covered"
FT not c complement(107290..107289)
FT /note="not covered"
FT not c complement(107327..107326)
FT /note="not covered"
FT not c complement(107564..107563)
FT /note="not covered"
FT not c complement(107758..107757)
FT /note="not covered"
FT not c complement(107852..107851)
FT /note="not covered"
FT not c complement(107951..107950)
FT /note="not covered"
FT not c complement(107955..107954)
FT /note="not covered"
FT not c complement(108211..108210)
FT /note="not covered"
FT not c complement(109898..109897)
FT /note="not covered"
FT not c complement(110570..110569)
FT /note="not covered"
FT not c complement(111393..111392)
FT /note="not covered"
FT not c complement(112187..112186)
FT /note="not covered"
FT not c complement(112708..112707)
FT /note="not covered"
FT not c complement(112718..112717)
FT /note="not covered"
FT not c complement(112723..112722)
FT /note="not covered"
FT not c 113471..113475
FT /note="not covered"
FT not c 113478..113479
FT /note="not covered"
FT not c complement(113482..113481)
FT /note="not covered"
FT not c complement(113484..113484)
FT /note="not covered"
FT not c complement(113594..113593)
FT /note="not covered"
FT not c complement(114127..114126)
FT /note="not covered"
FT not c complement(114675..114674)
FT /note="not covered"
FT not c complement(114678..114677)
FT /note="not covered"
FT not c complement(114680..114679)
FT /note="not covered"
FT not c 114685..114687
FT /note="not covered"
FT not c complement(114690..114690)
FT /note="not covered"
FT not c complement(115582..115581)
FT /note="not covered"
FT not c complement(116255..116254)
FT /note="not covered"
FT not c 116257..116261
FT /note="not covered"
FT not c 116264..116265
FT /note="not covered"
FT not c complement(116581..116580)
FT /note="not covered"
FT not c complement(118110..118109)
FT /note="not covered"
FT not c complement(118117..118116)
FT /note="not covered"
FT not c complement(118491..118490)
FT /note="not covered"
FT not c complement(118890..118889)
FT /note="not covered"
FT not c complement(118893..118892)
FT /note="not covered"
FT not c complement(118897..118897)
FT /note="not covered"
FT not c complement(118901..118900)
FT /note="not covered"
FT not c complement(118903..118903)
FT /note="not covered"
FT not c complement(118907..118906)
FT /note="not covered"
FT not c complement(118910..118909)
FT /note="not covered"
FT not c complement(120276..120275)
FT /note="not covered"
FT not c complement(120970..120969)
FT /note="not covered"
FT not c complement(121602..121601)
FT /note="not covered"
FT not c complement(121606..121605)
FT /note="not covered"
FT not c 121611..121622
FT /note="not covered"
FT not c complement(122473..122472)
FT /note="not covered"
FT not c complement(123194..123193)
FT /note="not covered"
FT not c 123198..123200
FT /note="not covered"
FT not c complement(123206..123206)
FT /note="not covered"
FT not c 123209..123210
FT /note="not covered"
FT not c complement(123736..123735)
FT /note="not covered"
FT not c complement(123979..123978)
FT /note="not covered"
FT not c complement(124227..124227)
FT /note="not covered"
FT not c complement(124905..124904)
FT /note="not covered"
FT not c complement(125449..125448)
FT /note="not covered"
FT not c complement(125459..125458)
FT /note="not covered"
FT not c complement(125613..125612)
FT /note="not covered"
FT not c complement(125888..125887)
FT /note="not covered"
FT not c complement(125924..125923)
FT /note="not covered"
FT not c 125928..125942
FT /note="not covered"
FT not c complement(125945..125944)
FT /note="not covered"
FT not c complement(125991..125990)
FT /note="not covered"
FT not c complement(126234..126233)
FT /note="not covered"
FT not c complement(127570..127569)
FT /note="not covered"
FT not c complement(127573..127572)
FT /note="not covered"
FT not c 127576..127583
FT /note="not covered"
FT not c complement(127587..127586)
FT /note="not covered"
FT not c complement(127851..127850)
FT /note="not covered"
FT not c complement(128840..128839)
FT /note="not covered"
FT not c complement(129641..129640)
FT /note="not covered"
FT not c complement(130002..130001)
FT /note="not covered"
FT not c complement(130593..130592)
FT /note="not covered"
FT not c 132764..132765
FT /note="not covered"
FT not c complement(132771..132771)
FT /note="not covered"
FT not c 132774..132776
FT /note="not covered"
FT not c complement(132941..132940)
FT /note="not covered"
FT not c complement(133593..133592)
FT /note="not covered"
FT not c complement(133676..133675)
FT /note="not covered"
FT not c complement(133679..133678)
FT /note="not covered"
FT not c complement(133966..133965)
FT /note="not covered"
FT not c complement(135297..135296)
FT /note="not covered"
FT not c complement(136113..136112)
FT /note="not covered"
FT not c complement(137264..137263)
FT /note="not covered"
FT not c complement(137266..137265)
FT /note="not covered"
FT not c complement(137268..137268)
FT /note="not covered"
FT not c 137272..137288
FT /note="not covered"
FT not c complement(137292..137291)
FT /note="not covered"
FT not c complement(137805..137804)
FT /note="not covered"
FT not c complement(137810..137809)
FT /note="not covered"
FT not c complement(137816..137815)
FT /note="not covered"
FT not c complement(137819..137818)
FT /note="not covered"
FT not c complement(138412..138411)
FT /note="not covered"
FT not c complement(138620..138619)
FT /note="not covered"
FT not c 138622..138623
FT /note="not covered"
FT not c complement(138631..138630)
FT /note="not covered"
FT not c complement(138633..138633)
FT /note="not covered"
FT not c complement(138636..138635)
FT /note="not covered"
FT not c complement(138640..138639)
FT /note="not covered"
FT not c 138756..138820
FT /note="not covered"
FT not c complement(138927..138926)
FT /note="not covered"
FT not c complement(139280..139279)
FT /note="not covered"
FT not c complement(139520..139519)
FT /note="not covered"
FT not c complement(140989..140988)
FT /note="not covered"
FT not c complement(141429..141428)
FT /note="not covered"
FT not c complement(142631..142630)
FT /note="not covered"
FT not c complement(142706..142705)
FT /note="not covered"
FT not c complement(142710..142709)
FT /note="not covered"
FT not c complement(143215..143214)
FT /note="not covered"
FT not c complement(145483..145482)
FT /note="not covered"
FT not c complement(147460..147459)
FT /note="not covered"
FT not c complement(147718..147717)
FT /note="not covered"
FT not c complement(147720..147719)
FT /note="not covered"
FT not c complement(147747..147746)
FT /note="not covered"
FT not c 147814..147826
FT /note="not covered"
FT not c 147829..147830
FT /note="not covered"
FT not c complement(147835..147834)
FT /note="not covered"
FT not c complement(147851..147850)
FT /note="not covered"
FT not c complement(148473..148472)
FT /note="not covered"
FT not c complement(148791..148790)
FT /note="not covered"
FT not c complement(151519..151518)
FT /note="not covered"
FT not c complement(152868..152867)
FT /note="not covered"
FT not c complement(152870..152869)
FT /note="not covered"
FT not c complement(152872..152871)
FT /note="not covered"
FT not c complement(153555..153554)
FT /note="not covered"
FT not c complement(154377..154376)
FT /note="not covered"
FT not c complement(154589..154588)
FT /note="not covered"
FT not c complement(154703..154702)
FT /note="not covered"
FT not c complement(156358..156357)
FT /note="not covered"
FT not c complement(158370..158369)
FT /note="not covered"
FT not c complement(158473..158472)
FT /note="not covered"
FT not c complement(160108..160107)
FT /note="not covered"
FT not c complement(160117..160116)
FT /note="not covered"
FT not c complement(160607..160606)
FT /note="not covered"
FT not c complement(160867..160867)
FT /note="not covered"
FT not c 160871..160873
FT /note="not covered"
FT not c complement(160877..160877)
FT /note="not covered"
FT not c complement(160881..160881)
FT /note="not covered"
FT not c complement(160884..160883)
FT /note="not covered"
FT not c complement(161480..161479)
FT /note="not covered"
FT not c complement(162092..162091)
FT /note="not covered"
FT not c complement(163542..163541)
FT /note="not covered"
FT not c complement(163920..163919)
FT /note="not covered"
FT not c complement(164296..164295)
FT /note="not covered"
FT not c complement(164317..164316)
FT /note="not covered"
FT not c complement(164567..164566)
FT /note="not covered"
FT not c complement(165022..165021)
FT /note="not covered"
FT not c complement(166772..166771)
FT /note="not covered"
FT not c complement(167130..167129)
FT /note="not covered"
FT not c complement(167536..167535)
FT /note="not covered"
FT not c complement(167698..167697)
FT /note="not covered"
FT not c complement(168366..168365)
FT /note="not covered"
FT not c 169005..169012
FT /note="not covered"
FT not c complement(169015..169014)
FT /note="not covered"
FT not c complement(170595..170594)
FT /note="not covered"
FT not c complement(170606..170605)
FT /note="not covered"
FT not c complement(171606..171605)
FT /note="not covered"
FT not c complement(171854..171853)
FT /note="not covered"
FT not c complement(172263..172262)
FT /note="not covered"
FT not c complement(172964..172963)
FT /note="not covered"
FT not c complement(172966..172965)
FT /note="not covered"
FT not c 172968..172971
FT /note="not covered"
FT not c complement(172974..172974)
FT /note="not covered"
FT not c complement(173252..173251)
FT /note="not covered"
FT not c complement(173254..173254)
FT /note="not covered"
FT not c complement(173257..173257)
FT /note="not covered"
FT not c complement(173260..173260)
FT /note="not covered"
FT not c complement(173303..173302)
FT /note="not covered"
FT not c complement(174558..174557)
FT /note="not covered"
FT not c complement(174600..174599)
FT /note="not covered"
FT not c complement(175325..175324)
FT /note="not covered"
FT not c complement(175866..175865)
FT /note="not covered"
FT not c 176176..176179
FT /note="not covered"
FT not c complement(176183..176182)
FT /note="not covered"
FT not c complement(176186..176186)
FT /note="not covered"
FT not c 176189..176190
FT /note="not covered"
FT not c complement(176923..176922)
FT /note="not covered"
FT not c 177817..177821
FT /note="not covered"
FT not c 177827..177829
FT /note="not covered"
FT not c 177832..177833
FT /note="not covered"
FT not c complement(178279..178278)
FT /note="not covered"
FT not c complement(178349..178348)
FT /note="not covered"
FT not c complement(180130..180129)
FT /note="not covered"
FT not c complement(181676..181675)
FT /note="not covered"
FT not c complement(181770..181770)
FT /note="not covered"
FT not c complement(182123..182122)
FT /note="not covered"
FT not c complement(183271..183270)
FT /note="not covered"
FT not c complement(184031..184030)
FT /note="not covered"
FT not c 184033..184035
FT /note="not covered"
FT not c 184046..184048
FT /note="not covered"
FT not c complement(184675..184674)
FT /note="not covered"
FT not c complement(184780..184779)
FT /note="not covered"
FT not c complement(185230..185229)
FT /note="not covered"
FT not c complement(185885..185884)
FT /note="not covered"
FT not c 185887..185896
FT /note="not covered"
FT not c complement(185901..185900)
FT /note="not covered"
FT not c complement(185903..185902)
FT /note="not covered"
FT not c complement(185905..185904)
FT /note="not covered"
FT not c complement(185909..185908)
FT /note="not covered"
FT not c complement(185928..185927)
FT /note="not covered"
FT not c complement(186291..186291)
FT /note="not covered"
FT not c 186294..186305
FT /note="not covered"
FT not c complement(187261..187260)
FT /note="not covered"
FT not c complement(187871..187870)
FT /note="not covered"
FT not c 188250..188297
FT /note="not covered"
FT not c 188330..188332
FT /note="not covered"
FT not c complement(188335..188335)
FT /note="not covered"
FT not c complement(188338..188338)
FT /note="not covered"
FT not c 188341..188342
FT /note="not covered"
FT not c 188345..190202
FT /note="not covered"
FT not c complement(190212..190211)
FT /note="not covered"
FT not c complement(190244..190243)
FT /note="not covered"
FT not c 190250..190251
FT /note="not covered"
FT not c complement(190257..190257)
FT /note="not covered"
FT not c complement(190269..190268)
FT /note="not covered"
FT not c 190271..190309
FT /note="not covered"
FT not c complement(190312..190311)
FT /note="not covered"
FT not c complement(191019..191018)
FT /note="not covered"
FT not c complement(191521..191520)
FT /note="not covered"
FT not c complement(193623..193622)
FT /note="not covered"
FT not c complement(194061..194060)
FT /note="not covered"
FT not c complement(195313..195312)
FT /note="not covered"
FT not c complement(195320..195319)
FT /note="not covered"
FT not c complement(195334..195333)
FT /note="not covered"
FT not c complement(195430..195429)
FT /note="not covered"
FT not c complement(195611..195610)
FT /note="not covered"
FT not c complement(195624..195623)
FT /note="not covered"
FT not c complement(196529..196528)
FT /note="not covered"
FT not c complement(197401..197400)
FT /note="not covered"
FT not c complement(198862..198861)
FT /note="not covered"
FT not c complement(198865..198864)
FT /note="not covered"
FT not c complement(198868..198867)
FT /note="not covered"
FT not c complement(199004..199003)
FT /note="not covered"
FT not c complement(199006..199005)
FT /note="not covered"
FT not c complement(199009..199008)
FT /note="not covered"
FT not c 199011..199025
FT /note="not covered"
FT not c complement(199029..199028)
FT /note="not covered"
FT not c complement(199031..199031)
FT /note="not covered"
FT not c 199280..199281
FT /note="not covered"
FT not c complement(199284..199283)
FT /note="not covered"
FT not c complement(199897..199896)
FT /note="not covered"
FT not c complement(200703..200702)
FT /note="not covered"
FT not c 201229..201231
FT /note="not covered"
FT not c complement(201235..201234)
FT /note="not covered"
FT not c complement(201240..201239)
FT /note="not covered"
FT not c complement(201244..201244)
FT /note="not covered"
FT not c complement(201247..201247)
FT /note="not covered"
FT not c complement(202232..202231)
FT /note="not covered"
FT not c complement(202396..202395)
FT /note="not covered"
FT not c complement(204353..204352)
FT /note="not covered"
FT not c complement(204427..204426)
FT /note="not covered"
FT not c complement(204670..204669)
FT /note="not covered"
FT not c complement(204787..204786)
FT /note="not covered"
FT not c complement(205844..205843)
FT /note="not covered"
FT not c complement(206935..206934)
FT /note="not covered"
FT not c complement(207288..207287)
FT /note="not covered"
FT not c 207758..207760
FT /note="not covered"
FT not c complement(207763..207763)
FT /note="not covered"
FT not c 207776..207779
FT /note="not covered"
FT not c complement(207985..207984)
FT /note="not covered"
FT not c complement(208345..208344)
FT /note="not covered"
FT not c complement(208352..208351)
FT /note="not covered"
FT not c 208448..208451
FT /note="not covered"
FT not c complement(208456..208455)
FT /note="not covered"
FT not c complement(208458..208457)
FT /note="not covered"
FT not c 208460..208462
FT /note="not covered"
FT not c complement(209952..209951)
FT /note="not covered"
FT not c complement(210403..210402)
FT /note="not covered"
FT not c complement(210920..210919)
FT /note="not covered"
FT not c complement(211423..211423)
FT /note="not covered"
FT not c complement(211426..211426)
FT /note="not covered"
FT not c complement(211431..211431)
FT /note="not covered"
FT not c complement(211438..211437)
FT /note="not covered"
FT not c complement(211442..211441)
FT /note="not covered"
FT not c complement(211444..211444)
FT /note="not covered"
FT not c complement(211512..211511)
FT /note="not covered"
FT not c 211514..211515
FT /note="not covered"
FT not c complement(211520..211520)
FT /note="not covered"
FT not c complement(211524..211523)
FT /note="not covered"
FT not c 211526..211527
FT /note="not covered"
FT not c complement(211663..211662)
FT /note="not covered"
FT not c complement(211666..211665)
FT /note="not covered"
FT not c complement(211670..211669)
FT /note="not covered"
FT not c complement(212063..212062)
FT /note="not covered"
FT not c 213279..213281
FT /note="not covered"
FT not c complement(213284..213283)
FT /note="not covered"
FT not c complement(213297..213296)
FT /note="not covered"
FT not c complement(213300..213300)
FT /note="not covered"
FT not c complement(213303..213302)
FT /note="not covered"
FT not c complement(213305..213305)
FT /note="not covered"
FT not c complement(213688..213687)
FT /note="not covered"
FT not c complement(215442..215441)
FT /note="not covered"
FT not c complement(215955..215954)
FT /note="not covered"
FT not c complement(216505..216504)
FT /note="not covered"
FT not c 218124..218127
FT /note="not covered"
FT not c complement(218564..218563)
FT /note="not covered"
FT not c complement(218597..218596)
FT /note="not covered"
FT not c complement(218627..218626)
FT /note="not covered"
FT not c complement(220097..220096)
FT /note="not covered"
FT not c complement(221999..221998)
FT /note="not covered"
FT not c complement(222265..222264)
FT /note="not covered"
FT not c complement(222294..222293)
FT /note="not covered"
FT not c complement(224136..224136)
FT /note="not covered"
FT not c complement(224142..224141)
FT /note="not covered"
FT not c complement(224212..224211)
FT /note="not covered"
FT not c complement(224476..224475)
FT /note="not covered"
FT not c complement(224757..224756)
FT /note="not covered"
FT not c complement(225608..225607)
FT /note="not covered"
FT not c complement(225772..225771)
FT /note="not covered"
FT not c complement(226679..226678)
FT /note="not covered"
FT not c complement(226718..226717)
FT /note="not covered"
FT not c complement(227725..227724)
FT /note="not covered"
FT not c complement(228848..228847)
FT /note="not covered"
FT not c complement(229695..229694)
FT /note="not covered"
FT not c complement(230137..230136)
FT /note="not covered"
FT not c complement(232714..232713)
FT /note="not covered"
FT not c complement(234492..234491)
FT /note="not covered"
FT not c complement(235226..235225)
FT /note="not covered"
FT not c complement(236800..236799)
FT /note="not covered"
FT not c complement(239030..239029)
FT /note="not covered"
FT not c complement(240568..240567)
FT /note="not covered"
FT not c complement(242396..242395)
FT /note="not covered"
FT not c complement(242574..242573)
FT /note="not covered"
FT not c complement(244166..244165)
FT /note="not covered"
FT not c complement(244772..244771)
FT /note="not covered"
FT not c complement(244775..244774)
FT /note="not covered"
FT not c complement(244778..244777)
FT /note="not covered"
FT not c complement(246335..246334)
FT /note="not covered"
FT not c complement(246833..246832)
FT /note="not covered"
FT not c complement(246857..246856)
FT /note="not covered"
FT not c complement(247621..247620)
FT /note="not covered"
FT not c complement(249496..249495)
FT /note="not covered"
FT not c complement(249513..249512)
FT /note="not covered"
FT not c complement(249705..249704)
FT /note="not covered"
FT not c complement(250069..250068)
FT /note="not covered"
FT not c complement(250451..250450)
FT /note="not covered"
FT not c 250455..254489
FT /note="not covered"
FT not c complement(254536..254535)
FT /note="not covered"
FT not c 254539..256821
FT /note="not covered"
FT not c complement(256824..256823)
FT /note="not covered"
FT not c complement(256826..256825)
FT /note="not covered"
FT not c complement(256830..256830)
FT /note="not covered"
FT not c complement(256833..256833)
FT /note="not covered"
FT not c complement(256836..256835)
FT /note="not covered"
FT not c 256840..256846
FT /note="not covered"
FT not c 256856..256857
FT /note="not covered"
FT not c complement(256860..256860)
FT /note="not covered"
FT not c 257323..257387
FT /note="not covered"
FT not c complement(259186..259185)
FT /note="not covered"
FT not c complement(260119..260118)
FT /note="not covered"
FT not c complement(260681..260680)
FT /note="not covered"
FT not c complement(260692..260691)
FT /note="not covered"
FT not c complement(260798..260797)
FT /note="not covered"
FT not c complement(262616..262615)
FT /note="not covered"
FT not c complement(263071..263070)
FT /note="not covered"
FT not c complement(263670..263669)
FT /note="not covered"
FT not c 264939..264940
FT /note="not covered"
FT not c complement(265458..265457)
FT /note="not covered"
FT not c complement(265577..265576)
FT /note="not covered"
FT not c complement(265595..265594)
FT /note="not covered"
FT not c complement(266413..266412)
FT /note="not covered"
FT not c complement(266684..266683)
FT /note="not covered"
FT not c complement(266883..266882)
FT /note="not covered"
FT not c complement(266933..266932)
FT /note="not covered"
FT not c complement(267168..267167)
FT /note="not covered"
FT not c complement(267220..267219)
FT /note="not covered"
FT not c complement(267467..267466)
FT /note="not covered"
FT not c complement(267619..267618)
FT /note="not covered"
FT not c complement(267867..267866)
FT /note="not covered"
FT not c complement(268065..268064)
FT /note="not covered"
FT not c complement(268096..268095)
FT /note="not covered"
FT not c complement(268171..268170)
FT /note="not covered"
FT not c complement(268976..268975)
FT /note="not covered"
FT not c complement(270539..270538)
FT /note="not covered"
FT not c 272348..272666
FT /note="not covered"
FT not c complement(272730..272729)
FT /note="not covered"
FT not c 272735..272968
FT /note="not covered"
FT not c complement(273771..273770)
FT /note="not covered"
FT not c complement(273800..273799)
FT /note="not covered"
FT not c complement(273887..273886)
FT /note="not covered"
FT not c complement(276062..276061)
FT /note="not covered"
FT not c complement(276681..276680)
FT /note="not covered"
FT not c complement(277744..277743)
FT /note="not covered"
FT not c complement(278097..278096)
FT /note="not covered"
FT not c complement(278199..278198)
FT /note="not covered"
FT not c complement(278744..278743)
FT /note="not covered"
FT not c complement(279622..279621)
FT /note="not covered"
FT not c complement(279664..279663)
FT /note="not covered"
FT not c complement(280026..280025)
FT /note="not covered"
FT not c complement(281996..281995)
FT /note="not covered"
FT not c complement(282184..282183)
FT /note="not covered"
FT not c complement(282530..282529)
FT /note="not covered"
FT not c complement(282623..282622)
FT /note="not covered"
FT not c complement(282817..282816)
FT /note="not covered"
FT not c 282819..282821
FT /note="not covered"
FT not c complement(282829..282829)
FT /note="not covered"
FT not c complement(282834..282833)
FT /note="not covered"
FT not c complement(282836..282835)
FT /note="not covered"
FT not c complement(283171..283170)
FT /note="not covered"
FT not c 283178..283179
FT /note="not covered"
FT not c complement(283182..283181)
FT /note="not covered"
FT not c complement(283185..283184)
FT /note="not covered"
FT not c 283187..283189
FT /note="not covered"
FT not c complement(283780..283779)
FT /note="not covered"
FT not c complement(283784..283783)
FT /note="not covered"
FT not c complement(283822..283821)
FT /note="not covered"
FT not c complement(284309..284308)
FT /note="not covered"
FT not c complement(284349..284348)
FT /note="not covered"
FT not c complement(284354..284353)
FT /note="not covered"
FT not c complement(284461..284460)
FT /note="not covered"
FT not c complement(285352..285351)
FT /note="not covered"
FT not c complement(285409..285408)
FT /note="not covered"
FT not c complement(285584..285583)
FT /note="not covered"
FT not c complement(288726..288725)
FT /note="not covered"
FT not c complement(288877..288876)
FT /note="not covered"
FT not c complement(289157..289156)
FT /note="not covered"
FT not c complement(289162..289161)
FT /note="not covered"
FT not c complement(289326..289325)
FT /note="not covered"
FT not c complement(289330..289329)
FT /note="not covered"
FT not c complement(289572..289572)
FT /note="not covered"
FT not c 289575..289591
FT /note="not covered"
FT not c complement(289597..289596)
FT /note="not covered"
FT not c 289601..289608
FT /note="not covered"
FT not c complement(289612..289611)
FT /note="not covered"
FT not c complement(289621..289620)
FT /note="not covered"
FT not c complement(289697..289696)
FT /note="not covered"
FT not c complement(290472..290471)
FT /note="not covered"
FT not c complement(290571..290570)
FT /note="not covered"
FT not c complement(290791..290790)
FT /note="not covered"
FT not c complement(291965..291964)
FT /note="not covered"
FT not c complement(292842..292841)
FT /note="not covered"
FT not c complement(293324..293323)
FT /note="not covered"
FT not c complement(293358..293357)
FT /note="not covered"
FT not c complement(293365..293364)
FT /note="not covered"
FT not c 293367..293369
FT /note="not covered"
FT not c complement(293372..293371)
FT /note="not covered"
FT not c 293376..293379
FT /note="not covered"
FT not c complement(293499..293498)
FT /note="not covered"
FT not c complement(293871..293870)
FT /note="not covered"
FT not c complement(293873..293873)
FT /note="not covered"
FT not c complement(293876..293875)
FT /note="not covered"
FT not c complement(293878..293878)
FT /note="not covered"
FT not c complement(293884..293884)
FT /note="not covered"
FT not c complement(293888..293887)
FT /note="not covered"
FT not c complement(293890..293889)
FT /note="not covered"
FT not c complement(293894..293894)
FT /note="not covered"
FT not c complement(294397..294397)
FT /note="not covered"
FT not c complement(294445..294444)
FT /note="not covered"
FT not c 294451..294452
FT /note="not covered"
FT not c complement(294455..294454)
FT /note="not covered"
FT not c 294458..294460
FT /note="not covered"
FT not c 294463..294488
FT /note="not covered"
FT not c complement(294491..294491)
FT /note="not covered"
FT not c complement(294495..294494)
FT /note="not covered"
FT not c complement(294504..294503)
FT /note="not covered"
FT not c complement(294507..294506)
FT /note="not covered"
FT not c complement(294509..294509)
FT /note="not covered"
FT not c complement(294535..294534)
FT /note="not covered"
FT not c 294538..294606
FT /note="not covered"
FT not c complement(294612..294611)
FT /note="not covered"
FT not c complement(294659..294658)
FT /note="not covered"
FT not c 294663..294693
FT /note="not covered"
FT not c complement(295799..295798)
FT /note="not covered"
FT not c complement(296230..296229)
FT /note="not covered"
FT not c complement(296427..296426)
FT /note="not covered"
FT not c 296432..296456
FT /note="not covered"
FT not c complement(296460..296460)
FT /note="not covered"
FT not c complement(296726..296725)
FT /note="not covered"
FT not c 296728..296730
FT /note="not covered"
FT not c 296733..296735
FT /note="not covered"
FT not c complement(296738..296737)
FT /note="not covered"
FT not c 297195..297197
FT /note="not covered"
FT not c complement(297941..297940)
FT /note="not covered"
FT not c complement(298137..298136)
FT /note="not covered"
FT not c complement(299147..299146)
FT /note="not covered"
FT not c complement(299729..299728)
FT /note="not covered"
FT not c complement(301086..301085)
FT /note="not covered"
FT not c complement(301911..301910)
FT /note="not covered"
FT not c complement(302354..302353)
FT /note="not covered"
FT not c 303031..303034
FT /note="not covered"
FT not c complement(304625..304624)
FT /note="not covered"
FT not c complement(305032..305031)
FT /note="not covered"
FT not c complement(305034..305033)
FT /note="not covered"
FT not c complement(305520..305519)
FT /note="not covered"
FT not c complement(305522..305521)
FT /note="not covered"
FT not c complement(305528..305527)
FT /note="not covered"
FT not c complement(305759..305758)
FT /note="not covered"
FT not c complement(306001..306000)
FT /note="not covered"
FT not c complement(306012..306011)
FT /note="not covered"
FT not c complement(307019..307018)
FT /note="not covered"
FT not c complement(307151..307150)
FT /note="not covered"
FT not c complement(307711..307710)
FT /note="not covered"
FT not c complement(308625..308624)
FT /note="not covered"
FT not c complement(308945..308944)
FT /note="not covered"
FT not c complement(309132..309131)
FT /note="not covered"
FT not c complement(309211..309210)
FT /note="not covered"
FT not c complement(310510..310509)
FT /note="not covered"
FT not c complement(310519..310518)
FT /note="not covered"
FT not c complement(310523..310523)
FT /note="not covered"
FT not c complement(310526..310526)
FT /note="not covered"
FT not c complement(310532..310531)
FT /note="not covered"
FT not c complement(311935..311934)
FT /note="not covered"
FT not c complement(312229..312228)
FT /note="not covered"
FT not c complement(312450..312449)
FT /note="not covered"
FT not c complement(312724..312723)
FT /note="not covered"
FT not c complement(312781..312780)
FT /note="not covered"
FT not c complement(312982..312981)
FT /note="not covered"
FT not c complement(314080..314079)
FT /note="not covered"
FT not c complement(314710..314710)
FT /note="not covered"
FT not c complement(314832..314831)
FT /note="not covered"
FT not c 315409..315410
FT /note="not covered"
FT not c complement(315413..315412)
FT /note="not covered"
FT not c complement(315416..315415)
FT /note="not covered"
FT not c complement(315419..315418)
FT /note="not covered"
FT not c 315421..315422
FT /note="not covered"
FT not c complement(318985..318984)
FT /note="not covered"
FT not c complement(320813..320812)
FT /note="not covered"
FT not c complement(320815..320815)
FT /note="not covered"
FT not c 320821..320823
FT /note="not covered"
FT not c complement(320826..320825)
FT /note="not covered"
FT not c complement(320828..320827)
FT /note="not covered"
FT not c complement(321101..321100)
FT /note="not covered"
FT not c complement(321104..321103)
FT /note="not covered"
FT not c complement(321360..321359)
FT /note="not covered"
FT not c complement(321365..321364)
FT /note="not covered"
FT not c complement(321706..321705)
FT /note="not covered"
FT not c complement(323202..323201)
FT /note="not covered"
FT not c complement(323568..323567)
FT /note="not covered"
FT not c 324486..324487
FT /note="not covered"
FT not c 324491..324492
FT /note="not covered"
FT not c 324495..324500
FT /note="not covered"
FT not c complement(325293..325292)
FT /note="not covered"
FT not c complement(325295..325295)
FT /note="not covered"
FT not c 325298..325301
FT /note="not covered"
FT not c complement(325304..325304)
FT /note="not covered"
FT not c complement(325307..325306)
FT /note="not covered"
FT not c 325454..325456
FT /note="not covered"
FT not c complement(325464..325464)
FT /note="not covered"
FT not c complement(325467..325467)
FT /note="not covered"
FT not c complement(325471..325470)
FT /note="not covered"
FT not c complement(325532..325531)
FT /note="not covered"
FT not c 325681..325685
FT /note="not covered"
FT not c complement(325689..325688)
FT /note="not covered"
FT not c complement(325691..325690)
FT /note="not covered"
FT not c 327231..327232
FT /note="not covered"
FT not c complement(327239..327238)
FT /note="not covered"
FT not c 327243..327245
FT /note="not covered"
FT not c 327248..327249
FT /note="not covered"
FT not c complement(327257..327256)
FT /note="not covered"
FT not c complement(327260..327259)
FT /note="not covered"
FT not c complement(329571..329570)
FT /note="not covered"
FT not c complement(330101..330100)
FT /note="not covered"
FT not c 331921..331959
FT /note="not covered"
FT not c complement(332445..332444)
FT /note="not covered"
FT not c complement(333359..333358)
FT /note="not covered"
FT not c complement(333550..333549)
FT /note="not covered"
FT not c complement(336359..336358)
FT /note="not covered"
FT not c complement(336362..336361)
FT /note="not covered"
FT not c complement(336364..336363)
FT /note="not covered"
FT not c complement(336379..336379)
FT /note="not covered"
FT not c complement(336382..336382)
FT /note="not covered"
FT not c complement(336463..336462)
FT /note="not covered"
FT not c complement(336503..336502)
FT /note="not covered"
FT not c 336544..336547
FT /note="not covered"
FT not c complement(336556..336555)
FT /note="not covered"
FT not c 336560..336561
FT /note="not covered"
FT not c complement(336564..336563)
FT /note="not covered"
FT not c complement(339541..339540)
FT /note="not covered"
FT not c complement(339968..339967)
FT /note="not covered"
FT not c complement(341318..341317)
FT /note="not covered"
FT not c complement(341693..341692)
FT /note="not covered"
FT not c complement(341861..341860)
FT /note="not covered"
FT not c 341866..343287
FT /note="not covered"
FT not c complement(343290..343289)
FT /note="not covered"
FT not c complement(343350..343349)
FT /note="not covered"
FT not c complement(343980..343979)
FT /note="not covered"
FT not c complement(344011..344010)
FT /note="not covered"
FT not c complement(344384..344383)
FT /note="not covered"
FT not c complement(344702..344701)
FT /note="not covered"
FT not c complement(348224..348223)
FT /note="not covered"
FT not c complement(348638..348637)
FT /note="not covered"
FT not c complement(349147..349146)
FT /note="not covered"
FT not c complement(349156..349155)
FT /note="not covered"
FT not c complement(349158..349158)
FT /note="not covered"
FT not c complement(349164..349163)
FT /note="not covered"
FT not c complement(350092..350091)
FT /note="not covered"
FT not c complement(350320..350319)
FT /note="not covered"
FT not c complement(351073..351072)
FT /note="not covered"
FT not c complement(351433..351432)
FT /note="not covered"
FT not c 353706..353709
FT /note="not covered"
FT not c complement(353715..353714)
FT /note="not covered"
FT not c 353717..353718
FT /note="not covered"
FT not c complement(354663..354662)
FT /note="not covered"
FT not c complement(354850..354849)
FT /note="not covered"
FT not c complement(355278..355277)
FT /note="not covered"
FT not c complement(355345..355344)
FT /note="not covered"
FT not c complement(355408..355407)
FT /note="not covered"
FT not c complement(355537..355536)
FT /note="not covered"
FT not c 355539..355542
FT /note="not covered"
FT not c complement(355559..355558)
FT /note="not covered"
FT not c complement(356780..356779)
FT /note="not covered"
FT not c complement(357839..357838)
FT /note="not covered"
FT not c complement(358128..358127)
FT /note="not covered"
FT not c complement(358239..358238)
FT /note="not covered"
FT not c complement(359524..359523)
FT /note="not covered"
FT not c complement(359997..359996)
FT /note="not covered"
FT not c 360417..360422
FT /note="not covered"
FT not c 360427..360429
FT /note="not covered"
FT not c complement(362035..362034)
FT /note="not covered"
FT not c complement(362102..362101)
FT /note="not covered"
FT not c complement(362637..362636)
FT /note="not covered"
FT not c complement(363598..363597)
FT /note="not covered"
FT not c complement(364110..364109)
FT /note="not covered"
FT not c complement(365627..365626)
FT /note="not covered"
FT not c complement(367286..367285)
FT /note="not covered"
FT not c complement(367408..367407)
FT /note="not covered"
FT not c complement(367878..367877)
FT /note="not covered"
FT not c complement(367984..367983)
FT /note="not covered"
FT not c complement(368832..368831)
FT /note="not covered"
FT not c complement(369336..369335)
FT /note="not covered"
FT not c complement(369510..369509)
FT /note="not covered"
FT not c complement(370029..370028)
FT /note="not covered"
FT not c complement(370167..370166)
FT /note="not covered"
FT not c complement(370337..370336)
FT /note="not covered"
FT not c complement(370726..370725)
FT /note="not covered"
FT not c complement(371131..371130)
FT /note="not covered"
FT not c complement(372108..372107)
FT /note="not covered"
FT not c complement(374485..374484)
FT /note="not covered"
FT not c complement(374892..374891)
FT /note="not covered"
FT not c complement(374934..374933)
FT /note="not covered"
FT not c complement(375317..375316)
FT /note="not covered"
FT not c complement(375325..375324)
FT /note="not covered"
FT not c complement(375426..375425)
FT /note="not covered"
FT not c 375948..375950
FT /note="not covered"
FT not c complement(376705..376704)
FT /note="not covered"
FT not c complement(377095..377095)
FT /note="not covered"
FT not c complement(377106..377105)
FT /note="not covered"
FT not c complement(377122..377121)
FT /note="not covered"
FT not c complement(377356..377355)
FT /note="not covered"
FT not c complement(378618..378617)
FT /note="not covered"
FT not c complement(378872..378871)
FT /note="not covered"
FT not c complement(379710..379709)
FT /note="not covered"
FT not c complement(379959..379958)
FT /note="not covered"
FT not c complement(379996..379995)
FT /note="not covered"
FT not c complement(380325..380324)
FT /note="not covered"
FT not c complement(380453..380452)
FT /note="not covered"
FT not c complement(380691..380690)
FT /note="not covered"
FT not c complement(380984..380983)
FT /note="not covered"
FT not c complement(381258..381257)
FT /note="not covered"
FT not c complement(381658..381657)
FT /note="not covered"
FT not c complement(381661..381660)
FT /note="not covered"
FT not c complement(381951..381950)
FT /note="not covered"
FT not c complement(382031..382030)
FT /note="not covered"
FT not c 382370..382371
FT /note="not covered"
FT not c 382375..382377
FT /note="not covered"
FT not c complement(382381..382381)
FT /note="not covered"
FT not c complement(382390..382389)
FT /note="not covered"
FT not c complement(382526..382525)
FT /note="not covered"
FT not c complement(382676..382675)
FT /note="not covered"
FT not c complement(383084..383083)
FT /note="not covered"
FT not c complement(383916..383915)
FT /note="not covered"
FT not c complement(383924..383923)
FT /note="not covered"
FT not c complement(384402..384401)
FT /note="not covered"
FT not c 386753..389110
FT /note="not covered"
FT not c complement(389113..389112)
FT /note="not covered"
FT not c complement(389606..389605)
FT /note="not covered"
FT not c complement(389855..389854)
FT /note="not covered"
FT not c complement(389938..389937)
FT /note="not covered"
FT not c complement(390057..390056)
FT /note="not covered"
FT not c complement(391818..391817)
FT /note="not covered"
FT not c complement(393029..393028)
FT /note="not covered"
FT not c complement(394131..394130)
FT /note="not covered"
FT not c complement(394623..394622)
FT /note="not covered"
FT not c complement(395513..395512)
FT /note="not covered"
FT not c complement(396067..396066)
FT /note="not covered"
FT not c complement(396389..396388)
FT /note="not covered"
FT not c complement(397143..397142)
FT /note="not covered"
FT not c complement(397504..397503)
FT /note="not covered"
FT not c complement(397778..397777)
FT /note="not covered"
FT not c 397780..397790
FT /note="not covered"
FT not c complement(398164..398163)
FT /note="not covered"
FT not c complement(398281..398280)
FT /note="not covered"
FT not c complement(398291..398290)
FT /note="not covered"
FT not c complement(398313..398312)
FT /note="not covered"
FT not c complement(398600..398599)
FT /note="not covered"
FT not c 398609..399583
FT /note="not covered"
FT not c complement(401314..401313)
FT /note="not covered"
FT not c complement(403175..403174)
FT /note="not covered"
FT not c complement(403255..403254)
FT /note="not covered"
FT not c complement(403372..403371)
FT /note="not covered"
FT not c complement(403398..403397)
FT /note="not covered"
FT not c complement(403456..403455)
FT /note="not covered"
FT not c complement(403558..403557)
FT /note="not covered"
FT not c 403560..403571
FT /note="not covered"
FT not c complement(403609..403608)
FT /note="not covered"
FT not c complement(403723..403722)
FT /note="not covered"
FT not c complement(403728..403727)
FT /note="not covered"
FT not c complement(403735..403734)
FT /note="not covered"
FT not c complement(403741..403740)
FT /note="not covered"
FT not c complement(403748..403748)
FT /note="not covered"
FT not c 405330..405360
FT /note="not covered"
FT not c 405752..407553
FT /note="not covered"
FT not c complement(408165..408164)
FT /note="not covered"
FT not c complement(408168..408167)
FT /note="not covered"
FT not c complement(408392..408391)
FT /note="not covered"
FT not c 408394..408398
FT /note="not covered"
FT not c complement(408405..408405)
FT /note="not covered"
FT not c complement(408415..408414)
FT /note="not covered"
FT not c complement(409146..409145)
FT /note="not covered"
FT not c complement(409879..409878)
FT /note="not covered"
FT not c complement(411604..411603)
FT /note="not covered"
FT not c complement(412250..412249)
FT /note="not covered"
FT not c complement(412632..412631)
FT /note="not covered"
FT not c complement(412876..412875)
FT /note="not covered"
FT not c complement(413546..413545)
FT /note="not covered"
FT not c complement(413572..413571)
FT /note="not covered"
FT not c complement(414072..414071)
FT /note="not covered"
FT not c complement(416073..416072)
FT /note="not covered"
FT not c complement(416258..416257)
FT /note="not covered"
FT not c complement(417247..417246)
FT /note="not covered"
FT not c complement(417430..417429)
FT /note="not covered"
FT not c complement(418499..418498)
FT /note="not covered"
FT not c complement(419575..419574)
FT /note="not covered"
FT not c complement(421141..421140)
FT /note="not covered"
FT not c complement(422032..422031)
FT /note="not covered"
FT not c complement(423295..423294)
FT /note="not covered"
FT not c complement(424229..424228)
FT /note="not covered"
FT not c 427343..427364
FT /note="not covered"
FT not c complement(427420..427419)
FT /note="not covered"
FT not c 427423..427796
FT /note="not covered"
FT not c complement(427799..427798)
FT /note="not covered"
FT not c complement(427803..427802)
FT /note="not covered"
FT not c complement(427816..427815)
FT /note="not covered"
FT not c complement(427821..427820)
FT /note="not covered"
FT not c complement(427830..427829)
FT /note="not covered"
FT not c complement(427840..427839)
FT /note="not covered"
FT not c 427842..428007
FT /note="not covered"
FT not c complement(428229..428228)
FT /note="not covered"
FT not c complement(428327..428326)
FT /note="not covered"
FT not c 428332..428348
FT /note="not covered"
FT not c complement(428358..428357)
FT /note="not covered"
FT not c complement(428468..428468)
FT /note="not covered"
FT not c 428472..428487
FT /note="not covered"
FT not c complement(428844..428843)
FT /note="not covered"
FT not c complement(429385..429384)
FT /note="not covered"
FT not c complement(429944..429943)
FT /note="not covered"
FT not c complement(431459..431458)
FT /note="not covered"
FT not c complement(431507..431506)
FT /note="not covered"
FT not c complement(432176..432175)
FT /note="not covered"
FT not c complement(433575..433574)
FT /note="not covered"
FT not c complement(434027..434026)
FT /note="not covered"
FT not c complement(434214..434213)
FT /note="not covered"
FT not c complement(436524..436523)
FT /note="not covered"
FT not c complement(437037..437036)
FT /note="not covered"
FT not c 437078..437083
FT /note="not covered"
FT not c complement(437086..437085)
FT /note="not covered"
FT not c 437238..437240
FT /note="not covered"
FT not c 437270..437274
FT /note="not covered"
FT not c complement(439055..439054)
FT /note="not covered"
FT not c complement(439353..439352)
FT /note="not covered"
FT not c complement(442496..442495)
FT /note="not covered"
FT not c complement(442501..442500)
FT /note="not covered"
FT not c complement(442515..442514)
FT /note="not covered"
FT not c complement(442689..442688)
FT /note="not covered"
FT not c complement(442743..442742)
FT /note="not covered"
FT not c complement(445370..445369)
FT /note="not covered"
FT not c complement(446077..446076)
FT /note="not covered"
FT not c complement(446316..446315)
FT /note="not covered"
FT not c 446318..446320
FT /note="not covered"
FT not c complement(446329..446329)
FT /note="not covered"
FT not c 446332..446333
FT /note="not covered"
FT not c complement(448236..448235)
FT /note="not covered"
FT not c complement(448287..448286)
FT /note="not covered"
FT not c 451997..451998
FT /note="not covered"
FT not c 452001..452002
FT /note="not covered"
FT not c 452005..452006
FT /note="not covered"
FT not c complement(453721..453721)
FT /note="not covered"
FT not c complement(455261..455260)
FT /note="not covered"
FT not c complement(456670..456669)
FT /note="not covered"
FT not c complement(458717..458716)
FT /note="not covered"
FT not c complement(461115..461114)
FT /note="not covered"
FT not c complement(461854..461853)
FT /note="not covered"
FT not c complement(461856..461855)
FT /note="not covered"
FT not c complement(462578..462577)
FT /note="not covered"
FT not c complement(462999..462998)
FT /note="not covered"
FT not c complement(463735..463734)
FT /note="not covered"
FT not c complement(464261..464260)
FT /note="not covered"
FT not c complement(465837..465836)
FT /note="not covered"
FT not c complement(466398..466397)
FT /note="not covered"
FT not c complement(467201..467200)
FT /note="not covered"
FT not c 467204..467208
FT /note="not covered"
FT not c 467281..467293
FT /note="not covered"
FT not c 470336..474047
FT /note="not covered"
FT not c 475189..476607
FT /note="not covered"
FT not c complement(476836..476835)
FT /note="not covered"
FT not c complement(477808..477807)
FT /note="not covered"
FT not c complement(478215..478214)
FT /note="not covered"
FT not c complement(478829..478828)
FT /note="not covered"
FT not c complement(479278..479277)
FT /note="not covered"
FT not c complement(480104..480103)
FT /note="not covered"
FT not c complement(480546..480545)
FT /note="not covered"
FT not c complement(480551..480550)
FT /note="not covered"
FT not c 482049..482051
FT /note="not covered"
FT not c 482058..482064
FT /note="not covered"
FT not c complement(482494..482493)
FT /note="not covered"
FT not c 482497..487282
FT /note="not covered"
FT not c complement(487460..487459)
FT /note="not covered"
FT not c complement(487725..487724)
FT /note="not covered"
FT not c complement(487733..487732)
FT /note="not covered"
FT not c complement(487898..487897)
FT /note="not covered"
FT not c complement(487901..487900)
FT /note="not covered"
FT not c complement(488914..488913)
FT /note="not covered"
FT not c complement(489843..489842)
FT /note="not covered"
[truncated: 27,268 more rows]
