# Supplementary material for: Genomic Analysis of the Kiwifruit Pathogen Pseudomonas syringae pv. actinidiae Provides Insight into the Origins of an Emergent Plant Disease
Source: PLoS Pathog. 2013 Jul 25;9(7):e1003503. doi: 10.1371/journal.ppat.1003503 (PMC3723570; doi:10.1371/journal.ppat.1003503)
Supplement: Dataset S1 — Artemis input file for depicting positions of SNPs. Read the readme file. Artemis is required to view the files: http://www.sanger.ac.uk/resources/software/artemis/. (ZIP) [file ppat.1003503.s001.zip › recomb_snp_Data/coverage_K.txt.tab]

FT not c 1..8526
FT /note="not covered"
FT not c 8581..8598
FT /note="not covered"
FT not c 8651..8702
FT /note="not covered"
FT not c 8752..10282
FT /note="not covered"
FT not c 10340..10538
FT /note="not covered"
FT not c 10603..12301
FT /note="not covered"
FT not c 12304..12327
FT /note="not covered"
FT not c 12353..12358
FT /note="not covered"
FT not c complement(12362..12362)
FT /note="not covered"
FT not c 12449..12468
FT /note="not covered"
FT not c 12537..12771
FT /note="not covered"
FT not c 12836..16073
FT /note="not covered"
FT not c complement(16076..16075)
FT /note="not covered"
FT not c 16078..16081
FT /note="not covered"
FT not c complement(16084..16083)
FT /note="not covered"
FT not c complement(16086..16085)
FT /note="not covered"
FT not c complement(16088..16088)
FT /note="not covered"
FT not c complement(16091..16090)
FT /note="not covered"
FT not c 16095..16463
FT /note="not covered"
FT not c 16492..16525
FT /note="not covered"
FT not c 16529..16613
FT /note="not covered"
FT not c complement(16618..16617)
FT /note="not covered"
FT not c 16672..17062
FT /note="not covered"
FT not c complement(17068..17067)
FT /note="not covered"
FT not c 17141..19429
FT /note="not covered"
FT not c complement(25566..25565)
FT /note="not covered"
FT not c complement(28577..28576)
FT /note="not covered"
FT not c complement(29435..29434)
FT /note="not covered"
FT not c complement(31986..31985)
FT /note="not covered"
FT not c 34198..34207
FT /note="not covered"
FT not c complement(35739..35738)
FT /note="not covered"
FT not c complement(35741..35740)
FT /note="not covered"
FT not c complement(35743..35742)
FT /note="not covered"
FT not c 35745..35747
FT /note="not covered"
FT not c complement(35750..35750)
FT /note="not covered"
FT not c complement(36368..36367)
FT /note="not covered"
FT not c complement(39407..39407)
FT /note="not covered"
FT not c complement(39410..39410)
FT /note="not covered"
FT not c complement(39416..39415)
FT /note="not covered"
FT not c 39420..39422
FT /note="not covered"
FT not c complement(39426..39425)
FT /note="not covered"
FT not c 41431..41500
FT /note="not covered"
FT not c 41696..41768
FT /note="not covered"
FT not c complement(41822..41821)
FT /note="not covered"
FT not c complement(41824..41824)
FT /note="not covered"
FT not c complement(41827..41826)
FT /note="not covered"
FT not c complement(41829..41829)
FT /note="not covered"
FT not c complement(42596..42595)
FT /note="not covered"
FT not c 50074..50082
FT /note="not covered"
FT not c 50169..51452
FT /note="not covered"
FT not c complement(55101..55100)
FT /note="not covered"
FT not c complement(63626..63625)
FT /note="not covered"
FT not c complement(70072..70071)
FT /note="not covered"
FT not c complement(71883..71882)
FT /note="not covered"
FT not c complement(78432..78431)
FT /note="not covered"
FT not c complement(82199..82198)
FT /note="not covered"
FT not c 94279..94300
FT /note="not covered"
FT not c complement(95252..95251)
FT /note="not covered"
FT not c complement(96680..96679)
FT /note="not covered"
FT not c complement(102766..102765)
FT /note="not covered"
FT not c 102769..102773
FT /note="not covered"
FT not c complement(102776..102775)
FT /note="not covered"
FT not c complement(102778..102777)
FT /note="not covered"
FT not c complement(102780..102779)
FT /note="not covered"
FT not c complement(104144..104143)
FT /note="not covered"
FT not c complement(107290..107289)
FT /note="not covered"
FT not c complement(109898..109897)
FT /note="not covered"
FT not c 113472..113475
FT /note="not covered"
FT not c 113478..113479
FT /note="not covered"
FT not c complement(113482..113481)
FT /note="not covered"
FT not c complement(113484..113483)
FT /note="not covered"
FT not c complement(118110..118109)
FT /note="not covered"
FT not c complement(120141..120140)
FT /note="not covered"
FT not c 121616..121619
FT /note="not covered"
FT not c complement(121622..121621)
FT /note="not covered"
FT not c complement(122473..122472)
FT /note="not covered"
FT not c complement(123736..123735)
FT /note="not covered"
FT not c complement(125928..125927)
FT /note="not covered"
FT not c 125930..125932
FT /note="not covered"
FT not c complement(125935..125934)
FT /note="not covered"
FT not c 125937..125939
FT /note="not covered"
FT not c complement(127851..127850)
FT /note="not covered"
FT not c complement(129309..129308)
FT /note="not covered"
FT not c complement(129311..129310)
FT /note="not covered"
FT not c complement(129641..129640)
FT /note="not covered"
FT not c 132764..132765
FT /note="not covered"
FT not c complement(132771..132771)
FT /note="not covered"
FT not c 132774..132777
FT /note="not covered"
FT not c complement(135469..135468)
FT /note="not covered"
FT not c 137277..137291
FT /note="not covered"
FT not c complement(137466..137465)
FT /note="not covered"
FT not c 138620..138621
FT /note="not covered"
FT not c complement(138625..138624)
FT /note="not covered"
FT not c 138630..138633
FT /note="not covered"
FT not c 138756..138803
FT /note="not covered"
FT not c complement(138927..138926)
FT /note="not covered"
FT not c complement(139520..139519)
FT /note="not covered"
FT not c complement(139634..139633)
FT /note="not covered"
FT not c complement(152872..152871)
FT /note="not covered"
FT not c complement(158370..158369)
FT /note="not covered"
FT not c complement(158473..158472)
FT /note="not covered"
FT not c complement(160108..160107)
FT /note="not covered"
FT not c complement(160868..160867)
FT /note="not covered"
FT not c 160871..160873
FT /note="not covered"
FT not c complement(160877..160877)
FT /note="not covered"
FT not c complement(160881..160881)
FT /note="not covered"
FT not c complement(160884..160883)
FT /note="not covered"
FT not c complement(164567..164566)
FT /note="not covered"
FT not c complement(164569..164568)
FT /note="not covered"
FT not c complement(169937..169936)
FT /note="not covered"
FT not c complement(171606..171605)
FT /note="not covered"
FT not c 172960..172961
FT /note="not covered"
FT not c complement(172964..172963)
FT /note="not covered"
FT not c complement(172966..172965)
FT /note="not covered"
FT not c 172968..172971
FT /note="not covered"
FT not c complement(173253..173252)
FT /note="not covered"
FT not c complement(173255..173255)
FT /note="not covered"
FT not c 176176..176179
FT /note="not covered"
FT not c complement(176183..176182)
FT /note="not covered"
FT not c complement(176186..176186)
FT /note="not covered"
FT not c complement(176189..176189)
FT /note="not covered"
FT not c complement(178349..178348)
FT /note="not covered"
FT not c 186296..186299
FT /note="not covered"
FT not c complement(186309..186309)
FT /note="not covered"
FT not c 186315..186316
FT /note="not covered"
FT not c complement(186351..186351)
FT /note="not covered"
FT not c complement(186357..186357)
FT /note="not covered"
FT not c complement(186378..186378)
FT /note="not covered"
FT not c complement(186383..186383)
FT /note="not covered"
FT not c 188253..188297
FT /note="not covered"
FT not c complement(188328..188328)
FT /note="not covered"
FT not c 188331..188334
FT /note="not covered"
FT not c complement(188338..188338)
FT /note="not covered"
FT not c 188368..190202
FT /note="not covered"
FT not c complement(190236..190235)
FT /note="not covered"
FT not c complement(190244..190243)
FT /note="not covered"
FT not c complement(190246..190245)
FT /note="not covered"
FT not c complement(193620..193619)
FT /note="not covered"
FT not c complement(193623..193622)
FT /note="not covered"
FT not c complement(196529..196528)
FT /note="not covered"
FT not c complement(198868..198867)
FT /note="not covered"
FT not c 199020..199021
FT /note="not covered"
FT not c complement(199024..199023)
FT /note="not covered"
FT not c complement(199026..199025)
FT /note="not covered"
FT not c complement(199029..199028)
FT /note="not covered"
FT not c complement(199031..199031)
FT /note="not covered"
FT not c complement(201235..201234)
FT /note="not covered"
FT not c complement(201240..201239)
FT /note="not covered"
FT not c complement(201244..201244)
FT /note="not covered"
FT not c 201247..201248
FT /note="not covered"
FT not c complement(202463..202462)
FT /note="not covered"
FT not c complement(204787..204786)
FT /note="not covered"
FT not c complement(211666..211665)
FT /note="not covered"
FT not c complement(211670..211669)
FT /note="not covered"
FT not c complement(218597..218596)
FT /note="not covered"
FT not c 219650..219652
FT /note="not covered"
FT not c 219655..219659
FT /note="not covered"
FT not c 224217..224218
FT /note="not covered"
FT not c complement(224228..224227)
FT /note="not covered"
FT not c complement(224233..224233)
FT /note="not covered"
FT not c complement(224236..224235)
FT /note="not covered"
FT not c complement(224757..224756)
FT /note="not covered"
FT not c complement(225772..225771)
FT /note="not covered"
FT not c complement(239333..239332)
FT /note="not covered"
FT not c complement(244775..244774)
FT /note="not covered"
FT not c complement(247643..247642)
FT /note="not covered"
FT not c 250446..254473
FT /note="not covered"
FT not c complement(254496..254495)
FT /note="not covered"
FT not c 255048..255049
FT /note="not covered"
FT not c complement(255052..255051)
FT /note="not covered"
FT not c complement(255054..255053)
FT /note="not covered"
FT not c complement(255057..255056)
FT /note="not covered"
FT not c complement(255066..255065)
FT /note="not covered"
FT not c complement(255068..255067)
FT /note="not covered"
FT not c 255070..255071
FT /note="not covered"
FT not c 255182..256842
FT /note="not covered"
FT not c complement(257310..257309)
FT /note="not covered"
FT not c 257312..257400
FT /note="not covered"
FT not c complement(264940..264940)
FT /note="not covered"
FT not c 272348..272666
FT /note="not covered"
FT not c 272736..272968
FT /note="not covered"
FT not c 273058..273074
FT /note="not covered"
FT not c complement(273771..273770)
FT /note="not covered"
FT not c complement(273887..273886)
FT /note="not covered"
FT not c complement(276519..276519)
FT /note="not covered"
FT not c complement(276523..276522)
FT /note="not covered"
FT not c complement(276527..276526)
FT /note="not covered"
FT not c complement(276529..276528)
FT /note="not covered"
FT not c complement(276681..276680)
FT /note="not covered"
FT not c complement(277802..277801)
FT /note="not covered"
FT not c complement(282530..282529)
FT /note="not covered"
FT not c 282814..282815
FT /note="not covered"
FT not c complement(282819..282818)
FT /note="not covered"
FT not c complement(282830..282829)
FT /note="not covered"
FT not c complement(282835..282835)
FT /note="not covered"
FT not c complement(283180..283179)
FT /note="not covered"
FT not c complement(283182..283181)
FT /note="not covered"
FT not c complement(283185..283184)
FT /note="not covered"
FT not c 283187..283189
FT /note="not covered"
FT not c complement(284461..284460)
FT /note="not covered"
FT not c complement(289580..289579)
FT /note="not covered"
FT not c complement(290472..290471)
FT /note="not covered"
FT not c complement(291961..291960)
FT /note="not covered"
FT not c complement(291965..291964)
FT /note="not covered"
FT not c 292261..292263
FT /note="not covered"
FT not c complement(292267..292267)
FT /note="not covered"
FT not c complement(292273..292272)
FT /note="not covered"
FT not c complement(292275..292274)
FT /note="not covered"
FT not c 292278..292280
FT /note="not covered"
FT not c complement(293365..293364)
FT /note="not covered"
FT not c 293367..293369
FT /note="not covered"
FT not c complement(293372..293371)
FT /note="not covered"
FT not c complement(293376..293376)
FT /note="not covered"
FT not c 293872..293873
FT /note="not covered"
FT not c complement(293876..293875)
FT /note="not covered"
FT not c complement(293878..293878)
FT /note="not covered"
FT not c complement(293884..293884)
FT /note="not covered"
FT not c complement(293888..293887)
FT /note="not covered"
FT not c complement(293890..293889)
FT /note="not covered"
FT not c complement(294453..294452)
FT /note="not covered"
FT not c complement(294459..294458)
FT /note="not covered"
FT not c 294464..294466
FT /note="not covered"
FT not c complement(294470..294470)
FT /note="not covered"
FT not c complement(294473..294472)
FT /note="not covered"
FT not c complement(294475..294474)
FT /note="not covered"
FT not c complement(294478..294477)
FT /note="not covered"
FT not c complement(294480..294479)
FT /note="not covered"
FT not c 294484..294485
FT /note="not covered"
FT not c complement(294489..294488)
FT /note="not covered"
FT not c complement(294492..294491)
FT /note="not covered"
FT not c complement(294495..294494)
FT /note="not covered"
FT not c complement(294504..294503)
FT /note="not covered"
FT not c complement(296434..296433)
FT /note="not covered"
FT not c 296436..296455
FT /note="not covered"
FT not c 296728..296730
FT /note="not covered"
FT not c 296733..296735
FT /note="not covered"
FT not c 297195..297196
FT /note="not covered"
FT not c complement(305528..305527)
FT /note="not covered"
FT not c complement(308047..308046)
FT /note="not covered"
FT not c complement(309132..309131)
FT /note="not covered"
FT not c complement(310519..310518)
FT /note="not covered"
FT not c complement(310523..310523)
FT /note="not covered"
FT not c 310526..310528
FT /note="not covered"
FT not c complement(310532..310532)
FT /note="not covered"
FT not c complement(312211..312210)
FT /note="not covered"
FT not c complement(312213..312212)
FT /note="not covered"
FT not c complement(312215..312215)
FT /note="not covered"
FT not c complement(312219..312219)
FT /note="not covered"
FT not c 312233..312236
FT /note="not covered"
FT not c complement(314710..314710)
FT /note="not covered"
FT not c complement(317647..317646)
FT /note="not covered"
FT not c complement(320812..320812)
FT /note="not covered"
FT not c complement(320815..320815)
FT /note="not covered"
FT not c 320821..320823
FT /note="not covered"
FT not c complement(320826..320825)
FT /note="not covered"
FT not c complement(321012..321011)
FT /note="not covered"
FT not c 321014..321016
FT /note="not covered"
FT not c 321020..321024
FT /note="not covered"
FT not c complement(321360..321359)
FT /note="not covered"
FT not c complement(325295..325295)
FT /note="not covered"
FT not c 325298..325301
FT /note="not covered"
FT not c complement(325304..325304)
FT /note="not covered"
FT not c complement(325307..325306)
FT /note="not covered"
FT not c 325455..325456
FT /note="not covered"
FT not c complement(325464..325464)
FT /note="not covered"
FT not c 325467..325469
FT /note="not covered"
FT not c 325666..325681
FT /note="not covered"
FT not c complement(327232..327232)
FT /note="not covered"
FT not c complement(327239..327238)
FT /note="not covered"
FT not c 327243..327245
FT /note="not covered"
FT not c 331921..331949
FT /note="not covered"
FT not c complement(333550..333549)
FT /note="not covered"
FT not c 336357..336358
FT /note="not covered"
FT not c complement(336362..336361)
FT /note="not covered"
FT not c complement(336364..336363)
FT /note="not covered"
FT not c complement(336379..336379)
FT /note="not covered"
FT not c complement(336382..336382)
FT /note="not covered"
FT not c complement(336503..336502)
FT /note="not covered"
FT not c 336545..336547
FT /note="not covered"
FT not c complement(336556..336555)
FT /note="not covered"
FT not c 336560..336561
FT /note="not covered"
FT not c complement(336564..336563)
FT /note="not covered"
FT not c complement(341850..341849)
FT /note="not covered"
FT not c complement(341854..341853)
FT /note="not covered"
FT not c complement(341856..341855)
FT /note="not covered"
FT not c complement(341859..341858)
FT /note="not covered"
FT not c complement(341861..341860)
FT /note="not covered"
FT not c 341864..341865
FT /note="not covered"
FT not c 341868..343287
FT /note="not covered"
FT not c complement(343980..343979)
FT /note="not covered"
FT not c complement(349045..349044)
FT /note="not covered"
FT not c complement(352958..352957)
FT /note="not covered"
FT not c complement(354663..354662)
FT /note="not covered"
FT not c complement(355278..355277)
FT /note="not covered"
FT not c complement(361889..361888)
FT /note="not covered"
FT not c complement(362035..362034)
FT /note="not covered"
FT not c complement(362080..362079)
FT /note="not covered"
FT not c 362087..362088
FT /note="not covered"
FT not c complement(362091..362090)
FT /note="not covered"
FT not c complement(362095..362094)
FT /note="not covered"
FT not c complement(362098..362098)
FT /note="not covered"
FT not c 362102..362172
FT /note="not covered"
FT not c 362229..362243
FT /note="not covered"
FT not c complement(364110..364110)
FT /note="not covered"
FT not c complement(367878..367877)
FT /note="not covered"
FT not c complement(370337..370336)
FT /note="not covered"
FT not c 374311..374344
FT /note="not covered"
FT not c complement(375151..375150)
FT /note="not covered"
FT not c complement(375826..375825)
FT /note="not covered"
FT not c complement(378618..378617)
FT /note="not covered"
FT not c complement(381661..381660)
FT /note="not covered"
FT not c 382369..382371
FT /note="not covered"
FT not c 382375..382377
FT /note="not covered"
FT not c complement(382381..382380)
FT /note="not covered"
FT not c complement(383730..383730)
FT /note="not covered"
FT not c complement(383734..383734)
FT /note="not covered"
FT not c complement(383738..383738)
FT /note="not covered"
FT not c complement(383741..383741)
FT /note="not covered"
FT not c complement(383745..383744)
FT /note="not covered"
FT not c complement(383747..383747)
FT /note="not covered"
FT not c 386754..389107
FT /note="not covered"
FT not c 389110..389113
FT /note="not covered"
FT not c complement(389739..389738)
FT /note="not covered"
FT not c complement(390914..390913)
FT /note="not covered"
FT not c complement(396389..396388)
FT /note="not covered"
FT not c complement(403726..403725)
FT /note="not covered"
FT not c complement(403728..403728)
FT /note="not covered"
FT not c complement(403735..403734)
FT /note="not covered"
FT not c complement(403741..403740)
FT /note="not covered"
FT not c 403748..403749
FT /note="not covered"
FT not c complement(403752..403751)
FT /note="not covered"
FT not c 405336..405338
FT /note="not covered"
FT not c complement(405343..405342)
FT /note="not covered"
FT not c complement(405346..405346)
FT /note="not covered"
FT not c complement(405349..405349)
FT /note="not covered"
FT not c complement(405360..405359)
FT /note="not covered"
FT not c complement(406213..406212)
FT /note="not covered"
FT not c complement(406223..406222)
FT /note="not covered"
FT not c 406245..406247
FT /note="not covered"
FT not c 406251..406255
FT /note="not covered"
FT not c 407085..407107
FT /note="not covered"
FT not c 407163..407165
FT /note="not covered"
FT not c 407391..407404
FT /note="not covered"
FT not c 408388..408402
FT /note="not covered"
FT not c complement(411604..411603)
FT /note="not covered"
FT not c 411902..411905
FT /note="not covered"
FT not c 411908..411911
FT /note="not covered"
FT not c complement(412876..412875)
FT /note="not covered"
FT not c complement(413572..413571)
FT /note="not covered"
FT not c complement(416756..416756)
FT /note="not covered"
FT not c 416761..416762
FT /note="not covered"
FT not c 421740..422653
FT /note="not covered"
FT not c complement(422782..422781)
FT /note="not covered"
FT not c 422880..423002
FT /note="not covered"
FT not c 427319..427367
FT /note="not covered"
FT not c 427437..427796
FT /note="not covered"
FT not c 427821..428007
FT /note="not covered"
FT not c complement(428013..428012)
FT /note="not covered"
FT not c 428332..428343
FT /note="not covered"
FT not c complement(432782..432782)
FT /note="not covered"
FT not c complement(432785..432785)
FT /note="not covered"
FT not c 432789..432791
FT /note="not covered"
FT not c complement(432796..432795)
FT /note="not covered"
FT not c complement(436524..436523)
FT /note="not covered"
FT not c complement(436832..436831)
FT /note="not covered"
FT not c complement(437084..437083)
FT /note="not covered"
FT not c complement(437086..437085)
FT /note="not covered"
FT not c 437173..437176
FT /note="not covered"
FT not c complement(437179..437178)
FT /note="not covered"
FT not c 437184..437186
FT /note="not covered"
FT not c 437246..437249
FT /note="not covered"
FT not c 437261..437265
FT /note="not covered"
FT not c complement(442506..442505)
FT /note="not covered"
FT not c complement(442509..442508)
FT /note="not covered"
FT not c 442511..442515
FT /note="not covered"
FT not c complement(442518..442517)
FT /note="not covered"
FT not c complement(446319..446318)
FT /note="not covered"
FT not c complement(446321..446320)
FT /note="not covered"
FT not c complement(446329..446329)
FT /note="not covered"
FT not c 446332..446333
FT /note="not covered"
FT not c complement(451722..451722)
FT /note="not covered"
FT not c 451725..451727
FT /note="not covered"
FT not c complement(451733..451732)
FT /note="not covered"
FT not c 451735..451736
FT /note="not covered"
FT not c complement(453721..453721)
FT /note="not covered"
FT not c complement(461856..461855)
FT /note="not covered"
FT not c complement(465837..465836)
FT /note="not covered"
FT not c complement(468824..468823)
FT /note="not covered"
FT not c 468827..468944
FT /note="not covered"
FT not c 469447..469463
FT /note="not covered"
FT not c complement(470197..470196)
FT /note="not covered"
FT not c 470339..474047
FT /note="not covered"
FT not c 475178..475179
FT /note="not covered"
FT not c complement(475182..475181)
FT /note="not covered"
FT not c 475184..475185
FT /note="not covered"
FT not c 475190..476606
FT /note="not covered"
FT not c 477740..477742
FT /note="not covered"
FT not c complement(477745..477745)
FT /note="not covered"
FT not c complement(477748..477747)
FT /note="not covered"
FT not c 477751..477752
FT /note="not covered"
FT not c complement(478174..478173)
FT /note="not covered"
FT not c complement(478215..478214)
FT /note="not covered"
FT not c complement(479160..479159)
FT /note="not covered"
FT not c complement(480334..480333)
FT /note="not covered"
FT not c complement(480336..480335)
FT /note="not covered"
FT not c complement(480338..480338)
FT /note="not covered"
FT not c complement(480341..480341)
FT /note="not covered"
FT not c complement(480344..480344)
FT /note="not covered"
FT not c 482060..482070
FT /note="not covered"
FT not c 482495..487280
FT /note="not covered"
FT not c complement(489846..489845)
FT /note="not covered"
FT not c complement(491294..491294)
FT /note="not covered"
FT not c complement(491465..491464)
FT /note="not covered"
FT not c 491933..491937
FT /note="not covered"
FT not c 491943..491946
FT /note="not covered"
FT not c complement(493099..493099)
FT /note="not covered"
FT not c complement(493102..493101)
FT /note="not covered"
FT not c complement(493120..493119)
FT /note="not covered"
FT not c 493221..493483
FT /note="not covered"
FT not c complement(493765..493764)
FT /note="not covered"
FT not c complement(493767..493767)
FT /note="not covered"
FT not c 493770..493771
FT /note="not covered"
FT not c 496120..496149
FT /note="not covered"
FT not c complement(496242..496241)
FT /note="not covered"
FT not c complement(496246..496245)
FT /note="not covered"
FT not c complement(496463..496462)
FT /note="not covered"
FT not c complement(496465..496464)
FT /note="not covered"
FT not c 496468..496471
FT /note="not covered"
FT not c 496476..496478
FT /note="not covered"
FT not c complement(498537..498536)
FT /note="not covered"
FT not c complement(500805..500804)
FT /note="not covered"
FT not c 500807..500809
FT /note="not covered"
FT not c complement(500813..500812)
FT /note="not covered"
FT not c 500815..500816
FT /note="not covered"
FT not c complement(505937..505936)
FT /note="not covered"
FT not c complement(506488..506487)
FT /note="not covered"
FT not c complement(510045..510044)
FT /note="not covered"
FT not c complement(520398..520398)
FT /note="not covered"
FT not c complement(520402..520401)
FT /note="not covered"
FT not c complement(520448..520447)
FT /note="not covered"
FT not c complement(520453..520452)
FT /note="not covered"
FT not c 520471..520530
FT /note="not covered"
FT not c complement(522777..522776)
FT /note="not covered"
FT not c complement(522779..522778)
FT /note="not covered"
FT not c complement(522781..522781)
FT /note="not covered"
FT not c complement(522784..522783)
FT /note="not covered"
FT not c complement(522786..522785)
FT /note="not covered"
FT not c 522788..522789
FT /note="not covered"
FT not c 523778..523781
FT /note="not covered"
FT not c 523789..523793
FT /note="not covered"
FT not c complement(524081..524081)
FT /note="not covered"
FT not c 524084..524086
FT /note="not covered"
FT not c 524092..524095
FT /note="not covered"
FT not c complement(524099..524098)
FT /note="not covered"
FT not c 524512..525789
FT /note="not covered"
FT not c complement(526749..526749)
FT /note="not covered"
FT not c complement(526752..526752)
FT /note="not covered"
FT not c complement(526757..526756)
FT /note="not covered"
FT not c 526764..526766
FT /note="not covered"
FT not c 526869..526973
FT /note="not covered"
FT not c complement(526976..526975)
FT /note="not covered"
FT not c complement(527183..527182)
FT /note="not covered"
FT not c complement(528478..528478)
FT /note="not covered"
FT not c 528481..528482
FT /note="not covered"
FT not c complement(528485..528484)
FT /note="not covered"
FT not c 528487..528488
FT /note="not covered"
FT not c complement(528492..528492)
FT /note="not covered"
FT not c complement(528562..528561)
FT /note="not covered"
FT not c complement(528943..528942)
FT /note="not covered"
FT not c 528945..528948
FT /note="not covered"
FT not c complement(528952..528952)
FT /note="not covered"
FT not c complement(528956..528955)
FT /note="not covered"
FT not c complement(535510..535509)
FT /note="not covered"
FT not c complement(536383..536382)
FT /note="not covered"
FT not c complement(538489..538488)
FT /note="not covered"
FT not c complement(547370..547369)
FT /note="not covered"
FT not c 549030..549032
FT /note="not covered"
FT not c 549055..549056
FT /note="not covered"
FT not c 549060..550436
FT /note="not covered"
FT not c complement(550439..550438)
FT /note="not covered"
FT not c complement(550441..550441)
FT /note="not covered"
FT not c 550445..550446
FT /note="not covered"
FT not c 550469..550471
FT /note="not covered"
FT not c complement(550482..550481)
FT /note="not covered"
FT not c complement(552789..552788)
FT /note="not covered"
FT not c complement(554171..554170)
FT /note="not covered"
FT not c complement(555863..555862)
FT /note="not covered"
FT not c complement(559959..559958)
FT /note="not covered"
FT not c complement(563275..563274)
FT /note="not covered"
FT not c 564866..566626
FT /note="not covered"
FT not c complement(567936..567935)
FT /note="not covered"
FT not c complement(569426..569425)
FT /note="not covered"
FT not c complement(569998..569997)
FT /note="not covered"
FT not c complement(570939..570939)
FT /note="not covered"
FT not c 570947..570950
FT /note="not covered"
FT not c complement(570953..570952)
FT /note="not covered"
FT not c complement(571523..571522)
FT /note="not covered"
FT not c 575918..575921
FT /note="not covered"
FT not c 575924..575927
FT /note="not covered"
FT not c complement(575930..575930)
FT /note="not covered"
FT not c complement(575933..575932)
FT /note="not covered"
FT not c 576650..576812
FT /note="not covered"
FT not c 576821..577157
FT /note="not covered"
FT not c complement(578476..578475)
FT /note="not covered"
FT not c 580759..583706
FT /note="not covered"
FT not c complement(583719..583718)
FT /note="not covered"
FT not c complement(583729..583728)
FT /note="not covered"
FT not c complement(583731..583730)
FT /note="not covered"
FT not c complement(583739..583739)
FT /note="not covered"
FT not c complement(583752..583751)
FT /note="not covered"
FT not c complement(583802..583801)
FT /note="not covered"
FT not c complement(583804..583803)
FT /note="not covered"
FT not c complement(583806..583806)
FT /note="not covered"
FT not c complement(583812..583811)
FT /note="not covered"
FT not c 583815..583817
FT /note="not covered"
FT not c complement(585476..585475)
FT /note="not covered"
FT not c complement(589380..589380)
FT /note="not covered"
FT not c complement(589384..589383)
FT /note="not covered"
FT not c complement(589388..589387)
FT /note="not covered"
FT not c complement(591778..591777)
FT /note="not covered"
FT not c complement(591986..591985)
FT /note="not covered"
FT not c 592647..592689
FT /note="not covered"
FT not c complement(592694..592693)
FT /note="not covered"
FT not c complement(592697..592696)
FT /note="not covered"
FT not c complement(592714..592713)
FT /note="not covered"
FT not c complement(592729..592728)
FT /note="not covered"
FT not c complement(592731..592730)
FT /note="not covered"
FT not c 592742..592747
FT /note="not covered"
FT not c complement(592755..592754)
FT /note="not covered"
FT not c complement(592760..592759)
FT /note="not covered"
FT not c complement(592762..592761)
FT /note="not covered"
FT not c 592764..592774
FT /note="not covered"
FT not c complement(592777..592776)
FT /note="not covered"
FT not c complement(592784..592783)
FT /note="not covered"
FT not c complement(592794..592793)
FT /note="not covered"
FT not c complement(592811..592810)
FT /note="not covered"
FT not c 592814..596553
FT /note="not covered"
FT not c 596604..596616
FT /note="not covered"
FT not c 596848..596850
FT /note="not covered"
FT not c complement(596855..596854)
FT /note="not covered"
FT not c 596870..596872
FT /note="not covered"
FT not c complement(597097..597096)
FT /note="not covered"
FT not c complement(597753..597752)
FT /note="not covered"
FT not c complement(601706..601705)
FT /note="not covered"
FT not c complement(604524..604523)
FT /note="not covered"
FT not c complement(604925..604924)
FT /note="not covered"
FT not c complement(606607..606606)
FT /note="not covered"
FT not c 610031..610039
FT /note="not covered"
FT not c complement(610042..610041)
FT /note="not covered"
FT not c 612697..612711
FT /note="not covered"
FT not c 619208..620364
FT /note="not covered"
FT not c complement(620436..620435)
FT /note="not covered"
FT not c 620438..620441
FT /note="not covered"
FT not c complement(620444..620444)
FT /note="not covered"
FT not c complement(620447..620447)
FT /note="not covered"
FT not c 620592..620593
FT /note="not covered"
FT not c complement(621052..621051)
FT /note="not covered"
FT not c complement(621054..621054)
FT /note="not covered"
FT not c complement(621058..621058)
FT /note="not covered"
FT not c 621061..621064
FT /note="not covered"
FT not c complement(622883..622882)
FT /note="not covered"
FT not c complement(623863..623862)
FT /note="not covered"
FT not c 629110..629212
FT /note="not covered"
FT not c complement(630390..630389)
FT /note="not covered"
FT not c 630452..630454
FT /note="not covered"
FT not c 630461..630463
FT /note="not covered"
FT not c complement(630466..630465)
FT /note="not covered"
FT not c 632034..632136
FT /note="not covered"
FT not c 632501..644168
FT /note="not covered"
FT not c complement(644483..644482)
FT /note="not covered"
FT not c 644485..644488
FT /note="not covered"
FT not c complement(644492..644492)
FT /note="not covered"
FT not c 644553..644788
FT /note="not covered"
FT not c complement(644837..644836)
FT /note="not covered"
FT not c 644839..644925
FT /note="not covered"
FT not c 645010..645076
FT /note="not covered"
FT not c complement(645079..645078)
FT /note="not covered"
FT not c complement(645083..645082)
FT /note="not covered"
FT not c complement(645085..645084)
FT /note="not covered"
FT not c complement(645091..645090)
FT /note="not covered"
FT not c complement(645112..645111)
FT /note="not covered"
FT not c complement(645115..645114)
FT /note="not covered"
FT not c complement(645118..645117)
FT /note="not covered"
FT not c complement(645126..645125)
FT /note="not covered"
FT not c complement(645130..645129)
FT /note="not covered"
FT not c complement(645136..645135)
FT /note="not covered"
FT not c 645138..645398
FT /note="not covered"
FT not c complement(645418..645417)
FT /note="not covered"
FT not c complement(645421..645420)
FT /note="not covered"
FT not c complement(645425..645424)
FT /note="not covered"
FT not c complement(645433..645432)
FT /note="not covered"
FT not c complement(645436..645435)
FT /note="not covered"
FT not c complement(645439..645438)
FT /note="not covered"
FT not c complement(645445..645444)
FT /note="not covered"
FT not c complement(645989..645988)
FT /note="not covered"
FT not c 646377..648048
FT /note="not covered"
FT not c 649535..649536
FT /note="not covered"
FT not c complement(649542..649542)
FT /note="not covered"
FT not c complement(649545..649544)
FT /note="not covered"
FT not c complement(652907..652906)
FT /note="not covered"
FT not c complement(652941..652940)
FT /note="not covered"
FT not c complement(652945..652944)
FT /note="not covered"
FT not c 652953..652954
FT /note="not covered"
FT not c complement(652996..652995)
FT /note="not covered"
FT not c complement(653009..653008)
FT /note="not covered"
FT not c complement(653033..653032)
FT /note="not covered"
FT not c complement(653047..653046)
FT /note="not covered"
FT not c complement(653055..653054)
FT /note="not covered"
FT not c complement(653059..653058)
FT /note="not covered"
FT not c complement(653087..653086)
FT /note="not covered"
FT not c 653089..653090
FT /note="not covered"
FT not c complement(656761..656760)
FT /note="not covered"
FT not c complement(661576..661575)
FT /note="not covered"
FT not c 665456..665458
FT /note="not covered"
FT not c complement(665463..665462)
FT /note="not covered"
FT not c complement(665465..665464)
FT /note="not covered"
FT not c complement(665467..665466)
FT /note="not covered"
FT not c 665469..665470
FT /note="not covered"
FT not c complement(670547..670547)
FT /note="not covered"
FT not c complement(671099..671098)
FT /note="not covered"
FT not c complement(676927..676926)
FT /note="not covered"
FT not c 677154..680523
FT /note="not covered"
FT not c complement(680540..680539)
FT /note="not covered"
FT not c complement(680545..680544)
FT /note="not covered"
FT not c complement(680554..680553)
FT /note="not covered"
FT not c complement(680557..680556)
FT /note="not covered"
FT not c complement(680559..680558)
FT /note="not covered"
FT not c complement(680561..680561)
FT /note="not covered"
FT not c complement(680564..680564)
FT /note="not covered"
FT not c complement(682518..682517)
FT /note="not covered"
FT not c 682520..682521
FT /note="not covered"
FT not c complement(682528..682527)
FT /note="not covered"
FT not c complement(682531..682530)
FT /note="not covered"
FT not c complement(682533..682533)
FT /note="not covered"
FT not c complement(682536..682536)
FT /note="not covered"
FT not c complement(683200..683200)
FT /note="not covered"
FT not c complement(683259..683258)
FT /note="not covered"
FT not c complement(684105..684104)
FT /note="not covered"
FT not c complement(684604..684603)
FT /note="not covered"
FT not c complement(685843..685842)
FT /note="not covered"
FT not c complement(687328..687327)
FT /note="not covered"
FT not c 694145..694421
FT /note="not covered"
FT not c 694493..694595
FT /note="not covered"
FT not c complement(695767..695766)
FT /note="not covered"
FT not c complement(696029..696028)
FT /note="not covered"
FT not c complement(696548..696547)
FT /note="not covered"
FT not c complement(700889..700888)
FT /note="not covered"
FT not c complement(701136..701135)
FT /note="not covered"
FT not c complement(704997..704996)
FT /note="not covered"
FT not c 709947..709983
FT /note="not covered"
FT not c complement(710815..710814)
FT /note="not covered"
FT not c complement(711755..711754)
FT /note="not covered"
FT not c 713550..713551
FT /note="not covered"
FT not c 713554..713558
FT /note="not covered"
FT not c complement(713567..713566)
FT /note="not covered"
FT not c complement(715525..715524)
FT /note="not covered"
FT not c 715529..715532
FT /note="not covered"
FT not c 715535..717195
FT /note="not covered"
FT not c complement(717279..717278)
FT /note="not covered"
FT not c 719743..719783
FT /note="not covered"
FT not c 720017..720020
FT /note="not covered"
FT not c 720031..720035
FT /note="not covered"
FT not c complement(720936..720935)
FT /note="not covered"
FT not c complement(723170..723169)
FT /note="not covered"
FT not c complement(732783..732783)
FT /note="not covered"
FT not c complement(736521..736520)
FT /note="not covered"
FT not c 738760..738893
FT /note="not covered"
FT not c complement(739045..739044)
FT /note="not covered"
FT not c complement(745130..745129)
FT /note="not covered"
FT not c complement(746562..746561)
FT /note="not covered"
FT not c 746564..746567
FT /note="not covered"
FT not c complement(746571..746571)
FT /note="not covered"
FT not c complement(746574..746574)
FT /note="not covered"
FT not c complement(746578..746577)
FT /note="not covered"
FT not c 748240..750092
FT /note="not covered"
FT not c complement(750591..750590)
FT /note="not covered"
FT not c complement(750594..750593)
FT /note="not covered"
FT not c complement(754397..754397)
FT /note="not covered"
FT not c 758758..758759
FT /note="not covered"
FT not c 758762..758764
FT /note="not covered"
FT not c 758769..759428
FT /note="not covered"
FT not c 759761..759766
FT /note="not covered"
FT not c 759773..759774
FT /note="not covered"
FT not c 766017..766018
FT /note="not covered"
FT not c complement(766021..766021)
FT /note="not covered"
FT not c complement(766028..766027)
FT /note="not covered"
FT not c 766030..766031
FT /note="not covered"
FT not c 766034..770798
FT /note="not covered"
FT not c 770801..770803
FT /note="not covered"
FT not c 770811..770814
FT /note="not covered"
FT not c complement(772786..772785)
FT /note="not covered"
FT not c complement(772788..772787)
FT /note="not covered"
FT not c complement(772794..772794)
FT /note="not covered"
FT not c complement(772800..772799)
FT /note="not covered"
FT not c complement(772810..772810)
FT /note="not covered"
FT not c complement(772813..772813)
FT /note="not covered"
FT not c complement(776211..776210)
FT /note="not covered"
FT not c complement(777272..777271)
FT /note="not covered"
FT not c complement(779359..779358)
FT /note="not covered"
FT not c 779575..779578
FT /note="not covered"
FT not c 779611..779612
FT /note="not covered"
FT not c complement(786162..786161)
FT /note="not covered"
FT not c complement(787931..787930)
FT /note="not covered"
FT not c complement(787933..787932)
FT /note="not covered"
FT not c complement(787936..787935)
FT /note="not covered"
FT not c complement(787939..787938)
FT /note="not covered"
FT not c complement(787943..787942)
FT /note="not covered"
FT not c complement(787948..787947)
FT /note="not covered"
FT not c 787952..787954
FT /note="not covered"
FT not c 789201..792775
FT /note="not covered"
FT not c 792891..792895
FT /note="not covered"
FT not c 792898..792901
FT /note="not covered"
FT not c complement(792904..792904)
FT /note="not covered"
FT not c 792907..792908
FT /note="not covered"
FT not c 792937..796759
FT /note="not covered"
FT not c complement(796762..796761)
FT /note="not covered"
FT not c complement(796765..796764)
FT /note="not covered"
FT not c 796795..796819
FT /note="not covered"
FT not c complement(804186..804185)
FT /note="not covered"
FT not c complement(804466..804465)
FT /note="not covered"
FT not c complement(804468..804467)
FT /note="not covered"
FT not c complement(809500..809499)
FT /note="not covered"
FT not c complement(811798..811797)
FT /note="not covered"
FT not c complement(812548..812547)
FT /note="not covered"
FT not c 812551..812608
FT /note="not covered"
FT not c complement(816251..816250)
FT /note="not covered"
FT not c 818549..818553
FT /note="not covered"
FT not c 818559..818560
FT /note="not covered"
FT not c complement(818563..818562)
FT /note="not covered"
FT not c complement(818566..818565)
FT /note="not covered"
FT not c 818710..819999
FT /note="not covered"
FT not c complement(820110..820109)
FT /note="not covered"
FT not c complement(820113..820112)
FT /note="not covered"
FT not c complement(820115..820114)
FT /note="not covered"
FT not c 820118..820121
FT /note="not covered"
FT not c 820410..820503
FT /note="not covered"
FT not c 820507..820509
FT /note="not covered"
FT not c complement(820729..820728)
FT /note="not covered"
FT not c complement(820734..820733)
FT /note="not covered"
FT not c 820736..821896
FT /note="not covered"
FT not c 822548..822551
FT /note="not covered"
FT not c complement(822559..822558)
FT /note="not covered"
FT not c complement(822562..822561)
FT /note="not covered"
FT not c complement(823324..823324)
FT /note="not covered"
FT not c 823329..823333
FT /note="not covered"
FT not c complement(824912..824911)
FT /note="not covered"
FT not c complement(833218..833217)
FT /note="not covered"
FT not c complement(833439..833438)
FT /note="not covered"
FT not c complement(836119..836119)
FT /note="not covered"
FT not c complement(836123..836123)
FT /note="not covered"
FT not c complement(841050..841049)
FT /note="not covered"
FT not c 842005..842102
FT /note="not covered"
FT not c complement(842850..842849)
FT /note="not covered"
FT not c complement(847337..847336)
FT /note="not covered"
FT not c 847678..847705
FT /note="not covered"
FT not c complement(848555..848554)
FT /note="not covered"
FT not c 848558..848559
FT /note="not covered"
FT not c 848563..848567
FT /note="not covered"
FT not c complement(853148..853147)
FT /note="not covered"
FT not c 854668..854671
FT /note="not covered"
FT not c 854676..854679
FT /note="not covered"
FT not c complement(859140..859139)
FT /note="not covered"
FT not c 867619..867634
FT /note="not covered"
FT not c complement(867738..867737)
FT /note="not covered"
FT not c 872882..872884
FT /note="not covered"
FT not c 872892..872894
FT /note="not covered"
FT not c complement(872897..872896)
FT /note="not covered"
FT not c complement(875111..875111)
FT /note="not covered"
FT not c 875114..875115
FT /note="not covered"
FT not c complement(875126..875126)
FT /note="not covered"
FT not c 875129..875130
FT /note="not covered"
FT not c 875431..875433
FT /note="not covered"
FT not c complement(875438..875438)
FT /note="not covered"
FT not c complement(875441..875440)
FT /note="not covered"
FT not c complement(875445..875444)
FT /note="not covered"
FT not c complement(875448..875447)
FT /note="not covered"
FT not c complement(875450..875449)
FT /note="not covered"
FT not c 875544..875546
FT /note="not covered"
FT not c complement(875551..875550)
FT /note="not covered"
FT not c complement(875553..875552)
FT /note="not covered"
FT not c complement(875555..875555)
FT /note="not covered"
FT not c complement(875559..875559)
FT /note="not covered"
FT not c complement(879752..879751)
FT /note="not covered"
FT not c complement(881717..881716)
FT /note="not covered"
FT not c 882773..882774
FT /note="not covered"
FT not c complement(882777..882776)
FT /note="not covered"
FT not c complement(882783..882782)
FT /note="not covered"
FT not c 882790..882791
FT /note="not covered"
FT not c complement(882796..882795)
FT /note="not covered"
FT not c complement(885109..885108)
FT /note="not covered"
FT not c 887096..887099
FT /note="not covered"
FT not c 887109..887110
FT /note="not covered"
FT not c complement(887115..887114)
FT /note="not covered"
FT not c complement(894453..894452)
FT /note="not covered"
FT not c 897834..897867
FT /note="not covered"
FT not c complement(897986..897986)
FT /note="not covered"
FT not c complement(897990..897990)
FT /note="not covered"
FT not c complement(897993..897992)
FT /note="not covered"
FT not c complement(897995..897995)
FT /note="not covered"
FT not c complement(900680..900679)
FT /note="not covered"
FT not c complement(907234..907233)
FT /note="not covered"
FT not c complement(909400..909399)
FT /note="not covered"
FT not c complement(910480..910479)
FT /note="not covered"
FT not c 911168..911170
FT /note="not covered"
FT not c complement(911174..911174)
FT /note="not covered"
FT not c complement(911178..911178)
FT /note="not covered"
FT not c 911181..911182
FT /note="not covered"
FT not c 911428..911430
FT /note="not covered"
FT not c complement(911433..911433)
FT /note="not covered"
FT not c 911447..911686
FT /note="not covered"
FT not c 911850..911876
FT /note="not covered"
FT not c complement(913000..912999)
FT /note="not covered"
FT not c complement(914495..914494)
FT /note="not covered"
FT not c complement(914497..914496)
FT /note="not covered"
FT not c complement(914868..914867)
FT /note="not covered"
FT not c complement(916132..916131)
FT /note="not covered"
FT not c complement(918160..918159)
FT /note="not covered"
FT not c 918388..918851
FT /note="not covered"
FT not c 918893..918894
FT /note="not covered"
FT not c 918897..918907
FT /note="not covered"
FT not c complement(918948..918947)
FT /note="not covered"
FT not c complement(918950..918950)
FT /note="not covered"
FT not c complement(918956..918955)
FT /note="not covered"
FT not c complement(919201..919200)
FT /note="not covered"
FT not c complement(923312..923311)
FT /note="not covered"
FT not c complement(924398..924397)
FT /note="not covered"
FT not c complement(924400..924399)
FT /note="not covered"
FT not c complement(926165..926164)
FT /note="not covered"
FT not c complement(928370..928369)
FT /note="not covered"
FT not c 930014..930109
FT /note="not covered"
FT not c complement(930552..930551)
FT /note="not covered"
FT not c 934202..934380
FT /note="not covered"
FT not c complement(934384..934383)
FT /note="not covered"
FT not c 934386..934391
FT /note="not covered"
FT not c complement(934395..934394)
FT /note="not covered"
FT not c complement(934397..934396)
FT /note="not covered"
FT not c 934399..934405
FT /note="not covered"
FT not c 934420..934456
FT /note="not covered"
FT not c 934517..934533
FT /note="not covered"
FT not c 934622..937547
FT /note="not covered"
FT not c 937601..937658
FT /note="not covered"
FT not c 937748..937758
FT /note="not covered"
FT not c 937851..937947
FT /note="not covered"
FT not c complement(937986..937986)
FT /note="not covered"
FT not c 937990..938064
FT /note="not covered"
FT not c 938138..938201
FT /note="not covered"
FT not c 938290..938302
FT /note="not covered"
FT not c 938421..938422
FT /note="not covered"
FT not c complement(938425..938425)
FT /note="not covered"
FT not c complement(938428..938427)
FT /note="not covered"
FT not c complement(938431..938431)
FT /note="not covered"
FT not c complement(938499..938499)
FT /note="not covered"
FT not c complement(938530..938529)
FT /note="not covered"
FT not c complement(938548..938547)
FT /note="not covered"
FT not c complement(938560..938559)
FT /note="not covered"
FT not c complement(938562..938561)
FT /note="not covered"
FT not c 938581..970186
FT /note="not covered"
FT not c complement(970237..970237)
FT /note="not covered"
FT not c complement(970334..970333)
FT /note="not covered"
FT not c complement(970632..970631)
FT /note="not covered"
FT not c complement(970635..970635)
FT /note="not covered"
FT not c complement(970641..970641)
FT /note="not covered"
FT not c 970653..972736
FT /note="not covered"
FT not c 972764..972768
FT /note="not covered"
FT not c 972772..982271
FT /note="not covered"
FT not c 982412..984899
FT /note="not covered"
FT not c complement(985077..985076)
FT /note="not covered"
FT not c complement(985081..985080)
FT /note="not covered"
FT not c complement(985091..985091)
FT /note="not covered"
FT not c complement(985109..985108)
FT /note="not covered"
FT not c complement(985133..985132)
FT /note="not covered"
FT not c complement(985165..985164)
FT /note="not covered"
FT not c 985179..985180
FT /note="not covered"
FT not c complement(985187..985186)
FT /note="not covered"
FT not c complement(985196..985195)
FT /note="not covered"
FT not c 985217..991486
FT /note="not covered"
FT not c 992465..992813
FT /note="not covered"
FT not c 992865..992970
FT /note="not covered"
FT not c complement(992973..992972)
FT /note="not covered"
FT not c complement(992978..992978)
FT /note="not covered"
FT not c 992981..993120
FT /note="not covered"
FT not c 994342..995499
FT /note="not covered"
FT not c 995734..995748
FT /note="not covered"
FT not c 995855..995899
FT /note="not covered"
FT not c 996008..996010
FT /note="not covered"
FT not c 996318..996343
FT /note="not covered"
FT not c complement(997767..997766)
FT /note="not covered"
FT not c complement(997770..997769)
FT /note="not covered"
FT not c 997772..997773
FT /note="not covered"
FT not c complement(997824..997823)
FT /note="not covered"
FT not c complement(997827..997826)
FT /note="not covered"
FT not c 997829..997836
FT /note="not covered"
FT not c 997839..997840
FT /note="not covered"
FT not c 998066..998162
FT /note="not covered"
FT not c complement(998342..998342)
FT /note="not covered"
FT not c complement(998347..998346)
FT /note="not covered"
FT not c complement(998349..998348)
FT /note="not covered"
FT not c complement(998355..998354)
FT /note="not covered"
FT not c complement(998370..998369)
FT /note="not covered"
FT not c complement(998524..998524)
FT /note="not covered"
FT not c complement(998530..998529)
FT /note="not covered"
FT not c complement(999550..999549)
FT /note="not covered"
FT not c complement(999552..999552)
FT /note="not covered"
FT not c complement(999555..999554)
FT /note="not covered"
FT not c complement(999571..999570)
FT /note="not covered"
FT not c complement(999573..999572)
FT /note="not covered"
FT not c 999575..999576
FT /note="not covered"
FT not c 999883..999886
FT /note="not covered"
FT not c complement(999892..999891)
FT /note="not covered"
FT not c 999896..999899
FT /note="not covered"
FT not c complement(1000603..1000603)
FT /note="not covered"
FT not c complement(1000619..1000618)
FT /note="not covered"
FT not c 1000624..1000626
FT /note="not covered"
FT not c 1000629..1000633
FT /note="not covered"
FT not c complement(1000643..1000642)
FT /note="not covered"
FT not c complement(1000647..1000646)
FT /note="not covered"
FT not c complement(1000682..1000681)
FT /note="not covered"
FT not c complement(1000694..1000693)
FT /note="not covered"
FT not c complement(1000699..1000699)
FT /note="not covered"
FT not c complement(1000703..1000702)
FT /note="not covered"
FT not c complement(1000715..1000714)
FT /note="not covered"
FT not c complement(1000733..1000732)
FT /note="not covered"
FT not c complement(1000736..1000735)
FT /note="not covered"
FT not c complement(1000781..1000780)
FT /note="not covered"
FT not c complement(1000796..1000795)
FT /note="not covered"
FT not c complement(1000811..1000810)
FT /note="not covered"
FT not c complement(1000814..1000813)
FT /note="not covered"
FT not c complement(1000817..1000816)
FT /note="not covered"
FT not c complement(1000844..1000844)
FT /note="not covered"
FT not c complement(1000861..1000861)
FT /note="not covered"
FT not c complement(1000927..1000926)
FT /note="not covered"
FT not c complement(1000933..1000932)
FT /note="not covered"
FT not c complement(1000941..1000940)
FT /note="not covered"
FT not c complement(1000945..1000944)
FT /note="not covered"
FT not c complement(1000950..1000949)
FT /note="not covered"
FT not c complement(1001002..1001001)
FT /note="not covered"
FT not c complement(1001031..1001030)
FT /note="not covered"
FT not c complement(1001071..1001070)
FT /note="not covered"
FT not c complement(1001076..1001075)
FT /note="not covered"
FT not c complement(1001078..1001077)
FT /note="not covered"
FT not c complement(1001081..1001080)
FT /note="not covered"
FT not c complement(1001085..1001084)
FT /note="not covered"
FT not c complement(1001127..1001126)
FT /note="not covered"
FT not c complement(1001131..1001130)
FT /note="not covered"
FT not c complement(1001133..1001132)
FT /note="not covered"
FT not c complement(1001142..1001141)
FT /note="not covered"
FT not c complement(1001157..1001156)
FT /note="not covered"
FT not c complement(1001175..1001174)
FT /note="not covered"
FT not c complement(1001178..1001177)
FT /note="not covered"
FT not c complement(1001199..1001198)
FT /note="not covered"
FT not c complement(1001205..1001204)
FT /note="not covered"
FT not c complement(1001209..1001208)
FT /note="not covered"
FT not c complement(1002516..1002515)
FT /note="not covered"
FT not c complement(1002518..1002518)
FT /note="not covered"
FT not c complement(1002527..1002526)
FT /note="not covered"
FT not c complement(1002531..1002530)
FT /note="not covered"
FT not c complement(1002554..1002553)
FT /note="not covered"
FT not c complement(1002582..1002581)
FT /note="not covered"
FT not c complement(1002587..1002587)
FT /note="not covered"
FT not c complement(1003806..1003805)
FT /note="not covered"
FT not c 1008294..1008371
FT /note="not covered"
FT not c complement(1008386..1008385)
FT /note="not covered"
FT not c complement(1008389..1008388)
FT /note="not covered"
FT not c complement(1008391..1008390)
FT /note="not covered"
FT not c complement(1008398..1008397)
FT /note="not covered"
FT not c complement(1008426..1008425)
FT /note="not covered"
FT not c complement(1008431..1008430)
FT /note="not covered"
FT not c complement(1008433..1008432)
FT /note="not covered"
FT not c complement(1008435..1008434)
FT /note="not covered"
FT not c complement(1008457..1008456)
FT /note="not covered"
FT not c complement(1008574..1008574)
FT /note="not covered"
FT not c 1008582..1008631
FT /note="not covered"
FT not c complement(1008646..1008645)
FT /note="not covered"
FT not c complement(1008650..1008649)
FT /note="not covered"
FT not c 1008948..1008951
FT /note="not covered"
FT not c 1008954..1008958
FT /note="not covered"
FT not c 1012804..1012868
FT /note="not covered"
FT not c 1014876..1014877
FT /note="not covered"
FT not c 1015645..1020010
FT /note="not covered"
FT not c 1020306..1020314
FT /note="not covered"
FT not c complement(1020621..1020620)
FT /note="not covered"
FT not c 1020623..1020624
FT /note="not covered"
FT not c complement(1020628..1020628)
FT /note="not covered"
FT not c 1020634..1020636
FT /note="not covered"
FT not c complement(1020642..1020641)
FT /note="not covered"
FT not c 1020679..1020794
FT /note="not covered"
FT not c complement(1023756..1023755)
FT /note="not covered"
FT not c complement(1023758..1023757)
FT /note="not covered"
FT not c complement(1027669..1027668)
FT /note="not covered"
FT not c complement(1027678..1027677)
FT /note="not covered"
FT not c complement(1027720..1027719)
FT /note="not covered"
FT not c 1030227..1035976
FT /note="not covered"
FT not c complement(1041238..1041237)
FT /note="not covered"
FT not c 1043166..1043170
FT /note="not covered"
FT not c complement(1043176..1043176)
FT /note="not covered"
FT not c complement(1043179..1043179)
FT /note="not covered"
FT not c 1045857..1047282
FT /note="not covered"
FT not c complement(1048699..1048698)
FT /note="not covered"
FT not c complement(1050470..1050469)
FT /note="not covered"
FT not c complement(1052929..1052928)
FT /note="not covered"
[truncated: 11,514 more rows]
