# Supplementary material for: Genomic Analysis of the Kiwifruit Pathogen Pseudomonas syringae pv. actinidiae Provides Insight into the Origins of an Emergent Plant Disease
Source: PLoS Pathog. 2013 Jul 25;9(7):e1003503. doi: 10.1371/journal.ppat.1003503 (PMC3723570; doi:10.1371/journal.ppat.1003503)
Supplement: Dataset S1 — Artemis input file for depicting positions of SNPs. Read the readme file. Artemis is required to view the files: http://www.sanger.ac.uk/resources/software/artemis/. (ZIP) [file ppat.1003503.s001.zip › recomb_snp_Data/NZ V-13 version_9.fasta]

>Psa_V13_2nd_assembly_v9
GGTTGATCAGCATCCAGACGTGAACCTTCAGTGGCACCATTTGCCCCTGCCGATGCATGAGCCTGCAGCCAGCTATGAAG
CTCGGTGGGCCGAGTGCGCGGGGATCGAGAGAGGCAATGACGCCTTCTGGCTCGCAGTCGAGCTCATTTATCAGCGTACT
CGGTCAAACGGTGCCGGAACTGCGCGCAATCCCCAGATCCCGGGGCTAGAAGATCGACAGCACTTCATCGACAACTGCGC
TGCGAGCAACCCGTCCGTGCAACAGGCCGTCATTAGCCAGGCTCACAAGGCAAGCCAGGACGGCATCACGGCCACACCTA
CGCTGGTCATCAAGGACAAGCAATCTGGCCGCTCGATCAAGCTGCAGGGTGCACCTGACGGTGACGTGCTGCTTTCCGCA
ATGGACTGGTTGGCCAGCACGAGCGATAGATAAATGAATCCAGCCTTTGAACAAGCTTTGCAAGCGCGCTTGCTTCGGCT
TCAGGTCCGTAGCTATGGCTCACTTGGTTTTCATCAGATGGCGAGGGATGCTGCCCACATGGCGTACTGGCTTGTCGAAG
AGCTTGCTATGACGCAAGCGCGCTGCGAGCTTCCGTACGCGACGTACGCATATCCATACGGCGCAAAATGTCCCATCATT
CTCAGCGATGTTCCCAGACTGGCGGACCTCTATGAGCAGGCTTGGAGCCACGAAGCACGGGTTATTGAGGAAGAGCGCGA
AGAGGCTGCAGAACACCTCCGAAGGGAGCAGTCGAAGGCCTATGCCATCAACTGTATCGAGCGTAACGACTGGAAAGCGC
TGGACCTTCCATCGCCCGAACACCTATCAACGGAGTTATACGCAGGTAGGCCGATGCGAGTCGATGGCCACTTCCTGGAC
TATGAGGACGGTATTGTATGGATGGACAATCCATATGGCGTCGAGGGGTGCTTAGGGGAGGAACCTACAATTCACTTATG
TCGCCAGTTCCTCTCCAGGATTGCGAAGGGTGGCATATACGGACCCGAGCCATAAAGTTTGGTTTTCGGCACCTTGCTCT
TTTCACTCAACCTTTCGGCACAAGGCCTGCTGGCCTATACTCATGTAGTCGTCGCCTGGTTGATCCAGCAGTTGTCCAAC
GCTCATCATTGCCATCATATGCCCCTATACGGTCGGTCATTCAATTTTCCAACTGGTCGTCTAGATTAGCCGCTACCCAG
CATTTCGCACCATTGTATTCATCGCCGCCTTCGGCAATAAAGATGTGACCAGTATCGTCCACTGCGAATACGCCTGGGCT
CTCGTGACTTGCGTCACGCAATGAATCCTTCCACCCATACACCGCGCCTTGCCAGAGCAACACAACACCACCACGATGAT
CCTGGTTAGCATTTCGCCACTTGGTGGCAGCTGCGCGCAACGTTTCACTGAGATTGGTCATGAATGATTTTCCTCTAACG
GTCCGTACTGCGCGGAGGCTCATCGGTCGGCAGGTAAAACTGCAAGAACACCCCTTGGGCTACGTTGCGGGCACCTTCAC
GAAGGTCCTTCACGGCTTCGTACATAAGCCGACTGTCTGACTGGTCATAGCCGAATTCAGAAGTGAACTCTGAGTAAGTG
TCACTTCGTCCGCTGTTCTGTTGCCACCGCTCGTAGTCCAACGCTGCTTGCAGTATCGCGAGAGTGAACACGTCGGCACG
GCGTCGTTGCGCCTGCCCGGCACGGTGCTGTTGCACCAACAAGGTTTCTCCGGGCGTTAACTCCATTTTCACCTCCTAGT
GTACCGTCTCAAAATTAACCTCTCTCATGCCTGCGTGGTCATTGCCGCGCGGGCTCGCTGTATTTTGTTCAAAATATCTT
CTCCCTTAGCGTTCCAAACGTAGCGAGTCGGCTGGGCATTTCGCAGTGCCAGAAATGTGGTGATTGAGCTTTCCAACTCG
CGAACCGAGCTGAAGCTGCCGTCGCGCAGGTACACCGTGATGTCGCGAAAGAAGCGCTCGACCATGTTCATCCACGAACT
TGAGGTCGGGGTGAAATGCATATGGAAGCGCTTGTGCTTTTCGAGCCAGGCCTTCACTTTCGGATGTTTGTGCGTGGCGT
AGTTGTCGACGATCAGGTGCAATTGAAGGTGCTTGGGCGTTTCCCTATTGATTTTCTTTAGGAAGTCCAGCCACTCCCCT
GATGCCGGTGTTGGCGCTCGATAGCGCTGATCAACCGCCCCTCAAGGTAATCGAGCGCAGTGAACAGGGTGACGGTGCCG
TGACGAATATAATCGTGCGATTGCGTGCGGATATGACCGATGCCCAAAGGCAGTCCCGGCTGGGTACGTTCTAAAGCCTG
AACCTGGCTTTTTTCATCGCAGCAGAGCACCAGTGCCTTGTCTGGCGGGTCCAGATACAACCCGATGACGTCCCAGAATT
TCTCTTCGAAGTTGGGATCGTTGGACAGCTTGAACGTACGAGTCAGGTGCGGCTTTATGTCATTGGCAGCCCATATACGC
TGGACGCTGGCCGGAGAAATACCCGCGACTTGCGCCATGCTTCGGCAGCTCCAGCGAGGCTGGCCAATACGAGGTTGAAC
CACTTTTTCAAGCACTCGAGCCATAGCGTCTGGCGGCAAGAATGACTTACGTCCGCGGCCAGGCTTATCGATCAAACCGT
CTAGTCCCTGTTCTTGAAAACGCTTGCACCAAAGAGTGACTGAGCGAAGAGAGAATCCAACCAGGCGGGCTATTTCAACC
CTTGAACAACCTTGAGCAGCTAACAGAATGACCCTCGCGCGGCGACCGTCACGCTGACTGATGGTGGCTGATCGTGTGCG
ACGGCTCAGTTCGGCGCTTTCTTCAGGACTCAGGACGATATCTTGGGCGCTCATTTCTTCGCCTCCAACGGTGTAATCAA
CGAGCAAGCATAGACGATTTTACAGAGCATTTATTTTTGAGACAGTACACTAGATCGTTTTCCTATACGACGCGAAAGTA
GCGAACTGTTGTCTATAAGCCGTACCGTCCTGTCACGCATTGCTGTCTTTCAGGAGACTCAGCGTTGATCGCGCAACACT
GCTTTTGAAGCATCCCGTTCGATAGCAGCCTGACTGTTCATAATCGCGAAGAAACCTCCCAAGCATGGATCGCTCACGAT
CGCTTTGCTGCATCTGGTGCATTCATAGATGCAGTAAACCAGCTTGCCGTCAGGGTTGCTGTGGGCGACTCCGAAGTTGT
GTGGGCCTGGCAGGCACATAATCTTCATAGCGTATTTTCCTACTTGGTGACCAACGAACGCCGACGAAGCTTATGAGTAA
TGACAGTGCCACGCTTGAGATCGGTCACTTCGCTGTCAACATCTTTGCACTGGACTGTGACGAAATCCGGGGCTTCAATC
TGGATACGCACATCCCCAGTGTCCTTTGAAACCTTCAGCACATGGATCTGAATTTCATCGCCGATCAAAATATTTTCACC
TTCCCGGCGAGTCAAAAGAAGCATACGATTTTTCCTTAGTTTTCGGCACATCGCGCCAAGGCTCTCTGCATGAACTCAAT
GACCTTCTCCAGACTCGCAACGGCATAGTCGGGACATGGTGTTGAGCTTGGCTTTCAGGATCGTTGAGCCACGACCTTAA
TGTCCACGCCGCACAAGGCCGCGCTGTATCGCAGCGATAAGCTTAGCGCTGTAGGCCCGGGTAATCCCGTAGGGATCTAG
AAGTTGAAGATGTCGTGTGCGATCGTCCACGTGCAGCGCCTCTGGCGTAATAGGCAACGTTGCCTTAACAGGCAGAAAGG
CAATCCTGCCTATCAGATCAGCGATTTTTCACGTAGCAACTCAAAGAGCTCGAGTCCAAAGCCTGCCATCATCAGAACAC
ACCCCAAGAGCAGAGCAAAAATACCTGCCTCTGTGTAAGCCAGATCTGCAGTGCGCTGCCCTGCTTCCCCCAGACCTATT
GAGGCCAAAATCACGATTAATTGAGCCATTGCTAATTTCATACGACGTTCCCTGTGCTTTTCAATGCAACCGGTTTCATG
GTCATAATCTCGGAGCGAGCTGCCGACCAGCAATGGTCGCCCGGAGCCTGAATCTCCCATCTCGCCGAAAAATGCTATCA
CGTCTGCTGCTCGATGGCCCGTCCACGATACAAGCACAAGCCGTCAAACCCCAATCGTCCCGATAACGGTTTCCTACTGA
CGACAGTTCATTAATCGCGTTTTCTGTACCTGACACCACCTGCAGGTACTGCCTCATGCCCTCCTCCTACCCCTATCGCT
TCAGTTGCAAGAACCGCATGGCCTTCCTGATCTTGATTGCGGCCACACAGGTCTCTTTCGCGAACGCGGAGACATGGATC
ATTACTGACCGGAACCACCCAGTCCAGGCACAGGCACATGCACATGTCCGGACGATTCTCCTGGACGAATCAGAACGGCT
TGAGGCCAAGCTCTCTGAAGGACTGCCGGCGAATCAGCAACAAGCCATCGCAATAATGCAGCAACGCCTCAAGAGCAGCG
ATGCGCAGCGCCTGCAACGAGATCTGGCTTTGGCTCAACAAAACCTCGTAGACGCCTGGAGCATGGGGGTAACGAAGGTG
CCTGCAGTGGTGGTCGACCGCAAGTTTGTGGTGTACGGGGAAACCAACGCTACGGAGGCTGAATATCGCATTGCCAAGTG
GCGCACCGCCGCCAAACATCAGAACGCATCTGGCCAGGGAGATGCGCCGCGATGAACCTGCGAAAGCCTCCAGCATGGGC
AGCCTTAGCCTTGTCGATATCAACCTGGCCGGCAGCAGCGGGCACGGTGACATCTGCCACCCTAGTCGCCTCAACCCTGT
CGCCTGACTGCCTGGAGTACAAGGTGGTCGGGATCTGCTACTGGCTGCTCTGCACCCCGTTTGGATGCAAGGTGAAGACA
TCGACTAAGGTTCGTCACTTCGTTCCAGACGCCGTCGTCTCAAGCTACTCGAATACCGGCGAAAACCCGTGGGTGGAAGT
CTCTTCGTTGAGCTCACCCACTTCATTCGCCCAAGATGGCGGTGACGGAACCACCAATCACAACAACGAAGATAGCCTGG
CTAAATTCAAAAACGCTGACGTCATAGGCCACCCCGGAGGAGCAACATTCAGTAAGTTTGCCAGCGCCTCGGGCTATGCC
TGTCAGGGTGCTGCCACGCCCTACATGCCCTACCTGCTGAGCACTTTGGACACCGTCGCCTGGCGTTACGGCGTTCCAGA
ATCAGTTTATCCAGAAGCACTGATTCCCGGCCGTCGAGAGGTGGGTGGTCTAACTTCGGGGGACATGTGGGGTAGCGTTT
ACCCTCGCAGTGGTTTTATCCATCAAGTCGACGATTACAAGGCGGCATCCGTGATCGCGCAGCGTGCTGGTGACGTGGTC
ACTCGCAGCGGTCAGGTTCATGTCTATCAACCGCTTCTGGCACAGCCCCAACCAGGCTACTGGCCTGCAGGAGAACTGAT
CGAGACCGATGCCACCACCGGTAAGTGGCAAGAGCTCACCCCCGCGCTCAGCCAGAGTTGCGCAGTGTTTCCAAATTCAC
AAACACGCATGCAGGCCACAGACGGTGCGTACGCCTGGGCGCTATGGCGATCCTATTCCTGCTGCAAACGGGCAGGACAA
ACTTTTCTGGGAAGTACGGACTTTCAATGATGATCAAGAGGACTTCAATTATGCGCCGTGGCGCCGTGCTTCCTTTTTTT
GTTATGAGCTTCCTGATGGTCAGCAGCACACTTGCTGCGCCTACCGGAATAAACGCCAGCTCTTCCGGCAGCGTCATTGG
TGACGACGTGCTGTACAGCGTTGGAGGAGGCAACGCCGTGACCATGGGTAGTGCGGGCAACATGGACAGCATCAGCATCG
GCGGGGGCTGGAACAGCAACCTGGTCTGCGGAAACATGAGCATGACCAACACTCTGCAAAATCAATTAAATGGAGCAACC
TCAGGATTTCAGACGATCATGGGATCGATGATTGCCAACGCAACAAGCGCTGTCGCATCACTTCCAGGGCTGATAATTCA
ACGCTCTAACCCAGCTCTTTACAACCTGCTGACCAACGGCATTTTACAGGGTCGCTTGGACTTTGATCGCTCCAAAGGAA
CCTGCCGAGCCATCGCTGACAAGATGCTCGATGTCGCTGGAGGTCAGATGGGCTGGAACAAAATTGCTGAAGGGCAGGCG
ATGTGTCAGGCCGTTAAAAGTGGAAACACGGATGCCGTCGCAGCGGTTTCTCAAGTCGAAAAACAAGGCGGTAATGACGG
TATCACATGGGTTGGTGGAAATAAGGCTGGCGGATCTGGCCAGAAGCCCATCAACGTCGTCGGCGATGTTACTCGCGCGG
GATACAACCTGCTGAACGGACGCAGCGCTGCAGACAGCTCATCCATCAGTCCGGCGAACTGCAACAACGGTATGGTTTGC
TCCACTTGGTCCTCACCACAGGATGCCACGGCGTTCGCAAATCGGGTCTTAGGCGAACAGCAACAGCGCACTTGCGAGGG
GTGTACCCAAACCACCTCCACTGCAGGCGTCGGGCTCACTCCGCTCATACAAGAGGCCTATGATTCCAAGCTTACCGCCC
TCCAGGAGCTGATTTCAGGCAGTAAATCACTGACCTCAGAGAATCTGACTGCCGCTAGCAGTAATTCTCTTCCTGTTACC
CGCGGCGTTGTCGAAGCGCTTCGGACTGAGCAAGACCAGGACATTCTCGCCAAACGTCTTGCCTCGGAAGTCGCGTTATC
CGAGGTCCTCGGCAAGGCACTAATGCTCCAACGCACAATGTTTACAGGGAGCAAGGAGCCCAACATTGCTGCCAATACCG
TGGCCTTGAACGCCGTAAGCCAGCAAAACAGCAGCCTGCAACAGGAAATCGACAACCTCAAGACCGAGCTTGAGATACGT
CGCAATCTGGCCAGCAACTCCCCTACCGCCATACTCCAACGCGCTCAAAGCAGGAAAGACAGTTCCAAAGCAATCTTCCA
GGGAGACGCTACGCCTGATCGCCTCGACCAGTTGCAAAATCCTGCGAAAGGTAACTGACCATGAGTTCGCTACCGGTCAC
CAAAGGATGGCTGCGCAGAACCGCAAAATCACTGCTGTCATTTACATGGCCGGTGGTACTGACCGTCGCCTTGGCTGTCG
TTTTTATGTCAGCAGTTGTGCATTTCTTTGGGGATATCGAGCAATTCAGGGAATGGCAAAAAACGCATTACAACTACATG
TTGGCCTGGCGGCTCTCGCTTTATACCGCGATAGGGTTTGGCTGGTTCAAACTGCGGAGCGCACTCAAACAACGAGTAGC
AGATACGAGCCAACATCCCTCCGGCCTTCGGCGGTGCGAGGTGATGGCAATCTTCGTCGTTCTTCTTTTTGAACTCCGCC
GCGTACTCTCTGTAGCAGGAGTGGATCTGCCATGATTTTGCACACCAACGACTACCTTGAGTATTACCTGACACTGGTCG
GCTGGCTCATCAACAGTGGCATCTGGAATATGATTGAGGACAGCGGGCTATTCGCCGCTCCATTCGCAGCGATCGTCATC
AGCGAGTGGCTCAGAGCTCGTGCCGAAGGTGCCGATGAGGGCAACAAAGGTGTTCTTTCGTTGGCACGGGTGGAAAACCG
GTTTTATACAGCGATTCTCGTGATAATTCTTGCCTGCATGCCGCTGGTAAATGTCAGCATCGACACCATCCAATTCGACC
GAAGTCGCTCAGAGCAATGCCAATACTCAATACCCAGTCCAGCTGACACAGGCTGGGAAACATCGTTTAGTACGCTGAAT
GGCAAGAGTGCTACGGTGCCTGTTTGGTGGCTATTCGTGCACGCCATGTCCAAGGCGGCAACTGCAGCCTCCGTGGCGGC
GATCCCCTGCGGAGTGGACCTGCAACAGGTACGGATGGAAGTCAACAAAGCCCGCATCAATGACCCACTGCTCGCCCAAG
AAGTCGCGGACTTCACGAACGATTGCTACGCACGTGCGCGCGCAAAGCTGTTTATGACTCAGCCGACCCTCAGCAAAGAG
CAACTCAACGATGTCAGCTGGATCGGCTCGCAGTTCTTTCTACAGACGCCCGGCTATTATAGCGATGGGTTCTCCGGCTT
CAGATCACAGACTCCAAGAACCAGATGGCCATATGACGCAACCCGCGACGCCGGCCTGCCGCAAACCACCGGCGGTGGCG
GCTTTCCAACCTGCAACCAATGGTGGTCTGATGGAAGCATCGGCCTGCGAGCCAGGCTACTGGAACAAGTCAGTCCAGAT
CTGCTCAGCAAGCTTGCTCAGTGGGCAAAATTCATGACACAAACTGAGGTGAGTGACTCAGTTATAAGAGACCTTGTCTC
CCCGAGGAAGCAAATGCTGACCCAAGGACAAGTTTATGCCGACTACGGCGGTCAGGTCGGAGGCTCTGTCCTAAATGATT
TCACACGCCTCGCTGCCACTGTCGGTCAGGCTGCAGGATCCTTGGTGATGTATCCGGCCATGGACAGCGTAAGGCAAGCA
GCGCCCATGGTGATGGCCTTCCTGAAGATGGCGCTCATCATCTGCATTCCATTTGTGCTGGTAATCGGAATGTTTGATCT
GAAGGTCGTTATGACGATTACTTTCGCTGCATTCGCTTTGATCTTTGTTGACTTCTGGTTCCAGCTGGCCCGCTGGGTGG
ATAGTACGATTTTAGACGCCCTTTATGGTAACGGGATCGGCAGCAACGTTCCCCACTCAAATTTTGACCCAGTATTTGGA
GCCAGCAATGCGCAGGGAGATCTACTTCTGGACTTCGTAATGGGTGCAATGTTCCTGATTCTTCCAAGCTTTTGGGTGGT
TGCCTTGGGTTGGACCGGAATGAAGCTTGGTTCACTGATGAATGGGCTAAGCGAGGGAACAAAGTCTGCCCAAGCCGCAG
GGGGGAAAGGAGCTGGAGAAATTATAAATCAGGTAAAAAAGTAACGACCTAGAATAAAAAGACCAGCAAAAGCCGGTCTT
TTTTATTTGTACTCACTATCAGAATCAAACCACCCCTTGGTCTGTCCGAAGACGTTGGATTCCATCCCATACGGTAGCTC
TTCTTCCGTAAGAGAATGGCTCAAAGCATCGCCTTTCGCTGATGTACTCATCACCCCAGTTACAAGTGCGAGGATCGCGA
TCACTCCCAAAACGTACAGTAGTCCCCAAGCGGCAAAAAAAGCTACGCAACCGATCATAACCAACCGGGCAGTCCACTTA
ACAGAGCTCACAATCACTTTAGACATACCGGCCCTAGTCAGCGATGACCACAACGCTTTTTCCAGACGCAGCACTCCAGC
CACTCCTCGTCCCAGGCTGTGCCCGATCCGCATTGCAGTGCCGTCATCTCTTTCAGCTTTTGTGCTCATAGCCACCTCGT
GACTTGCTCAAGTATATCGTTCTGACATCATTTATAGACCTATCACCGCCAATATTCAACCTAGATCCCCTTAGAAATCA
ACCTTCCGACGAATAGCTAACCGACTGATTCAGACCATTTATTCGTTAGGCTAGGCAATGTTTTCGACTGGAATACTGTC
CCAGCAATCCAAGCCCCCCCCCGCGACTGGATCCTCGCCCTTACAGAGCGCCTACAGGCTTTTCACCTCCCACAACTGAT
CGAGCCTGGTTGTATAGCTCTGACTCATCAGCTCGCGACGCATAGCCCATTCCGGATTGGAGGGAACGCTCCCAGATCGT
AAAGTCCCTCTGCCCCAGCGTGTATTGATCTCGTCCAGGACTCCCATGACCTTCTCCGAAGATGCCGGCTGCGAAGCTGC
GAACATGTCATCTGTGAATTCGCCAGGCTGTCGCAGATCCAGCAACAGTACCTCAGCCTTGCTGTACTTGAACCCCGGTC
GAAACAAACGATTCACTGCCTCAGTCGCCGCCCTGGTCATCAAGCGCACATCGTTGGTGGGGTACGGCAATTCAACCAAA
GCGCCGTTGGCGTACTTGGCTTCCTCAGGATTGAACATGCCGGTACGGATGCTGACCCGGATATTCTTGCACAGCGAATT
TTGAGAACGAAGCTTCTCCGCCGCACGCTGGGTGTAGGTGGCCACCGCCTCTTTGATCGGCTGAATGCTGGTTAGCCGTT
TCCCGAACATTCGACTGCAACAGATCTCCTGCTTTGGTGGTGCGGCTTCGCCCAGCTCCAGGCACGGAGTACCTGCCAGT
TCACGCGCGGTCTTCTCAATGACCACGCTGAACCGGTCGCGCAGAGTGCGCGCATCAGCCGTGGCCAAGTCCATCGCGGT
TCGGATGTTCATCGCTTCCAGGTGGGCGGTCATCTTCTTTCCTACGCCCCAGACCTCGGAGACCGCTGTATTGCGCAGCA
CCCAGTTGCGGTTATGCACGTCGCAAATGTCTACAACGGCACCAGTATGTGATAGCAGTCGCTTTGCCGTGTAGTTGGCC
AGCTTGGCGAGCGTTTTCGTAGGGCCGATACCTACGCCCACAGGAATGCCAGTACATTTGTGAATGGTTGCCCGGATGCG
ACGACCGAATGCTGTGAGATCTCCAGGAATCCCCGTAAGGTCTGCAAACGCCTCATCGATGCTGTACACCTCAGAGGCTG
GGACCATGGACTCGATGATCGACATCACGCGCTCGCTCATGTCGCCATTTATGTGGAATGGAAAATCAGCGCAAGGCCCG
ATGAGAAAGCGAAGCGTGGCAAGAGGCATGATGCTTCAAATACATTCCGGCATGATTTGTGAAGGAAGCCTGCAGCCCCC
AGAGAAAATCCTGCGTTAAGCTTTTTCTGCTTCAGCCTGAGCGTGTCCAGACCTGTAGATTTGTAAAGCGTACAGGCGAA
TGCGCAGTCAATCGCTTCCAGCGCAATGGGTCGACTCTGACAGGGAACTCATTAGCTTTCGAATGCCACAGATCAGTTCC
ATACTTTCAAGCAAGAGGTCTTTTATGGGCTGTGTATCGAGTACGTCAAGAAGCACTGGATATTATTCTGGTTACGAAAG
CCATGAGGAACCCAGGGCGGCAAGCAGACCGACGAACAGCGATGATCGCGGCTACGAAACTGATTCAGAGCCATCCAGTG
GCAACTTGATACCCAATGCGAGGAGAGTGTATAGCGAATCTGTTTTGTGGCACGGTACATCCATGCAATCAAAAATAGAC
TTGAGAAGCAAAGGGTTCGATGCAGGTAGAAAAACTGGCGGCGCTACTGCAGGTGGCAACGCAAATATGTTTATGAACTT
GAGTAGGGAGGCTCAGTCTGAATCCAGACAACATCATTATTTGTCTTCATCCCGAAAAGAAGCCAAGGACTTTGCCATTT
TTGCTGACATGAGTAATCCCACACTGGTACGCACTATCGGCGTCAGAAACAACTTAAGCCTGATAACCGACCCCAGAACC
GGCGGCACCGCACTCATGACAGATCAATCGATTCCGCGCAAATTTGTGCTCGGATCAAAAAGCAGTGCTCCCGGAGAAAA
TGCGAAAGTCTTCAGGGATGAAATGCGTGCGGCAGGACACAATGTGTCGACAAAGCAAGCCGGCGAACTGCTCAGAGAAG
TCCAGTCTGATTCAGACGATGACAACTTCCCTGACCCCGATGACTTTATCATGAGCCGCTTTACTGGATAATCGGATGGA
GATGAAGGTCTTCAAGAATTCGTCTGAAAAAACCGAGCTCTTCGGGCCAGCATAATCGAAGTTTCAGTCAGTACTGCTGA
ATGAGTCGAGTAATTACCCTGAGCAGTCCTTTGCTGCCTACCCTGAAGCTGCCGCTAGGCAACTCCAGGGTAGGCAGCAA
TTACCAAGGTACCCTTCAAGGATCAGATAGCATAAAAAGCATCAACTCGTGCGCCGTATTCTTGCCTAACACACCCAAGA
CTTGAACGCTAGGGTAGCGGTGGAGCACCAGCTCATACGATACAGTAGAGGCCATGGGCAATCGCCCAGAACGGCGACAG
AATCAGGGTAGCCCAGAAGCATTCCACCTAACTTACTACAGTGCGTAATTGCTACTGAAAACCTTGATGCCATTCCGGCG
CAGCACCTCCTTGATCTGAAAATAAGGCGCGCCCATTTTCACAAACGGCTTGGCATCGTAGCTTCGAGCGATGACGCAAC
CGTCGTTATTGCTGAGCACAACAATGGGCGTCTTCTCCAGATCAGGGCGAAAAACGCGCTCACAGCTGGCATAAAAGCAA
TTGCAATCGATCGATCAGCGCAAAGACAGGCTCATGCTTTTCCATGACGACGCATGCTGTAGTTCACCACACCCCAGATG
ACAAGGTTGTCACCCTCCAGAATATGCTTAGCCGGATAGGCACTATTTTCGGACTGAAGTTTGACAACCCCATCCACCAT
GAAGAGCCGCTTGCAGATCGGCTCCGAATTATTGAGCGCTGCTACGACGATCTCACCGTGCTCTGCATTGCGGCTACGGT
CGACGACGATCAGATCCTTATCAAAAATGCCTGCTCCAATCATGCTGTCTCCGAGGATCTTAGCCAGGTACACATGCGGT
GCACGCACCTCGGCCATTTCATCCAGCGAGACGTGCTTCTCGATGTAATCGACAGCTGGAGAGGCGAACCCAGCTGGCAC
CTGAAAAGAATACAGCGGCAGCTTGATACCCCCTTCAGACAATGGACCAAGAATGACTACGCTCATGAGGACGACCTTTA
GATTAGAGTTAGCTGTATAGATATACAGTTAACTCTTCGGCTTGCACGCGGTCAATCGTACAGCTGGGCATTTTCGACGA
GTGACATTACGGGGTGACATCATGTGCGGGCGCTACTCGATCTATGAATCCATGGACCACTACCTCAGGGAACTTGCACC
AGAGCAGCTGGTGATCAATGGGTACGACCTTTGCCCCATCGAGCGGTACAACGTCGCACCCAGCACTCGTGTTGAGCTCA
TACGGCCCACGCAGGAAGGCCTGAGTGTCGACAAGGTTCGTTGGGGGTGGGAGCCGTTCTGGGCAAAAGGCAAACGACCA
GCACCAATCAACGCACGAGTCGAAACCGTGATGACGGGAAAGTTTTTCAAGGATCTATGGCCAAACGGGCGGGCAGTTGC
ACCAGCGAATGGGTGGTTTGAATGGGTGAAGGACCCGGACGACCCAAAGAAAAAACAGCCCTACTTCATCCGCCTCAAGA
GCCAAAAACCCATGTTCTTCGCAGCGTTGGCCCAGGTGCACAGAAGGCTCGAGCCACATGAGGGTGACGGCTTCGTCATC
ATTACGGCGGCAAGCGATTCGGGAATGGTAGACATCCATGATCGTCGCCCGGTGGTACTGACTGCAGAAGATGCCAGGAC
ATGGCTTGATATCGACACTACACCGCAGAGGGCCGAAGCGCTGGCAAAGGACCACTGCAGGGTTGTCGATGATTTTGAGT
GGTTCCCTGTTGATCGCGCGGTCGGCAACGTGCGGAACCAAGGACCCCAACTCGTCCAACCTGTCAATCGATGACTGCCC
CACGCCTTGTTACGTTGATTCGATCACAGTCTGTCAATTTTCGGGTGATCAGGACGTCAGCGCCAAAAAGGGTCAAATGG
GCTGAAGCAAATGGGAAAGCGAAGGGGTTGAATGGAACGGGGGGATAAGGGTAAGTGCCTTACCCGAAAAGGCCGGCGAG
TCCGCCGGAAATGGATGGCCAAAGGGATCGAGAAGCAACTCTCAAAGATTTAGAAATTACAAAAAATCATCCTAAACAAT
CACTTGGAGGCTACGCTTTCTTCGACAAGCATGGCAACATCCGTTTGCTGTCACTGCTTGGATCCCAACCGTGCGCGTGG
CAGTTTACGTTAACAACCTTTCCAGGATGGATATAGGTTTCGACTTGTCACGTTGAGCCATATAGAGCAAAAGGCCCACC
AATGACTTCATCATGGGTGCCTCAATGCTTAGTTTTTTTTCGCGAAGAAAAGCGTCTCCGATATCGTCCAATACTGCTAC
AGGCTTTTTCAAACTCGAGTCTCCCGATGCGTTGCTTTCTACTTCTCGGCGGCGCCAGCTCATTGAAAACATCTGGCAGC
GCACCTCTCTCCCCCCCCCGGTGTCAGGATAGTTGTCGCCTCTCCGGTTTTTCCTAAAAAAGCATGACCGGGGGCGGAAA
GAGACTGATCGTGCCGTACTATTCGCCTGAACGCAGAGCTGCATTACTCAAGATGCTGCTCCCCCCGCTGAACCTGTCGA
TGGCCGAGGTTTCCCGCCGCGAAGGGGTCAGTGAAATGTCTTTGTCCAACTGGCGCAAGCAGCTCAGTTATGAAGGAAAC
GAAGTGTCTGAAAATACTCCCCTGACCGAAAAATGGTCAGCCGAAGCCAGGTTTGCTGTTGTGCTCGAAGCCGCCGGTTT
ATCCGAGATCGACCTGAGCGAGTATTGTCGCCGCAAAGGCCTTTATCCCGAGCAGATCAACGCGTGGCGACACTCGTTCA
TCACGGGCCAGAAGCCGGAAAAGACCCAGCAAAAAGAAGACCGTGAGCAATCTCGCAAAGACAAGAAACGCATACAGGAA
CTTGAGCGCGAACTGCGCCGCAAAGACAAGGCGCTCGCTGAAACCGCGGCGTTGTTGGTGCTGCGAAAAAAGCTCAACGA
CTACTGGGGGACCGTCGACGAGGACAACTGACGTCCTTGCCTGAGCGCCTGTTACTGATTGACTGGCTAAATACCGCTGT
TGCAGAGGGAGCCCGAAAAGCAAGGGCCTGCCAGGAAATCGACCTGTCATTGCGTACCTTGCAGCGATGGACGCAGACAG
ACGTTTTCAAGGCTGATGCCCGCACAACGGTCACGCGGCCGACTCCGTCCAATGCACTGAGCGACGTTGAGCGCCAAGCT
ATTATCACACTGTGCAACAGCCCTGAGTACGCTCACCTGCCGCCCAGCCAGATCGTGCCACGGCTGGCCGATCAAGGGTG
TTATCTGGCGTCGGAGGCCACGTTTTATCGCGTCTTGCGGGCCGCAGGTCAACAACAGCGTCGAGGGCGCAGTCAGCGTC
CCAGACGATATGCGGCACCGACGACACATGCAGCCAAAGCGCCGAATCAGGTGTGGTCGTGGGACATTACGTACCTGCCG
TCACCGATAAGGGGCAAGTATTATTACCTCTATTTGATCGAGGATATTTACAGCCGCAAGGCCGTTGGCTGGGAAGTTTA
CGAGATGGAAAGCGGCGAGAAAGCCGCCGCCCTGCTGCAACGCAGCGTGATAGGCGAGCAGTGTTTGCACGAGCCGCTGG
TGCTGCACTCGGACAACGGTGCGCCGATGAAATCGGTGACGTTGTTAAGCAAGATGTATGAACTGGGCATCACCCCGTCG
CGTGGGCGACCGCGTGTCAGCAACGACAATCCTTACTCGGAGTCGCTGTTCAGGACACTGAAATACTGCCCGCAATGGCC
GCAGGACGGGTTTGCCAGCCTTGACGCGGCACGCCTCTGGGTGAGGGATTTCATGCGTTGGTACAACAATGATCATCGGC
ACAGCCGGATACGTTTCGTGACACCGACTGAGCGGCATCGAGGGCTGGACCATCAGATCCTGGCCAGGCGACATGAGCTG
TACGAGCAAGCCAGAGAGAAAAGGCCAGAGCGGTGGTCGAGGGAGACACGCAACTGGGAACCGATCGGCACCGTGCTGTT
AAACCCGGATCGAGAGCAAAACGTTGAGAAAAAAGCAGCATAGTTAGACGGTTGACGCGACAACTACCTTGAAAAACGCC
GCCCCCGAGAACAGTTCGATACGCTTTACATGCAGGCGTTCAAGAGCTACGCAGCTTTGGTGCAGCATCTCCCTGCCTCT
GAGAACCACCACCATGCCTACCACGGCGGCATGCTGGATCACGGTCTTGAGATCGTCGCCTACGCACTGAAGATCCGGCA
GATGTACCTGCTGCCCATTGGAGCCCCACCGGAGTCGCAAGCTGCCCAGTCCGAAGCATGGTCTGCAGCATCGGCCTACG
GTGCGCTCGTCCATGACCTGGGCAAGATTGCTGTAGACGTCAACGTCGAACTTGCAGACGGCACGACCTGGCATCCATGG
CACGGCCCACTGGATCAGCCATACCGATTCAAGTACGTGAAAGGTCGCGACTACCGGTTGCATGGAGCCGCTTCGTCGCT
GATCTACGCCAGCGTGATTCCAGCGAAGGCACTGGACTGGCTCAGCGGGTTTCCCGAGCTCTGGGCTCAGCTTGTGTTCG
CGTTCGCCGGGCAGTATGAGCATGCCGACATTCTTGGCGAGATTGTCTCCCAAGCTGATCAGGCTTCGGTGGCTCAAGAG
CTCGGCGGCAATCCTGGGCGGGCAATGTCAGCACCCAAGCAGTCCATTCAACGGCAACTGGCTGAAGGCTTGAGGATGCT
TGTCTCGCACAAATTCAAGTTGAACCAGCCCGACGGCCCCTCGGACGGATGGCTGACGCAGGATGGTTTGTGGCTTGTCA
GCAAGCCAGCAGTAGATCAGCTCAGGGCTCATCTGCTGTCACAAGGTATTGAGCACATACCCACCTCCAACGCGCCCATG
TTCAACCTGCTCCAGGATCAGGCGATCATTCAGCCCAATGGAGAGGGTAAAGCCATTTGGAAGGCGAGCATTGACAACGG
TCGCGGCTGGAAGAACACATTCACGGTGCTCAAAATAGCGCCGGCACTCATCTGGCCAAACGCCAGCGACAGACCTGAGG
CGTATACCGGCACCCTTACGGTGGAGGCTGCTGGAGCTGCGGAAGACGTCGACCAAGCTGTTTTGGGAGCCGACGAATCT
CCATCGGCAGCCAGCAAGAAGATACCTGTGATAGCGGATCAGACGTCGCAGCAACACGCTCCGAAGCAGGCACCTGCTGC
AGTGAAGGATTTTGATGCGCTGGACGAACTGCTCGATCTGTTCCCCGATTCAGTGCCGGCAATTCCAGCGTTACCAACAG
CCGAGGGGGTCGATGATGATCAAATTCCGTTTATCCCCTCAACTCGCTCCCCTGCCAGGCTTAAGCAACCTAAGCAGCTA
GCCGGTGAGGCGAGCATAGGCGGCTCAGCTTCATCTGCAGAGCCTGCAAAAGTCTCAACTGACGCTAATCCGAATCACGG
CGTGAATTTCTTGACCTGGCTGAAAAGTGGCGTGATCTCTCACAGGATCATCATCAATGACGCCAAAGCGCGCGTGCATA
CGGTGGACAGCACGGCATTCCTGGTGAGCCCGGACATATTCAAACGTTATGCACTTGAGCACCCAGACATCGAGCGCGAG
GCGAAAGAACGCGATCTGGAAGCCTGGCAAGTAGTTCAGCGATCTTTTGAGAAGCTGAAAAAACATCGCAAGACTGCCGC
AGGCCTGAACATCTGGACGTGCCTGGTCAAAGGACCACGCAAGAGCAAGCAACTGCGGGGCTATCTGCTCATAGAGCCTA
CCGACGTCTTCAGCGAAGTGCCCTATGACAACCCTGTCATCAGTTTGGCGGACTTGGCAGATAAGGAAACATCTGAATGA
ACACGATGACACTGCCTGAGCTGACCCAGGAATACATCCTGACGCATGATTTAAGACCCGACACGGTCAAGATCTATTGG
GCTGCCACAAAATCCTACGTCAGGTTCTTCGGTGACCGCCTCGCCTGCGAGACGACACACAGGGACATGCTCGACTGGCG
CAGATCAGAACTGGAGAGAATCTCAAAACGTAGCTGGAACACCTACTCCAGTCATCTTCGAACGGTGTACCGATATGCCA
TGGAACACGGCCTCGTCGAACTGAAGGTCAACCCTCTAAAAGAAACGCGCGTGATTCCAACTAAACGCCCGAAGAAAACC
ATCAAAACAGACGCTATTGTGCGCGCAAGAAACTGGCTTAACATTTTGGTCAAGGAGGAGCGAGCTACGGAAAACAGAGC
AGAGATCACCCCCGCCTGGTTCTGGCTAGCGGTGTTTGAGATGTTCTATTACACCGGCATAAGACTCAATGCCCTGATCT
GCTTGAGGTACTCCGATATAGACCTGGGAGAACGCCTGATCAGAGTCAGAGGGGAGACGGAAAAGACGCATCGAGAATTC
ATGATTCCGATACCAGACGGCCTGATGCCTCACCTGAAGCTGCTCATGGATATCGCGCACCGAGTCGGGTTAGCCCCTAT
GGATCAGATTTTCAATGTGAACAAGTTTTCCGGCCATTACAGCCGGACACAGATGAACACTGACCAGGTTGAATCCATGT
ACAAAAAACTCACTGCGATGACGGGCGTTCGAATGACCCCTCATCGCTTCAGGCATACCATTGCGAGTGAAATGATGCGA
CAGCCGGAGCGCAACATTCACATAACCAAAAGCCTGCTCAACCACTCCAACATCGCGACTACGATGGAATATATCGAGCC
GGATTACGACGTGATGCGTGAGGTCATGAATGAGCGAGGCAAGAGGCCGGCAAAAATTAATTATCTGGCAAAGTCCGATG
CTGCCAATCGAGAGAATGCGCGCGCAAGTAAGAAAGCACCCGTTAAAAACCTGACTCAGAACTCAACCAGAATCACCCCT
ACACCACATTCAGATAGCGCCTCAGGAAGCACAAGAGTCCCTGCCCCAGCAGCAAATGTCCATCCACAAATGAAAACTGA
TGAAATGCACCGCCGAGGTGAGCGGGCCAAAAATGCTCATTCAAATACAACTGAAACATACAGAGCTGATCCAGTGCCCA
TTGATCAAACAGATCTGTTTGGTGAACTCGCTGACCCACTGACGGGAAGGGCTCTCGCTCCCGGGGATATGAGTCCGGAG
TATCTCGCGAGGCGGCTTGACGAATTTTCGCTGTGGCTGAGAGAAGCCGCTAGCGGCAGATTGGTGATGGGGCCTACCAG
CATGGGCACCTCGATACCGTCTGGACCGAACGAGCAAATAGCCAACTTGGCGCCAGCATGCATTCAAGCGAGCACTTGGA
ACAGCCGAACAGGCTGACGTACAGGGGTGTAGCTGATTCTTAACTGCCATGACTGATGGGTCATACCCGGCTGTCGCCTG
AACCACCAAGCGGCCTCAGGAAGGTCGTCATATGGCCGATAAGCCGTGGGCACTGAGTCGCACGCGCACAAAAAAGCGCC
CTGTTCCCAAACTTTCGTTTGGAACAGGGCGCTGCAATTTGACATCACCGCGTGCCAGCGTTATGTTTCGCGACAGACGG
CTGCTTGCCTGGATAAATCGCTTCACCTGCAATGCTCGCCTCAAGAAGCAGACGACACGCCGCAATTAAAGATCTCAGGC
ACACAACAGTGTTTGGTCGGGGTAAGGGGATTCGAACTCCTGACATCCTGCTCCCAAAGCAGGCGCGCTACCGGACTGCG
CTATACCCCGGTAAATCAAGGCACCTCAACCAGCTGCCTGCGACCTGATACGAGTGGCATCAGATCTTTAAGATTCGGCT
CCAAGGTGAACCTTGGAACCAAAAATGGTGGGTCGTGTGGGATTCGAACCTACGACCAATTGGTTAAAAGCCAACTGCTC
TACCAACTGAGCTAACGACCCTCTGTTGTGTGGCGCGTATATTACTGATTTTTATCAGTAATTCAACACCTTTTTTGAAA
AACCTTAAAAATAACGTGTCGGGTCTGCCATGCCGGCAGCTGTGAAGCCCTCTGCGCGCAGGCGGCAGCTGTCGCATTTG
CCACAGGCACGGCCCTGATCATCGGCTTGATAGCAGGAAACCGTCAGTGCGTAGTCGACACCCAAAGCAGTGCCCGCCTT
CACGATGTCGGACTTGCTCAGGTTCTGCAGTGGCGCCCTGATTGTGAAGCCCTGCCCTTCAACACCGGCCTTGGTCGCCA
GGTTGGCCATACGCTCGAAAGACTCGACGAACTCGGGACGGCAATCCGGGTAGCCTGAGTAATCCACCGCATTGACGCCG
ATGAAGATGTCCCGCGCACCGAGCACTTCTGCCCAGCCCAGCGCCAGCGACAGGAAGACGGTGTTGCGTGCCGGTACGTA
GGTCACCGGAATGCCCTCAGAGGGCGACTCAGGCACGGCAATGGAGCTGTCAGTCAGCGCCGAGCCGCCAATGCCATTGA
GGTTCAGGCCAATGACCTTGTGTTCGACCGCCCCCAGATCGCGGGCAACACAGGCTGCGGCATCCAATTCGGCGCGATGA
CGCTGGCCATAGTCGAAGCTCATGGTGTAGCAGGCGTAACCTTCTGCGCGGGCCATGGCGACTACGGTCGCGGAGTCGAG
GCCGCCGGACAGCAGGATTACGGCTCTTTTTTCAGTATTGGTCAATTCACTCATGTCAGCGCCCCGGCTCGTCATCCCAA
AGAATTTTATGCAACTGCATCTGCAAGCGTACCGGCAGATTGTCGGCCACGATCCAGTCTGCCAGGTCGCGGCCTTTAAG
CTCGTGATGGCTGGCAGAGAACAGCACTTCGCCGGCACGGCGATCGAGGCCGTACTGGATCAGCTTGGAAACCGCCCAGT
CATAATCCTCGCGCGAGCAAATCACGAACTTGACCTGATCATTCGGCGTCAGCAGCTCCATGTTCTCGTAGCGGTTGCGT
GCGACTTCCTTCGACCCTGGGGTCTTGAGATCGACGACGCGACTGACACGAGGGTCCACTGCCGAGATATCCAGCGCGCC
ACTGGTCTCCAGCGACACTTCATAGCCCGCATCACAAAGACGCTTGAGCAATGGAATGGCGTTGGGCTGGGCAAGCGGCT
CGCCACCGGTCACGCAGACATAGCGAGGACGATAGGACGCGACTTGCCCGACGATGTCATCCAGCGTCTGAATGGTGCCG
CCACTGAACGCGTAGGCACTGTCGCAATACTGACAGCGCAATGGGCAGCCAGTCAGGCGGACAAATACGGTGGGCAGGCC
AGCCGTACGGGTTTCACCCTGTAACGAGTGAAAGATTTCGGTGATGCGTAATGTTTCTTGCATATCAGCCACGGGCGTAA
CAGCTAAACAGGCCGTCCGCCTCCGTCAGGCACTTCAAGGAACCCTGCAATCGCAGAATCCGGAAAAGCGTAAGGTGTAC
CGGAATTTCGGGTGCGAGATTCTAACGAAAAAAGCCGCGACTAGCGCGGCTTTCTTGATCAGCGGGTCAGAACATCAGAG
GCGCTGAAGATCTCGTTGCGCCAACTGTGCAGCCGAAGTGCCCGGATACTGGGCAACAACCTGCTGCAATATGCCTTTGA
CCTTGTCGGTATGACCCAGACGACGCTCGACATCAGCCAGCTTGTACAGCGAGTCAGGCACCTTGGCATGCTTGGGATAC
TGTTGGCTGACTTTGGCGAACGCCTGACCAGCACCCTGAAGGTCGCCTTTGGCCAGATTCACCTCGCCCAGCCAATACTG
GGCATTGCCCGCGTATGAACTGTTGGGGTACTTGCGCAGGAAAGCGGTGAAGGCCTGACTGGCCTTGTCGAAATCCTTTG
CCTTGATCAAATCGAAGGCCGCTTCGTAATAGAGCTTTTCCTTCGCCGGATCAGGAGGCTCGGTGCCTGCTGCCGGTGCC
TGCTGAGCCGCTGAGGCCGCAGGCGTCCCACTGGCGTCGATAGCGCCACCAGAAGGTTGAGAATTATTGGTAGCCGGAGC
GGCTGCGCCACTGGCTATGCGTTGATCGAGTTCCTGATAACGCTCCAGAGCTTCTTGCTTCATACGCTGGATGTCATTCT
GCTGGACCTCGACAACACCGCGCAAACGCGCGATTTCGTCCTGCATTTGCTGCAATTGCATGAACAGCTGACCTTGTGCC
GAGGCAGGGGCCGTAACCCCTCCCCCGGCATAGGCGCCGGACGTGCCATAACCCGCTGGCGGATAACTGCTGCTGCCAGA
GCCAGAATTGTTATCGACCACAGGTGCCGCACCCAACGCTGAAAGCGGAAGGGCGAGGGCCACAACGGTTAGAGCACGTC
GGCACGTTCGCATGTCAAATTACTTACGCAGTTCGACGCGACGGTTTTGAGCCCAGGACTGCTCGTCGTTACCGGTAGCA
ACTGGACGCTCTTCGCCGTAGGAAACCAGTTCCAGCTGAGCTGGGGAAACACCTTGCAGAACCAGGTAGCGCTGAACGGC
TTTCGCACGACGCTCGCCCAGTGCCATGTTGTACTCGCGAGTACCACGTTCGTCGGTGTTGCCTTCCAGAACAACGCGAG
CGCCGTTAGCTTTCAGGTCTTTGGCGTGCACGTCCAGGGAGCGCATGGCTTCTGGCTTCAGGTCCGAACTGTCGTATTCG
AAGTAGAAGGTGGTGATTGCGCGCAGAGCAGCTTCTTCGCTCAGGGAGCCGTCAACTGCACCGGTGTTGGCGCCGTAACC
AGCGTTAGGATCAACAGCACCGCCTGCACCGGCATTGTCGCCGCCTTTGGACGAGCAACCTACAGCTACAGCCATGGCCA
GAGCCAGCGCAGCAAATTTACCAAACTTCAGCATTTCCATCTTGAAACTCCTAATGAACCCCAGTGTGTTAAGCAAATCG
TGTAGCGCCGCGTCAGTTCAGGTAAGGGGACCAGGAAGGTTCTCTGACTTCGCCTTGAGCGGTAGGAAGCGGGAGCCTTA
CGCGTCCGTTGATGGACACGAGCATCAAGACTCCCCGGCCCTGCTGGCGGGTGGCGTAGATTACCATGGTGCCGTTGGGC
GCAACAGTAGGCGACTCATCAAGGTTGCTATCTGTGAGGATTTTTACGCTACCGCGGGCCAAATCCTGCACTGCTACCTT
GAAATTAGTGAAGCCGTCCTGCCTGTGAATCATTACCAGCGTCTTTTCATCGGCTGACAATTTCGGGTTGGCGTTGTAGT
TACCCACAAACGTTACGCGTTCGGCACCGCCGCCATTGATGTTTGTCTTGTAGATCTGTGGCTTGCCGCCACGGTCCGAC
GTGAAGTATAGCGTAGACCCGTCCTTGCCGAAGAAAGGTTCGGTATCAATCGAAGAATCATTGGTTACGCGGCTCAACTG
ACGCGAAGCCAGATTGATGACGTAGATTTCCGGGTTACCGTCCTTGGACAGTACGAACGCCAGCTTGCTGCCATCCGGCG
ACCACGCAGGTGCACCGTTCAGGCCTTCGAAGTTGGTGATCTGCTCGCGACGGCCGGTATCGATATGCTGAACAAAGATG
CGCGGACGCTTCTGCTCAAACGACACGTAGGCGATACGTTTGCCATCTGGCGCGAAACGCGGCGACAGGATCGGCTCACG
GGATTGCAACAGGGTTACCGCACGAGCACCGTCGTAATCCGAACGCTGCAGCGTGTAACGGGTGTTGTTTTCCGAAAAGC
GCTCAGCAGTTACATACAGCATGCGGGTAGAGAACGCACCTTTGATACCGGTGAGTTTCTCGAACGACTGGTCGGCAATG
TAATGCGCCATGTCTCGCAGTTGATCGTTGGTGCCGGACACGTTACCAGTCAGGACCTGCTGCTCAGTGGCCACGTTGAA
CAACGCGTACTGAATTTGCAGACGTCCACCAGCCGGCGTGATGTTGCCGACCATGACGTACTGCGCACCCAGCGCTTTCC
AGTCACGGAAAATGACTTCGCTGGCCTGAGTCGGCAAGCTGATCATGTTCTGCTTTGGAATCGGCGCGTAGTAACCGGAG
TTGCGCAGGTCGTTGCTGATTATCTCTGCCATGTCTTCCGGCAGCACGTTACCGCCCTGCCAACCGAATGGCACAACAGC
AATTGGAGCCGCGCGGTCACTGCCGCTGGTGACCAGAATGTTCTTTTCTTCTGCCGCCACCATACCGGAGGCGAAACAGA
GAACGACGAGCAGTCCTCGAAAAAGGTTGATCACAAGGCTAGATCTCCAGGTGTGAATGTCATCTTGAATGAACGATAGG
GAGCGAAGTCAGCCGGCTTCAGACCCTGCATTTCTGTCAAACGTCCAATGTTCTTCACCGCTGCAACTGCAGAGCTGTCA
AACGGCCCGTCTCCACTGGACTTGGCAATCGATACGGAAGCAATCGTACCGTCCGGCAACATTCCGATCTGCAACGTTAC
CGACATGTTGTTACGTGCCGAAGGTGGACGACTCCAGCCCTCGGACGCCCGAACACGAATCAGATCATCGAAACTGCCAG
CCGTTTCATCGCCACGTTCGTCAGCCAAAGCCTGTTGCCGTTCCGGTTTGTCGGACAGCAAATCGGCCAGCGCCTGCGCC
TTCTTGTCTTCAGCGGATTTACGAGCTGCTTCCTGCGCCTTCTTGGCAGAATCGGCAGCGGCTTTTTTCTTGGCGTCCTC
GGCAGCCTTTTTCTTGGCGTCTTCTGCGGCCTTTTTCTTGGCCTCATCAGCAGCCTGCTTCTTGGCTTCCTCGGCAGCAG
CTTTCTTGGCGTCCTCTTCGGCTTTTTTCTTCGCCTCGTCTTCGGCCTTCTTCTTGGCTATATCAGCCAGTTGCTTCTCT
TCAAGCTTTTTGGCATCGGCAACTTTCTTGGCTTCATCGGCTTTCTTGGCGTCGTCGGCCTTTTTGGCCTCTTCTGCTTT
CTGTTCGGCCTTTTTGGCTTCGTCGGCGGCTTTCTGCTCTTCGGCTTTTTGAGCCGACTCTTCTTTCTTTTGTTCCGCAG
CTTTTACAGCTTCCTGTTTGAGCTGCTCGATCTTTTTCTGCTCCAGCTGTTCGACTTCAGTCTGTCGCGCAGCGGTTTTC
TTCGCCTCACCGGCAATCTTCTGGTTGGTCTGGGTAGTGGCCTGGCTCTTGGACTTGAGCTGATAGAGCGTTGCCTGAAC
GATAGGCTTGGCTTCAGGCAGATCCGGAGTCATGGCAAAACTGACGAACAGCATGCCGAAAATCAGGATATGCAGGGCCA
CGGCCCAGACACTGGGCCAGAAGAAGCTTTCCGAGGCGGACGGCTCTCGAATCGGCTGCATCAGGGTGCCTCGGTAATCA
AACCAACATTCCCGACCCCAGCCTTCTGCAGCCCGCCCATCGTGCCCATGACCGAGCCGTAGTCGACGGTCTTGTCACCA
CGAATGAAAACCTGCGTCTGCTTGCCTGCGTCACGACCGGCAGCGACGATCTTGGTCACTGCAGCGGTCAGTTGCGGCAG
GGTCATTGCCTTGTCCATCTGCTTGTCGGTATCGACTTCGCTGCCAAGGTTCCAGTAATAGGTCTTGTCAGCCTTGATCG
AAATGGTCAGGACCTGATTGTTGTTGTCTTGCGGCAAAGCCTCGCTGGAGACCTTGGGCAAATCGACTTTCACGCCCTGG
TTGATCATGGGAGCCGTCACCATGAAAATCACGAGCAGCACCAGCATCACGTCGATGTAGGGCACTACGTTCATTTCGGC
GACCGGCTTGCGTTTTCTGCGACGATCTCGAGCGATTAAAGCCATGGGGAATTACCTGCTCACTCTTCGCTGGTGTGCAC
TTTACGGTGCAGGATGGCCTGGAACTCGTCAGCGAACGTGTAGTAACGGCTGATCAAGGTCTCACTGCGCGCGGCGAAAC
GGTTGTAGGCGATAACGGCCGGGATGGCTGCGAACAGGCCGATGGCCGTTGCAATCAGTGCTTCGGCAATACCTGGCGCT
ACGGTGGCCAGTGTTGCCTGTTGGGCAGTTGCCAGGCCGCGGAAGGAGTTCATGATCCCCCAGACCGTACCAAACAGACC
GACATAAGGGCTGGTAGAACCCACGGTTGCCAGGTACGGCAGGCCTGCTTCGAGCTTTTCTTCCTCGCGGGAAATGGCTA
CGCGCATGGCACGCGCCACACCTTCCATGACCGCATCAGGATCGACGCCCGACTGCTGACGCAGGCGGGAGAACTCCTTG
AAGCCGGCACGGAAGATCTGCTCGACGCCCGAATCAGGATCAGGATTGCTACCTGCCTGACGGTACAGCTTGGACAGGTC
GATACCCGACCAGAAGCGCTCTTCGAAGCTGTCCAGTGCTCGCCGACCTGCACGCAGCATATTGCTGCGCTGAAAAATCA
CGATCCACGAGGTGACCGAAGCGGCCACCAGAATCAGCATCACCAACTGAACAACAATGCTGGCATTGCTGACCAAACTC
CACATGGAGGAATGGTCGACGACGTTAGCTTCCACGCTTTATCTCCTGCTCTGAATGTATGCCCGCGCCGCCCTGGTCGG
CAAAGGCCGCTCGCAGAGCTTCGGGAATGGCCCGGGGTTTGAAACTATCGGCGCGTACGCACGCCACCAGAAACTGCCCT
TCGCAGAGCAGCGTTGCATCCGACGCCCGCCTGATCTGCTGTTGAAAGCGCAGGCTGACACGGTTCAATTCGGTTACTTG
TGCACTGACGAGCAACTCGTCATCCAGCCGCGCAGGCTTGTGATAGCGGGCCTCACTGGAATGCACGACAAATAAAAGGT
TTTCCTGCGCCAGTTCGGATTGGGCAAAACCCAATTCCCGTAGCCGCTCGGTACGAGCCCGCTCCATGAATTTCAGATAA
TTGACGTAGTAGACGATGCCGCCTGCATCGGTGTCCTCGTAATAAACGCGACAGCGATGTGCGAACGACTGAACCCCGTT
TTGCGCGCGCATACTCTAGTGCTTACTCCTCGGGTTGCCAATCGGGTCAGGCAACTGTTTTTCAACGATTTGCCACTCGG
TGAGCGGTAATGGCAGTAGAACTGGCAATGTGACCACGCCAACTGCAAATAAATTGCAAACCATTGCTATAAATCCGCGG
CATCGTCGACAAATTCACCTGCGACCGGCATCTCGCCCATCCTTGCCGGAATGTTCAGCCCGAAATGCAGATACGCATGA
CGGGTGACCACGCGTCCGCGAGGTGTGCGCATGATATAGCCTTGCTGGATCAAATAGGGCTCCAGTACGTCTTCAATTGT
GTGACGCTCTTCACTGATCGCGGCCGCAAGGCTGTCGACACCGACAGGCCCGCCGTCAAACTTCTCGATCATGGTCAGCA
GCAGACGCCTGTCCTGATGATCAAAGCCGTGCTCGTCGACATCCAGCAGGTTAAGCGCCTTGTCGGCTGTCTGCCGGGTG
ATCTGACCATTGCCACGCACCTGGGCGAAGTCCCGCACGCGGCGCAGCAAGCGGTTGGCTATACGCGGCGTACCCCGGGC
GCGCCTGGCGATCTCGAACGCCCCTTCGGGCTCGATGACCAGCCCCAAAATGCCTGCCGAACGCGCCACGATCGTCGAAA
GATCGGCAATATTGTAGAACTCCAGCCGCTGCACGATCCCGAAACGGTCGCGCAGCGGGTTGGTCAGCATGCCTGCGCGG
GTGGTCGCGCCCACCAGAGTAAACGGCGGCAGATCGAGCTTGATCGAGCGTGCCGCAGGGCCTTCGCCGATCATGATGTC
GAGCTGGAAGTCTTCCATCGCCGGGTAAAGCACTTCCTCGACAATCGGTGACAACCGATGAATCTCGTCGATGAACAGCA
CATCGTTCGGTTCAAGATTGGTCAGGATTGCCGCCAGATCACCGGGCCGCTCCAGCACCGGGCCGGAGGTGCTCTTGATC
GACACGCCCATTTCCTGGGCGATGATATTGGCCAGGGTCGTCTTGCCCAGACCGGGCGGGCCGAAGATCAGCGTGTGGTC
CAGCGCTTCGTTGCGGCCTCGGGCAGCCTGGATGAACAGCTCCATCTGCTCGCGCACGGTGGGCTGGCCGATGTAGTCCG
CAAGGCTGAGCGGGCGAATCGCACGGTCCAGCTGCTCATCACGATCACGGCCACCAACGGCGGTTATCAGGCGGTCGGCA
TCTATCACTTAACCCATCCCCTTCAAGGCACGGCGAATCAGATCTGCACTGCTCAAGTCTTTTTCCTTGATCGCGGAGAC
GGCCTTGCTTGCCTCCTGAGGTTTGTAGCCCAGCGAAATCAGCGCACTGACCGCATCGGACTCGGCCGACGCCACAGGTT
CTGCGTGATTCGGACCATTGGAAACCAGTGTAAAAGTGCCTGGCAAGCTCTCCCAAGCCTTGAACCGATCCTTGAGCTCG
ACCAGCAGACGTTCGGCAGTCTTCTTGCCGACGCCGGGGATACGGGTCAGCGCCGACGTATCCTGAGCCTGAACGCAGCG
CACCAGCTCATCGACTTCCAGACCGGACATCAATGCCAGCGCCAGCTTCGGCCCGACGCCGTTCAGACGGATCAGCTCAC
GAAACAGCTCACGCTCGCGCTTTTCGTAGAAGCCATACAGCAGATGAGCGTCCTCGCGAACCACCAGATGGGTGTGCAAG
GTCACGATCTCGCCGACATGCGGCAGCCTGTACAGCGTCGTCATCGGCACTTCCAGCTCATAGCCGACGCCGTTGACATC
CAACACCAGGTGCGGAGGCTGTTTTTCGGCAATGGCGCCGCGTAAACGTCCAATCACGTTTCAGATCCTTTCATGTTGCC
TGTCGCTTGCGCGAAGAAGAAGTTGAATACAATCATCACAGGAGTAACCGGCCTGCAAGTAAAAATATGCGTGCGAATGA
TGCAGTCAGAGCCTTAAGCGGCCGCCACGACTGCGCGCCGTGCCCAGACCGTGGGGAATCAGACTGGAACGCGTGTGCGC
ATGACACAACGCGATGGCAAGGGCATCGGACGCATCGATCTGCGGCTTCTGGGTCAGTTTGAGCAGATGCATGACCATCA
TCATTACCTGCTCTTTATTGGCCCCGCCTGTCCCGGCCACCGCCTGTTTGACCTGAGTGGCCGTGTACTCGGCGATTTCC
AGTGCTTCTTCGGCACCCGCCACAATGGCCGCGCCCCTGGCCTGCCCCAGCTTCAGCGCTGAGTCAGCATTGCGCGCCAT
GAACACCTTTTCGATGCCCATCGTCACGGGCCCGTAGGTCTTGATGACCTCACGCACACCACGATAGACGATCTGCAAAC
GCTCATGCAGCTCGCCACTGCCGGTGCGAATACACCCCGAAGCGACATAGACGCAGCCACGCCCGGTGTCACGCACCACG
CCATAGCCGGTAATTCGCGAACCGGGGTCGATACCAAGAATAAGAGTCATAACGCCTGCAGCTTGAGAAGGTCACGCAAC
ACAATGGGTGCAGCATAAAGGCAGAAGCCGGAGGCCGATAGCTGCGTGATGCGCGCAGCGTCGTTCCCCCGGCTTCTGAC
ACGATGTTACCTGTCGGCGATCAGCCCAGTTGCTCCATGACTTCGTCAGGGATTTCCGCATTTGAATACACGTTCTGCAC
GTCATCCAGGTCTTCAAGCATGTCGATCAGCTTGAGGACTTTTTCAGCGGTTTCCAGATCGAGCACAGCACTGGTAGTCG
GCAACATGACGATTTCTGCATCTGCAGCCTTGAAACCGGCCGCCTCCAAAGCGTTACGCACCGCGTAGAACCCGGAGAAC
GACGTGAAGACGTCGATCGAGCCGTCGTCGTTGGTCACGACATCATCGGCATCGGCCTCCATCGCGGCCTCGATCAGAGA
GTCCTCATCGACGCCGGCAGCAAAGGAAATCTGGCCCTTGCGATCGAACAGGTAGGCAACAGAGCCGTCGGTGCCAAGAT
TGCCACCGCACTTGGTGAACGCATGGCGAACCGCCGCTGCGGTACGGTTGCGGTTGTCGGTCATGGTTTCGACCATGACC
GCCACGCCGCCCGGGCCGTAGCCCTCGTAACCCAGCTCTTCGACATCATCGCCATCTGATGCACCCACGCCACGCGCCAC
GGCGCGATCAATGGTGTCACGGGTCATGTTCGCACCCAGCGCCTTGTCCAGCGCCAGACGCAGACGCGGATTGGAACCCG
GATCGCCACCGCCCTGACGCGCAGCAACGGTCAGCTCACGAATCCATTTGGTGAAAATCTTGCCTTTTTTGGCATCCTGA
CGCTCTTTGCGGTGCTTGATGTTCGCCCACTTAGAATGACCTGCCATTTTCCGCTCCAGATTCTTTTTGAAACACCATCA
CCTTTCGCCCCGAACACCGGGCAAAAAGCTTCACTCAATAAGGGTAATACAGGGCGTATCGACGATACGCCCTGTCCGGC
ATCACTCGGCCTTTGGCTGCTCGCGCAGACGGATGTGCAGCTCGCGTAACGCCTTGGCATCGACAACGCCAGGCGCCTGG
GTCATGACATCGGCCGCGCTCTGGGTTTTCGGGAAGGCGATGACTTCACGAATCGATTGCGCGCCGGTCATCAGCATGAC
CAGACGGTCCAAACCGAACGCCAGACCGCCGTGCGGTGGCGCGCCGTATTTCAACGCATCAAGCAGGAAGCCAAACTTCT
CTTGCTGCTCGTCTTCGGCAATGCCCAGCAGACGGAACACCGCCTGTTGCATTTCCTTGCGATGGATACGGATCGAACCA
CCACCCAGTTCGGTGCCGTTGAGCACCATGTCGTAGGCACGGGAAAGCGCCGTGGCAGGGTTGGCTTCCAGCTCTTCGGG
CGTGCACTTGGGTGCCGTGAAGGGGTGGTGCAGCGCCGAGAAGCTGCCGTCGTCGTTTTCTTCGAACATCGGGAAGTCGA
CGACCCACATCGGTGCCCACTCGCAGGTGTGCAGCTTGAGGTCGTTACCGATCTTGATCCGCAGCGCACCGAGGGCTTCG
CTGACGACCTTGAATTTGTCCGCACCGAAGAAAACGATATCGCCATCGACCGCGCCAACGCGATCAAGGATGACGTTCAG
GTTTTCTTCAGGAATGAACTTGACGATCGGCGACTGCAAGCCTTCAGCCCCCTTCGCGCGCTCGTTGACCTTGATGTAGG
CCAGGCCTTTGGCGCCGTAGATGCTGACGAACCTGGTGTAATCGTCGATCTGGCTGCGTGCCATGCTGGCAGCGCCCGGC
ACACGCAGTGCGGCAACACGCCCTTTCGGATCGTTGGCCGGACCGCTGAACACCTTGAATTCCACAGCGTTGAGCTGATC
GGCGACGTCTACCAGTTCCAGCGGGTTGCGCAGGTCCGGCTTGTCGGAACCGTAGCGACGCATGGCCTCTTCGAAGGTCA
TGTGCGGGAAATCACCGAACTCCAGGTCCAGAACTTCCTTGAACAGTTGGCGAACCATCTTCTCGGTCAGACCAATGATG
TCTTCCTCGTTGAGGAAGCTGGTCTCGATGTCGATCTGGGTGAATTCCGGTTGACGGTCAGCACGCAGGTCTTCGTCGCG
GAAGCACTTGGCGATCTGGTAGTAGCGGTCGAAGCCGGCCACCATCAACAGTTGCTTGAACAACTGAGGCGATTGCGGCA
GGGCGAAGAAGCTGCCCGGGTGTGTGCGGCTTGGAACCAGGTAGTCGCGAGCACCTTCCGGCGTGGCGCGAGTCAGGATC
GGCGTCTCGACATCGAGGAAGCCGTTTTCATCCAGATAACGACGGATACTGGTGGTGATACGCGAACGCAGACGCAGCTT
TTCAGCCATTTCCGGACGACGCAAATCGATGAAGCGATAACGCAGGCGCGTTTCTTCGCCGACATCGGAGTATTCGTTCA
GCGGAAACGGCGGAGTTTCGGACTCGTTCAGTACTTCGAGCTCGTAGCCCAGCACCTCGATGGCACCGGATGCCATGTTG
GCGTTGACGGCGCCTGCCGGACGGGCGCGGACCTTGCCGACGACCTTGACCACGTACTCGCTGCGCACGCGGTCGGCGGC
AGCGAAACTGTCTGCACGATCGGGGTCGAACACTACCTGAGCCATGCCTTCACGGTCGCGTATATCGAGGAAGATAACGC
CCCCGTGGTCACGACGACGGTGGACCCATCCGCAAAGGGTAATTTCCTGGCCTTCCAGACTCTCGTTCAGTTGGCCGCAA
TAATGGCTGCGCATCATGATGGTGTTTTCACTTCTCGTAATTCGAATTCGGTGGCGCTTTCGCTCCTGGCTTGCGCTCGG
TGGCACAAGACACCGGCACAAGGCTCAAGCCAGCCCTGGCCCATGCAGAGTCACGCCCGCTAGCAAGACGGGGGATTATA
TAGAGTTAATTGCCAGCGTGCAGCCGAACGAACCTATCCCGTCCGGATAAGTTCGTGACCGCCCCATACAGCCCGGCACT
GCGCGCTGAGGGGAGAAGCAGGCACGCCGAAGCGAGCCCGCAGAATAAGGAGGAGGTCGAGCTAGGCGTGGGAATTTTCC
AGGCGATCGCCTTTCAACAGATGCGCAACGCAGACAACACGAATCAGGCCACTGAAATTTTTTACCCCGCCGTAACGCAA
GTGAACTTCCCTATCGATGTAGGACAACACCGCATTGACGGAACATTCATTGGAAGTTGCGATGCCTGTCAGAATATTCC
AATAGACGTTCTCCAGCCGCAGGCACGTTGCCAGACCATTGAGCCGAACCGATTTCGAGTGAGGCTGCGCCAGCGTCATA
TTGAAATCCTCGACAAAAGGATCATGGCGTATTTCCACCTCCCGCTGTAAAGCTTTAACCTCTTGTTCAACACCTCGTAA
TATCGTCACAACCACCTCGGATCACTGAATTTAAAACACCGGAAGAAATATTAAAAAACAAATAAATGCTTCGATGTATA
AAACAGGATTCAAGACTATATATCCAGCCGCCCCTACACTCTGTAACTGTAGGAGATGGCTACAGCACGCTGCGGAATAT
CGCCTAACTTTGAAGGGCTTATGAATAGACGGTAAAAGCCCACCGAATTAGCGGCAGGCAGAGGACGACAAGGCCGGGGG
TCTGCAGGGCAGCGTTCTTGAACAAGAAACGCCCCGAAAGCCAGGCCAGAGCTGAGTACAAGACTGAAGATGAAAGCAGA
GAGACGGAACAGGCGAGCGGCCCTGAAGGCCACTCGCCATAGCGATTACTTCGACTCAAGCATCGAGCGGAGCATCCAGG
CAGTCTTTTCATGAACCTGCATACGCTGGGTCAACAGATCAGCTGTCGGCTCGTCACTGACCTTATCCAAAAGAGGAAAG
ATACTACGAGCAGTGCGGACAACGGCTTCTTGACCTTGAACCAGACTTTTGATCATATCTTCAGCGCTTGGCACGCCTTC
TTCTTCCTTGATGGAAGACAAGCGAGCATACGTCGAGTAAGTGCCCGGTGCCGGGAAGCCCAGAGCGCGAATACGTTCGG
CGATAGAGTCAACCGCCAGCGCCAGTTCGTTGTATTGTTCTTCAAACATCAGGTGCAGCGTGCGAAACATCGGCCCGCTG
ACATTCCAGTGAAAATTATGAGTCTTGAGGTAAAGCACATAAGTATCCGACAGCAGATGCGAAAGACCGTCCACGATCGA
TTTGCGATCCTCTTCACTGATACCAATATCGATTGCCATGTTTCGTGCCCTTTTAGTGAGGATTGAAAAGCAGTAACGAC
CGCTACTCTATCAAGAGAACCCGAATGGTGCAGCTTTCCGTGCAGCCCACGCCGCCCGTAAAGGGCCAACCAGAAAAGTC
TTCCGCCGGTTCGACTCCGCAGCCGGGGTCGTTATCAGCGGACATTTCAGACACATTGAGGGGAAACATCACCAAACCCG
GCTCGAGCGCTCTGCGCCGCGACCTGTAGAGGCGCACTACAACGTCTTGCTGCCGATGCAGGGCTGGCTCAGAGGCCGTT
ATTGATTGCTGATTTGAGTAGCATCGGTGTTTGCTGTTAAATACACGGCGTGTCGCCAATGAGTTGCCATTCAGCATCGG
CGCATAGGCTGGCCCACCGCTCGTGCATCACGCCTCCTCTTGTTCAGAAGCGTACCGGGCGTTACCCGCTATTTCTTGTA
ATCCTTCTTGCATGTGAGCTTTTTAAAATGTTGAAAATCGTCCATCTGGTAACGGGAGCAGCAGCCCTGTTGCTTTCTTT
CATACCCAGTCTGCGCAGCGAAGCCGTGTCTCCCTACCTGCAAAACCCTGACGCGCTTTGCCTCGCCTTTCTTGGGTTGC
TTAACCTGATACTCGCTCCGGTGATCCCTTACTGGAATCGAGGCCCACGACACAATCTGCAAAATCTGGTCAGCGCCCTG
CTTGTCATTGCGGTAGTCGCGCAAACGCTGACATTGCTTGTGCCCTTACAGACCATCGCCGGTCAACCTGCTGTCATGGT
GAGCCTTACCATCGCCATCGTGGCCGTCGCCCTGCATCTGGGCGTCAGCTTTTACAGGTCCTACTCCCCCTCTCCCGCCA
CTCAAAGTCACGACATGGGAAATCGCGATACTGGCACCGTAAAGTGGTTCAACACATCCAAAGGCTTCGGCTTTATCTCC
CGGGATTCGGGGGACGATATTTTTGTGCATTTTCGCGCCATTCGCGGTGAAGGTCATCGCGTGCTGGTCGAAGGCCAACG
CGTCGAGTTCTCGGTCATGAACCGCGACAAGGGTCTGCAGGCTGAAGATGTCATCGCTGCCCTGCCCCGCCGCTGATTGC
CTGAATCAATAATTTGCTTCACGCATTAAAAAAACCGCGACATCCCATCGGATGTCGCGGTTTTTTATGCAGACAGATCA
ATAGTGAGGTGGCGGTGCATCTTCCTCGAACGTATCGAACTGACTGCCCATTTCCTCCTGGCGCTTGATCATTGCCGCCA
TCTGCTGCTGCAGATGATCAAACTCGCGCCGCTGCTTTACCAGCACATCATTGAGTGCCTGAATCGTGTCGTCCTGAAAG
GCCATTCGACTTTCCAGCTCCATGACTCGCTCTTCAAGACTCATGACGGCTCTCCATCAAATCGAAAATCATTGGTTAGC
GCAGGCTTGAGCTGCCGGCAGATCGTTGCAAATTGCTCATCGGAATAGGCAACTGCCGCCTGCTTGCCCCAGACGGGTGC
AGGCCACGCACTGTCGTCACGCTTGCGCGCAATGACGTGCATATGAAGTTGGCTGACCACGTTGCCCAGTGCAGCAACGT
TGATTTTATCCGCAACGAAGACCTCCTTCAGCACTTTCGACAACGCAGTCGTTTCCTGCCAGAGCTGCAGTTGATCCGCG
GCGTTCAGCTGGAACACCTCGGCGATATCAGCCCGACGCGGCACCAGAATGAACCATGGGTAATGTGTATCGTTGGAGAG
CAACAGGCGGCACAGCGGGAAGTCGCCGATGGGCAAGGTGTCTTGTTGAAGGCGAGAATCCAGAACGAACACGATAAAAA
ACTCCTGACTGCCAGGTGAATGTACCTGCCCTGAGGGTAACAGGGTGATGCGAGATGCCACGCAGAATACTAGGGTTCTT
GCCACGCTTCACCTGCTGGCGTGTCCGCGCACCAGAATGTGCCCCACGGAATTCGAATCGCACCGATTTGACGCCGTAAC
CGGGTACCCGCGCTGATGAATACGGGAGAAGCCGCCACATGCTGACCTGCGGCCGGACAACTGCCTGACTCTGGTACATG
AAAATGAAACAACCCTTCCCTCACCATAGGCGTCGCCCGGACAGTGCTCCAGGTTCAAGCGAAGCGGGCAAACACTGCAC
CAAAACAACACACCGCTGTTGCGACAGCAACACTGCGGGTTCTTTTTCTACTCAACTCACAGGGCCTCAGGTAACGCTTT
GGGGTGGAAAAACCACGCACAGATGCATCGATGAAAAGCTATCGCTATTTTCAAAAAATTAAAATACCTATATAAATCAT
TAATCTACGATCAAAATGCGATGCGGATTCTGATTTTTCACAAATTTTTTTCATTTCCAGGAACTTTGTGCACGCTTGTT
GCTTTATCACCCACATGATCAAAGCATCCCTGGCGGAAAACAGGGATGACAGGATCAAGGGAAAAGGCGTGCGACCCTGG
GGAGGACGTTTCGACGGTCTGGGCTTGAGTCGACTTAATCAGGCACAGAACGTAGCGGCGAGATCCGGACACGCTTGAAT
ACAGGCACTGTGCCTGCATCAAAAAGTCGCCGGGCCACCTGTCGTAAAGAATCTGAAAGGATAGAGCTGTACCTATAGCA
ACCAGCGTCAGCGTGATATAGATTCCGCCGACCAAAAATAGAAAGAGCCGCCCAGATAAAAAAACAGGTGGACGGCAAAA
ATCTTCTAAAAACCAAAGGACCAATCACGATGAGAGTGATGAAGTGGAGCGCAATCGCACTGGCCGTTACGGCAGCCAGC
ACCCAACTGGCAACAGCGGCACCTTTCGTCAGCGATCAGGCTGAGGCCAAGGGTTTCGTTGAAGGCAGCACGCTTGACCT
GAAGTTGCGCAACTATTATTTCAACCGTGACAAAAAGAACAATCCCGCCCCGGGCGGTCGTAGCGACAAAGACTGGACTC
AGGGCATCTGGGCCAATTTCAGCACTGGCTACACCCAAGGTACTATCGGTGTCGCCGCAGAGGCATTCGGTTACGGAGCG
CTGAGACTCTGGGGTCTGGACAAATATTCGGGCTCGGGCAACCTGGTTACCGATGCCAATGGCGACAACGAAGCAACACA
AGGTAAATTTGGCGGTGCTGTGAAATTCCGCGTTTCGAAGACAGAGCTGAAAGTGGGCGACATGCAGCCGACCAGCCCTG
TATTCGCAGTTGGCGGTTCGCGCATACTGCCTCAGACGGCTAGCGGCCTGAGCCTGCAGAGCAGTGAAATTGCCGGTCTT
GACCTTGAAGCTGGACATTTCTATTCGGGCACAAGCCAGGATGACACCAGCCATAACGGTAGCATCTGGGCAACCTACGC
CAATGGTTTTAGCGGGCTGAAAGCCAATAGTGCGGATTTCCTCGGCGGCAAATACGCCATTACCGACGGCCTGGGCGTAG
CTTTTTATGCAGCCAAGCTCGAAGATATCTGGGATCAGTACTACGGTAATGTGAACTACGCGCTGCCTCTGGGCAACGAC
CAGTCCTTGGCGTTTGACGTCAATCTTTACCGCACACTTGACGAGGGCAGCGCCCAAGCTGGCTCAATCAACAACACTAC
GTACTCCGCTTCAGCAGCCTATTCCTTCCTGGCAGCGCACACCGTTACTGTCGCTTATCAGAAGGTGGACGGTGACACTC
CGTTCGACTACATCGGCATCGGCGACAATAACCGTGGTGGCGACTCGATCTTCCTGGCTAACTCCGTTCAGTACTCTGAC
TTCAACGGCCCAGGCGAGAAATCGTGGCAAATTCGCTACGACCTGAACATGACCCCTTATGGCGTTCCTGGCCTGAGCTT
CATGACTCGCTACCTCAATGGCGACAACATCGACGGCACCAAAGTGGATGCTTCCAGCCTTTACGCCAACATGTACGGCG
CCGACGGCAAGCATCACGAAACCAACGTTGAAGCCAAATACGTCGTTCAGGCCGGCCCTGCCAAAGACCTGTCCTTCCGT
ATGCGACAAGCGTGGCACCGTGGCAACACCGCTCAAGCTGACGGCGACGTCAACGAGTTCCGCCTGATTGTCGATTACCC
GATCTCGATCCTGTAATCGCAACTCAGCACTCGTTAATAGAAGAAGCCCGGCGCATGCCGGGTTTTTTCATTCAGCCCAG
AAATACCCTCCCGCCATCTGCATGCCCGCCCTGCCCTGTACGCGACCGGAACACCTCCGTACAATGCAAGGTCATTTCAA
GTCTCAGCAACCGACAACGGCCTACCATGCGCACCAGTCAATTTTTGCTCGCCACACAGAAAGAAACCCCTTCCGATGCG
GTCGTGGTCAGCCATCAGCTGATGCTGCGTGCCGGCATGATCCGTAAACTGGCGTCCGGCCTCTATACCTGGCTGCCCAT
GGGCCTGCGCGTGCTGCGCAAGGTCGAAGCGATCGTTCGTGAAGAAATGAACGCTGCCGGCGCACTTGAAATTCTGATGC
CCGGTATTCAGCCTGCAGAGCTGTGGCAGGAATCCGGTCGCTGGGAGCAATACGGCCCTGAGCTGATGCGTCTGGTTGAT
CGCCACAACCGTGAATTCTGCCTGGGCCCGACCCACGAAGAAGTCATCACCGATCTGGCCCGCAATGAGCTCAACAGCTA
TAAACAGCTGCCGATCAACATGTACCAGATCCAGACCAAATTCCGTGACGAAATCCGCCCGCGCTTCGGCCTGATGCGCG
GCCGTGAGTTCGTCATGAAAGACGCCTACTCGTTCCACGCCGACAATGCTTCGCTGCAGGTCACGTACGACCGCATGCAT
CTGGCGTACAGCAACGTATTCAGTCGCCTGGGCCTGAAGTTCCGCCCGGTCGAGGCTGACAACGGCTCGATCGGTGGCGC
AGGCTCGCACGAGTTCCACGTCCTGGCCGAGTCCGGCGAAGACGATATCGTGTTCAGCAACGGCTCCGATTACGCCGCCA
ATATCGAAAAAGCCGAGGCAGTGCCTCGCGAAAAAGCCCGTGCGGCCGCAACTGAAGAGCTGCGCCTGGTCGACACGCCG
GATGCCAAGACCATCGCGCAACTGGTCGAAGGCTTCGGCTTGCCAATCGAAAAGACGGTAAAAACGCTGGTAGTGCACGC
TGCCGAAGAAGGCAAGCTGATTGCGTTGATCATTCGTGGCGATCACGAGCTCAACGAAATCAAGGCCAGCCAGCAGGAAT
TGGTCGTCAGCCCGTTGGTGATGGCATCCGAAGCCGAACTGCGTGACGCCATTGGCGCAGGCGCAGGTTCGCTCGGCCCG
TTGAATCTGCCGCTGCCGTGCATCATCGACCGTTCGGTCGAGCTGATGAGCGACTTCACCGTCGGCGCCAACATCGACGA
CAAACACTATTTCGGCGTCAACTGGGAGCGCGACTTGCCAGTGCCGACCGTTGCTGACCTGCGTAACGTGGTTGCCGGCG
ATCCAAGCCCGGATGGCCAAGGCACGCTGGAAATCAAACGCGGTATCGAAGTGGGTCATATCTTCCAGCTGGGCACCAAA
TACAGCGAAGCGATGAAGTGCCAGGTACTGGGTGAAAACGGCAAACCGGTCAATCTGGCCATGGGTTGCTACGGTATCGG
CGTTTCTCGGGTGGTTGCCGCCGCCATCGAACAGAACAGTGACGAAAACGGCATTATCTGGAACGACACACTGGCACCTT
TCCAGATCGCCCTGATTCCACTGCGTTACGAAACCGACGCCGTCCGCGAAGCGACAGACAAACTGTATGCCGAGCTGACC
GCCGCCGGCTTTGAAGTGCTGCTTGATGACCGCGACAAGAAAACCAGCCCGGGCATCAAGTTCGCCGACATGGAACTGAT
CGGTATTCCGCATCGCATCGTGGTCAGTGATCGTGGCCTGGCCGAAGGCAATCTGGAATACAAGAGCCGTACCGAGTCGC
AACCGCAAGCCATTGCCGTCGCGGATGTGCTGTCGTTCATTCAGGGCCGAGTGAAACGCTGAGCCACAAGGCGCACCTGC
GTTACAGGTGCGCCGCTCATCACTTACCCCATCCGCATCAGAGATCCCATGCTCAAACGAAGCACCTTAAGCCTCGGCAG
CGCCGTTCTGTGCGGCACTTTTCTCGTCGGCGGCTGTGCCAATCAATTATCGCAACGCAGTGAGCACGAAGAGCGCGTCG
AGCGAAAACTGCTCGAACACACGCTGCAAGTCGACATTGGCGAACCCAAAACGCTGGAGTTGCCGCAACGGCGCGTGCGG
ATTCACGAACACAAGTCATTCGAAGTCACCGATTTCGAGGTGACGCGTCACTATGACCGCTATACCCCTTATCAGCCGTG
GCGGGAAATCTACGAGATCCCGCTTGGCGCGGTTGCAGTCGCCGCCGGCGTCGGCGTCGGCGTCGGCGCGAATGTGGTCA
ACGTGTTTGCACTGGGCAACTTGCCGGAAAGCATGACCAAGGACTGGATTCACTATGGCGTAGCAGGCCTGAATCCATTC
ATGAATGCCCCTTCTCATGGTCGCGCCCAGCAGAATCTGGCGAGTATCGATGAGGTCCAGAAGGACAAGCGGATCGAAAA
TTCCACGCTGCCGTGGAATGAGCGCCCGGTGATGGTCAAGGCCGGCAACCAAACGCATGAAATGAGCACTGACCGCAACG
GCGTGTTGCGCCTGAATCTACTGGACAGTCCTTTTGCCGAACAGGACCTGAGCCGCATCACGCGCATTTACATCAATGTC
GAAGATGATCAGGACAGCGCCCACGCCAATGCCAGCTTGCCGATCAGCCATTCTCTGCGCGGTAAATTACTGGAGGCGCA
TGCGCTGATCTACGACGATCTTGAAGATGACGAGGTCAAACAGTGGGTGCATCGAGTCAAACGCCTTTCTGACATGGGCC
TGGAAGAGGAAGCGAGCGAGCTTGAGCAAAGCCTGATCGAACTGACGCGCAACGATCCGCAGTTGCAGGGCGAGTTTCTC
AAATCACTTGCCAGAGACGCTGGCCGGCTGGTCGCGGTTCCCGCCCAAGCCGAGTAATGCGAACGGCTGCGGGATGCAAC
CGCAGTCGTCCGTTACGTTGAAAACAACTCCAACTGCTCGTGAGCGGCGCGCAGGTCGTGCAGACGCACACCGATGCCCA
GCAGACGAACCGGCTTGCCACCGCGGGCAAACGCCTGCGTCAACAACTGCTCATAGCTACCCAGATCCCTGCCTGCCCCG
GACTGTTCAAGCGTGGTCTGTGTGAAGTCATGAAACTTCACTTTGACGAACGGTTTGCCAGGGCGGTACTGCCCTTCCAT
TCTGTCCATGCGCGTACTGAGGGTTTCCAGCAAGGCGGGGAGCTTTTCGAGGCAGGCGGCCAGATCGGGCAAATCAGTGT
CGTAGGTATTTTCAACACTGACCGACTGACGTCGGCTGTCATTTTGCACAGGCCGGTCATCTATCCCGTGCGCCAGACTC
CAGAGACGCTCGCCGAAGCTGCCGAATTCGCGCACCAGCGCGAGCTTGCTGCGACTGCGCAGGTCCGCACAATCAACGAT
TCCCAGCCGCCCCAGCTTGTCGGCAGTCACCTTTCCGACGCCGTGCAGCTTGGTCACCGGTAACGAAGCTACGAAATCCT
CGACCTGATCCGGCGTAATCACGAACAAACCGTTGGGTTTTTTCCAGTCACTGGCGATTTTGGCCAGAAACTTGTTGGGG
GCCACGCCCGCCGAGACCGTGATGTGCAACTGATTCGAGACCCGACGCCGAATGTCCTGAGCGATGCGCGTGGCGCTGCC
GGAAAAGTGACTGGTGTCGGATACGTCCAGAAACGCCTCATCCAGCGACAGCGGCTCTATCAGGTCGGTGTAATCACGAA
AGATACTGTGAATTTCCCGCGAGGCTTCTTTATAGGCCTCCATGCGCGGCTTGACGATGGTCAGGTCCGGGCAGAGCTTG
AGCGCATGGCGAGACGACATGGCCGAGCGCACCCCGTACGCACGTGCTTCATAGTTACAGGTCGCAATCACCCCACGCCG
CTCCGCAGAGCCGCCCACCGCCAGCGGCTTGCCGGCGAGTTCGGGCTCGTCACGCATTTCGATGGCTGCATAAAAGCAGT
CACAGTCGATGTGGATGATTTTGCGCTGCGTCATGACCTGATGGGATTTTGCAATCAATGGCTGCGCAGTATCTCACCCG
TATCAACAAGTAACACCCCATGATGCAAAAGGCCGCGGAAAAATCGCGTAGCCGGCCACAAACGCGACCTTTATGGCCCG
AAAATCCCGTCATAACGGCACCAGTGCTGGACCAAACGGTTGATCCGCCTCGCTAAGCGATTGAAGAAAAAGCACTTTTT
AAAAACTAGCCATTGACACCCCGCCATCTCTCTGTAGAATGCCGACACACAGACGCGGGATGGAGCAGTCTGGTAGCTCG
TCGGGCTCATAACCCGAAGGTCGTCGGTTCAAATCCGGCTCCCGCAACCAAACATCAAAAAAGGCTACTCGAAAGAGTGG
CCTTTTTTGTGCGCGCCTGAAAAGTGCTTCGCTCACGCTTGCTTCTCCGGTTCGCGAGGAAAACTCCCTTTGGCGAAAAA
CACACACCACCACTCATTTACCTCCTTTCGAGATTAAGGGTTGACACTTTCGCGTTCGGCTGTAAAATGCCGCCACACAG
ACGCGGGATGGAGCAGTCTGGTAGCTCGTCGGGCTCATAACCCGAAGGTCGTCGGTTCAAATCCGGCTCCCGCAACCAAA
CATCAAAGAAGGCTACTCGAAAGAGTGGCCTTTTTTGTTTGCTCTGGAAAAATACTCCAGGCAACGGCTAACTGTCTGAC
AAAAAAGACTATTTCCAAAGCCCTTTGAAACCCTATCATCACATCTGTAACGTAATGCTTTCATTGACGACAGTTTTAGC
ATGCGCTGCCGATAGGCTTGTTACTAAGCTGATCACGACTGAACCGTAGCTGAACAGCTTCAACCGGCTCGATTCGCTAT
TCGCTCGTTAGGCGTTGACGCGCTAACATCCTGAAATATTTTCTGCGTAGGGATTGGTAACTTGGCTGTATACCTCCATC
CTGTCGCGCACGATCCAAGGAGTGATTGATGCGCGACAAAATGTCCGATTCCAATGAAACAGTTGATGCAGAACAACAAG
GCCCCGCGCCGCGCCTGAACTGGCGGGAGCTGCTGAGCAAATACCGACAGCCTATCGGGCTGGCGGTGATGCTGCTGTTG
TTCGGCCTTGCCCTGATTGCCTGCCGCCACATGCTGGTCGAAATGGACTGGTATGCGCTGCACGACTCGTTGTTCGCGGT
CCCCCTGCCCGCTCTGGGCGGAGCGCTGCTGGCGGCAGTCATTGGCTATATCATTCTTATGGGCTATGAACTGTCCGCCA
GTCGCTACGCCAACGTCGACCTGCCGACCAGAACGCTGATACTCGGCGGTTTTACCTCGTTTGCCATCGGTAACGCGGTA
GGTCTGTCGATGCTCTCCGGTGGATCGGTGCGCTATCGCCTGTACTCGCGCCACGGCGTGGGGGCAATCGAAATCGCCCG
CATGACCGTATTTGCCAGCCTTTCACTCGGCTGCGCGTTGCCACCGCTCGCTGCACTGGCAACGCTGAGCAACCTGTCCG
GTGCCTCACTGGCGCTCAAGCTTCCGGTAGAAGTGCTGGCCGTGGTTGCCACAGCCGTATTGATCGGCAGCCCGCTGCTG
GCGGCCTTCGTCTATCGTCGTCGCTTGCCGGACCAGAACATTGCGCACAATATTCTGGTCCGCCTGGGTCGCCGCACCCT
GCGCCTTCCGAACCTGAAGCTGACCCTGATCCAACTGGTGATCACCGCGCTCGACGTCGCCGCCGCCGCGATGGTGCTGT
ACCTGTTGCTGCCGCATGCGCCACCGCTCGGCGCGTTCATCCTCATCTATCTGCTGGCACTCGCGGCCGGTGTACTCAGT
CACGTCCCTGGCGGCGTTGGCGTGTTCGAGGCCATTCTGCTCGCAGCGTTTGCCAACGAACTGGGCGCTGCCCCCCTCGC
CGCTGCGCTGCTGCTGTACCGCCTGATCTATGTGGTGCTGCCGCTGCTGCTGGCCTGTCTGACCCTGCTGTTTACCGAAG
CCCAGCGCCTGCTGCCGACCAAGCAAGCCATGCGAGTTGCCTCGGGGTTGGCGGCGCCCATTCTGGCCCTACTGGTTTTC
TTGTCGGGGGTGGTGCTGCTCTTCTCTGGTGCCACCCCTGAAATCGATACCCGACTGGAAAACGTCGGCTTCATGATTCC
GCATCGGCTGATCGACGCTTCGCACTTTGGTGCCAGCCTGGTCGGCGTGCTGTGCCTGCTGCTTGCCCAGGGCCTGCGTC
GTAGGCTGTCTGCCGCCTGGATGCTGACGTCCATTTTGCTGCTGGTAGGTGCAGTGCTGTCGATACTCAAGGGCTTCGAC
TGGGAAGAGGCCAGCATGCTGCTGCTGACCGCCTGCCTGCTGCTGACCTTCCGTCGTTCGTTCTACCGTCCAAGTCGCCT
GCTGGAATTGCCGTTCTCGCCGGTTTACCTGATTGCCAGCATCTGCGTGGTCGGTGCTTCTATCTGGCTGTTGCTGTTCG
CTTATCAGGACGTGCCCTACAGCCATCAACTGTGGTGGCAGTTCACCCTTGATGCAGATGCGCCGCGCGGGCTGCGTTCG
GCGCTGGGCAGTGCAGTGCTGCTGGTCGTGGTCTCGCTGACCTGGCTGCTGCGCACCGCAAGGCCGGTGATCAAGCTGCC
CGATGCGGCCGATCTGGACAAGGCCGCTGAAATCCTCAAGGCCTCCAGCCAGCCTGACGGCGGGCTGGTACTGACCGGCG
ACAAGGCCATTCTGTTTCACCCGACCGGCAACGCATTTCTGATGTACTCGCATCGCGGGCGCAGTCTGGTGGCGCTTTAC
GATCCGATCGGCCCGACCCAACAGCGTGCCGAGCTGATCTGGCAATTCCGCGACCTGTGCGACGTGCACCATGCTCGCCC
GGTGTTCTACCAGGTACGCGCGGAAAACCTTCCGTTTTATATGGACATCGGCCTGACGGCGATCAAGCTTGGCGAAGAAG
CGCGTGTGGACTTGCGGCGCTTCGACATCGAAGCCAAGGGCAAGGAGATGAAAGACCTGCGTTACACCTGGAATCGAGGT
GGGCGTGACGGGCTTTCGCTGGAAATATACGAGCCGGGCCAAGCGCCCATCGACGAGCTGAAAGTCATTTCCGATGCCTG
GCTGACCGGCAAGAACGTGCGCGAAAAAGGCTTCTCGTTGGGCCGTTTCAGCCCTGAGTACCTCAAGTATTTCCGCATTG
CCATCGTGCACTTTCAGGGCAAGCCGGTAGCCTTTTCCAACCTGCTGGAAACCACCAGCCCGGAACTCGCCAGTCTCGAC
CTGATGCGCTCTCACCCGGACGCTCCGAAACTGACCATGGAGTTCATGATGGTCGGTCTGATTCTGCATTATAAAGCCCA
GGGCTACGCACGCTTCAGCCTGGGCATGGTGCCGCTCTCCGGCCTGCAACCGCGACGCGGCGCGCCGATCACTCAGCGTT
TGGGGTCGATGATCTTCCGACGCGGCGAACAGTTGTACAACTTCCAGGGGCTGCGCCGCTTCAAGGACAAGTTCCAGCCC
GATTGGGAACCTCGTTATATGGCCGTGCCTGCCGGACTTGATCCGCTTGTGGCACTGGCTGACACCGCCGCCCTGATTGC
GGGCGGCCTGACTGGATTGGTGAAACGCTGATGATTCGACGCTCCTGGCGCCTTTTGCTCGCAGCTCTGGCAATTGTTCT
TTTTATCGTAGCTTCGGGCGTGTGGATCTGGACGCGCCCCGCCCCCCCCGCATCGCTGGAACACCTGGACCTAGAAGGCG
GTGCGCCACTGACCAGCGTGACACCGGCTACCACCATCAAGACCCGCATTGCACTGGCAGTCACCGCCGAAGAAATGCTC
ACTGACAAGCAATTGCTGGCGATCAGTAAAGATGCTTCGGCACGTATCATTCAGGTGGTGTTGCCCAAGGACGACTGCGT
ACTGCAACAGAAAACCTTTCAGGCCGCCCTGCAGAAGCTCGACGGCCCAGCGAAAGTTGTCGGCGGCATAGGCCCTGGCG
CAACGCTGGCATGGCGCTGGCTGGCTGAACAGACCGACGACAAGGCGCAGGCCATCTCCGTCGGTTTTGCGCTTGAACAT
GTTTCCAATCCTCCGCCTGTTCTGGAGGAGGACGAGAAGCCGCCACAAATCTGTGACGTGCCACTGCCACAAAAAGCTGC
ACACGGGCACTGGCTGGCCGCCTGGAACGACGCACCGGATGATCCGAGTGCAGCGTTCGTGCGCGATCAGACCAATGCCG
AAACCAGCATCAGCGACTACGACATTCCGCTGCCGCAGGTCCTCAACAGCGAGCTGCGTCACCTGCTGCTTGGTGAAAAC
GACAGCGGCGGCCTGGGCATCCCGACCGTCGAAGTGCCGGCAAGCCAGCCTTCCGACACCGTGACGCTGTTCATGTCCGG
TGACGGCGGCTGGCGCGACCTGGACAAGGTCGTCGCAGGCGACATGGCCAAGATGGGTTATCCGGTCGTGGGCATCGACG
TGCTGCGCTATTACTGGGAACACAAGACGCCGGAACAGACCGCTGCCGACCTCACCGACCTGATGAATCACTACCGACAG
AAGTGGGGCACCAAGCGCTTCATTCTGGCGGGCTATTCGTTCGGTGCCGATGTCATGCCTGCCATCTACAATCGCCTGGC
AGCGGATGATCAGAACCGGGTCGATGCGATCATTCTGCTCGCCTTCGCGCGCACCGGCAGCTTCGAGATTCACGTAGACG
GCTGGCTTGGCAACGCAGGCAAGGAAGCCACCACCGGCCAGGAGATGGCTAAACTGCCAGCCGCCAAGGTGTTCTGTGTG
TACGGCGTCGAAGAGAAGAAAGACAGCGGTTGCACCGACACCACCGCAGTCGGCGAGGCCGTTCAGTTGCCCGGTGGTCA
TCACTTCGATGAAGACTACCCGGCACTGGCCAAGCGCCTGATCGATGCGATCAACAAGCGTCAGGGCAAGGTTGCCGCTC
AGTAAGCATCGCTTATCGAAGTCTGCAGGCATAAAAAATCCCGGCACCGTAAGGTTGCCGGGATTTTTTTGTCTGCACTG
ACGGCTGTACAGCAGCAGGTTACATCTCCACTTGCGTACCCAGCTCGATCACGCGGTTGAACGGCAGCTTGAAGAAGCGC
AGGTTGCCGTTGGCGTTCTTGAGCATGAAAGCGAACAGCGCTTCACGCCAGCGCGCCATACCATCGATCTTGGACGGGAT
GACGGTTTCGCGACTGAGGAAGTAGGTGGTACGCATCGGACTGAAGTCCAGCTCGGCCAGATGACACAGCGTCAACGCAG
CAGGCACATCGGGCTCGTCGATAAAGCCGAAGTGCAGGATCACCCGATAGAAGCCTTCGCCATACGACTCCACTTCAAAG
CGCTGCGCAGAAGGCACGCGAGGCGTGTCTTCATACACCACCGTCAACAACACGACCTGCTCATGCAGCACCTGGTTATG
CAGCATATTATGCAGCAATGCATGAGGCACAGCGTCCGAACGCGCGGTCAGGAACACCGCCGTGCCCTGCACGCGATGCG
GCGGCTGCACGCGAATGCTGCCGATGAAAATGGGCAGCGGCAGCCCGCCTTCGTCGATCCGCTCGGCCAGCAATTGCTTG
CCACGCTTCCAGGTGGTCATGAGAATGAACAGCACCGCGCCTGCCAGCACCGGAAAGGCCCCGCCCTGAAAGATCTTCGG
CACGTTGGCGGCGAAGAACAGGCCGTCTACCAGCAACAGGCAGATCAACAGCGGAACGGCCAGCAACGGCGGCCATTTCC
AGAGCATCAGCATGACCGTCGACACCAGAATCGTGGTGCAGAGCATGGTCCCGGTTACCGCAACGCCATAGGCCGAGGCC
AGCGCGCCGGAAGACTCGAACCCGATCACCAGCATGATCACACCCACCATCAACGCCCAGTTCACGGCACCGATGTAGAT
CTGGCCCTGCGCGTCGCTGGAGGTGTGCTGGATATGCATCCGTGGGATGTAGCCCAACTGGATAGCCTGCAACGTCATCG
AGAACGCGCCGGAGATGACCGCCTGGGAGGCAATAATGGTCGCCATCGTCGACAGGCCGATCAGTGGCAGCAGCGCCCAG
CTCGGCGCCAGCAGATAGAACGGGTTGCGCACTGCTTCAGGGTTGCCCAGCACCAGCGCGCCTTGGCCAAAATAGTTGAG
CAACAGCGCGGGCAATACGAGGATGAACCAGGCACGCGAGATGGGCTTGCGACCAAAGTGGCCCATGTCGGCATACAGCG
CCTCGGCCCCGGTCAGCGCCAGGACCACAGCGCCCAAAATGGCGACGCCAATCCCTGGATGGATGATGAAGAAATTCAGA
CCCCATGCCGGATTGACCGCTTTCAGCACTTCCGGCGACTGCATGATGCCGTACACGCCCAACGCGCCCAGCACCAGAAA
CCAGACGACCATCACTGGCCCGAACAGCACACCGATGCGCGCCGTGCCGTGGCGCTGAATCAAAAACAGCCCGACCAATA
CGACCAGTGCCATGGGCACGATCCAGTGATCAAGGCCATCGAACGCCAGTTCCAGCCCTTCCATCGCCGACAGAACCGAC
ACCGCCGGGGTGATCATGCTGTCGCCATAGAACAGCGCAGCGCCGAACAGGCCGAACACCACCATCATCATTTGCAGTTT
GGGGTGTTTGGCCGACGCCCTGCGCGCCAGCGCCATCAGCGCCATGATGCCGCCCTCGCCCTGGTTGTCGGCACGCAGAA
CAAACGCCATGTACTTGAACGAAACCACCCAGATCAGCGACCAGAAGATCAGTGACAACACCCCGAGTATCGCGTCATGC
GTGACTTCTACGCCGTATCCGCCCTGAAACACCTCTTTGAGGGTGTACAGCGGGCTGGTGCCGATGTCGCCGTAAACCAC
CCCCACTGCTGCAATCAACAACCCGATGGGCTTCGCAGTGCCTCCGGCCTGGGCATGACTGTTTGTTTGACTCATCCACT
ACTCCCGGAAACCAGACATGAGGTTCAACACTGAGAACATCACAACGCGTAACAATTCAGATTCAGCCAGGCGTTGACAC
GCCCGACCACGATGGCGCGAAGCATAACGCAGCACTGGTAGTAATTCTTGGTGAAACGCAGATCTTGCGCGTGATGGTCT
TGTTACGACGCCCTTGACGCGCCATCGCGGCGCGACGTTTCTTTTGGAACGACGGCAAAACCGGCCAGTCACTAGTCAGG
CCTGTCGCTCATAAGGTCGCTCAAGAACCGCATCGACGCTCAGGCACCCTGATTCCTTCCTGATCGAGATGCTCTGATGA
CCAACGACCTGACTGTTCAGCCATTGCGCTTCCAGCCCTCATTTGAAGTGATCCCTGACGATGAAGCGCAAACCAGCAAA
GAGCTGGTGGAGGCGATGCACGCCATCCTTGAAACCACGTTTCAAGACACCGGCCACGCCATACGCAGTGTGCACGCAAA
AGCTCACGGCCTGCTGCACGGGCATATACAGGTGTACGGCGACCTGCCCGAGCCCTTGGCTCAAGGCGCGTTTGCGACAC
CCGGCAATTTGCCGGTCGTCATGCGTTTCTCGACCAACCCCGGAGACATCCTTGATGACAAGGTATCGACGCCCCGCGGC
CTGGCGGTCAAAATCGTCGGTGTCGAAGGTCCGCGATTGCCGGGCAGCGCCGAGGCGTCTACGCAGGATTTCGTCATGCA
GAACGCCAAGGCATTCACCGCCAAGGACCCCAAGGCCTTCTTGAAGACCTTGAAGCTGCTGGCCAAAACGACCGACAAGG
CACCGGGCATGAAGAAGGCGCTGTCCGCCGTACTTCGGGGCATCGAGTCTGTGATCGAGTCGGTGGGGGGTGAAAGTGGC
ACGCTGAAAAGCCTGGGCGGGCATCCGATTACCCGTATCCTCGGCGAAACGTACTACACGGTCGTGCCTTTTCTGTACGG
GCCTTACTACGCAAAACTGAGCATCGTTCCCATCTCTGCAGAGCTGGTTGCGCTGACCGACAAGGCTGTGGACCTGAAGG
ATAATCCTGACGGCTTGCGTGAAGCGGTCAAAACGTTCTTCCTCGAAAACGATGCCAGTTGGGAGGTCCGTATCCAGCTG
GCAACAGACCTTGAAAAAATGCCCATTGAGGACGCTTCAACCGTCTGGCCGGAAGACCTCAGCCCTTACGTGGCCGTCGC
TCGAATCGATGTGCCACGTCAATCTTCGTGGTCGGAACAAAGTGTTCAGGAAATCGACGAAGCCATGGCCTTCAGCCCTT
GGCACGGCCTGGAAGCGCACCGCCCGCTGGGCGGGGTCATGCGCGTGCGCAAGCCTGCTTATGAGCACTCGGCCGGGTTT
CGCAGCCAGCACAATGGGTGTCCGATGCGTGAGCCGCGGGGCTGAGAGGTTAGTTTAGGCCGATAGAAGTTCAGTCAGAC
TTCTTGACAAGCCTGTTACTGCTGACCCTGCTTCAGTACAGCGACGAACTGAAGCAGGAACAACCCTTAAGCAAATACAA
CTTCAACTCGCCCCTCTCGCCGAGAACGAGGTGCTGCCTTGACCACAATCTGCACGTCACGTCCGAGACGCGAAAGGCAG
TCCATCATTTTGGCCTCGCTTATGCCTCTGAACTTGCCCCTAAGCATCTCTGAAACCTTTGGCTGAGGCATTGCCAGTAT
CTCAGCCGCCTGGAGCTGGGTCAGGTGTCGAGCCTTGATGATTGTGCCGATTTTTGAGGCTAATTGAGCCTTGATTGACA
TTTCGTTCGCATCAGCTCGCCCAAGATCAGCGTAAACGTTGCCGCTACCTTCTTCGATATCAATCATCGTCTATTACTCT
CTACATGTGCTTGTACGGCTTTGAGTCGTGATTTGATCAATTCAATATCATGTTTTGCCGTTTTAATGCCCGAGGTCGAC
TTTTTCTGAAAACAGTGCAGAACGTAGACCATTGCATCGAATTTCACGGAATATACAGCGCGATAGGTGTCACTATATAG
TCCTCAACGACCTCCAACACCCCTGCTCCGGAGAAACCCTTCATCGGTTTGGCTTGAGAGTGTTTGGAGCCTTCCTGCGC
GATGACCTTGCCCCCGAGAAACGTATCCCTTAACCCGGTGCCGGGGTTGAGTATCTAGGGTTGTTGCCTTTGCCAGTTCT
GCTCGTATTGCATCGGACTTACGTAATGCAGCGTCGAGTGCAGGCGCTCTTGGTTGTACCACAGCAGCCAGTTAATGACC
TCGTCCTTGGCAGCACGTCGTGTTTTGAATCTCAAGCCATGCAGACGCTCCACCTTCAGCGAGCCGAACACCGTCTCGCT
GCACGCGTTATCCCAGCAATTTCCCCGTCGACTCATTGAGCTGACAATCCCGTAGCCCTGAAGGACATGACGAAAATCAA
AGCTGGCGTACTGGCTCCCCCGATCACTATGGAACAGCAGTCCTGAGGACTTCTGTGGATGACGCTTGAACCAGGCCATG
CGCAACGCATCAATCACCAAGCTGCTTTTCATTCGTTCGTCCATCGACCAGCCCACGATCTGGCGGCTGAACAGGTCTAC
CACTACCGCCAGAAACAGCCAGCCCTCATCTGTCGGGATGTAGGTGATGTCGCCCACCCAAGCCTTGTCAGGCTCCTTCA
CGGCGAACTGGCGATCCAGCAGGTTTTCCGAAATGGGTAAGTCATGAGCGCTATCAGTGGTCACTTTGAAACGTCGTTTG
CCCTTGCCGCAAATACCGTGGAGCTGCATCAGCTTCTGCACACGCTCCTTGCCGACACGGACCCCATCGGCCAGTAAACC
CCGCCAGATACGAGGCCAGCCGTAGCTGCCACGACTGCGGGCATGAATGGCGCGGATGTGGACGAGCAAGGCCGCGTCGC
TTAAACCTCGTTGAGGGCACTTAACTGCACAGCGAGCCTGGTGGCAATGAAAGCCGGTCGCACTGACGCCCAGCACCCGG
CACTGCACAACGATAGGCCAGAGACGGCGATGAGTAAAAATGAACGCGTACTTCAGCTGGATGCTTTTGCGAAGTACGCC
GTCGCCTTTTCCAGAATGTCGCGCTCCATCTTGACGCGTGCCAACTCGGCTCGTAGACGGCTTATCTCCATCTGCTCAGG
AGTGACAGGCTTGATGTCAGCGCCGGTCAGCCTGCCTTGGCGATGCGCCTTGACCCAGTTGAACAAGGTCTGGTCGGATA
TACCCAGCGAGCGGGCAGCGGCAGCAAGCGTCAGGCCTGTATCAACCAGTCGCACGGCCTCAAGCTTGAACTCGAGGGTG
TATTTAACGCGGTCTGTCTTGGGCTTAGTCATGTCGTATCCTTGCGGCTATTGAGGCACCTGGCAAGGGATACGTTTTTC
AGGGGCAAGGTCACGAGACTCAGGGCGAATCCAAATACATCCTGCACCTCGTCAGGCATGTCGAGAAGATTTTTCTTGCA
ACTACTGACCCAATACAATGACTTCACAACCTACTCGCTTCCCTACGACAGACACCCAAAAACATATTCCCATTTGGGTA
TAAAATCAATCGTCATTGCCATTGCTGATCAACTCCACGCCTGACACCCATCGTTATTCTCACCCAAACGCTGGTCATCC
CGGCCACTCACCGCTAGAATTGCGCACTTTTTGATCAGAGGCGCACCGAGCGCCCAGTCGGTGCCTGCGCGTTGCGTTCA
GGTGCCCTTCACGCCGAGGTTTGCCATGTCCACCGTCACCACGCCATCCGCCCCCAAGGTCGGATTCGTTTCTCTGGGTT
GCCCCAAGGCGCTCGTTGACTCCGAACGCATCCTGACCCAACTGCGCATGGAAGGTTACGAAGTCGTTGCGACCTACGAG
GACGCCGACGTGGTTGTGGTCAATACCTGCGGCTTCATCGACACGGCCAAGGCCGAGTCGCTGGAAGTGATCGGCGAAGC
GATCAAGGAAAACGGCAAGGTCATCGTCACCGGCTGCATGGGCGTCGATGCAAGCGTGATTCGCGCCGTACACCCGAGTG
TGCTGTCGGTGACCGGCCCGCAGCAGTACGAGCAGGTGGTCAATGCCGTGCACGATGTCGTGCCGCCACGCAAGGATCAC
AACCCGCTGATCGATCTGGTGCCGCCGCAAGGCGTCAAGCTGACCCCGCGCCATTACGCGTACCTGAAGATTTCCGAAGG
CTGCAACCACAGTTGCAGCTTCTGCATCATCCCGTCGATGCGCGGCAAGCTGGTCAGCCGTCCGGTTGGCGATGTGCTGG
ACGAGGCCAAGCGTCTGGTCAAATCCGGCGTGAAGGAATTGCTGGTGATTTCCCAGGACACCAGCGCCTACGGCGTCGAT
GTCAAATACCGCACCGGTTTCTGGGACGGTCAGCCGGTCAAGACCCGCATGACCGAGCTGTGTCAGGCGCTGGGCTCAAT
GGGGGTCTGGGTTCGTTTGCACTATGTCTACCCGTACCCGCACGTCGATGAGCTGATCCCGCTGATGGCGGCAGGCAAGA
TCCTGCCGTACCTCGATATCCCCTTCCAGCACGCCAGCCCGAAAATCCTCAAGCTGATGAAGCGCCCGGCCTTCGAAGAC
AAGACCCTGGCGCGTATCAAGAACTGGCGCGAGCAGTGCCCTGATCTGATCATCCGTTCGACGTTCATCGTCGGCTTCCC
CGGTGAAACCGAAGAGGATTTCCAGTACCTGCTGGACTGGCTGACCGAAGCTCAGCTGGACCGCGTCGGCTGCTTCCAGT
ACTCGCCGGTAGAAGGTGCTCCTGCCAACCTGCTGGACGCCGCCATTGTGCCGGATGACGTCAAACAGGATCGCTGGGAT
CGCTTCATGGCTCATCAACAGGCCATCAGCGCCGCCCGCCTGCAGATGAAGATCGGCAAGGAAATCGAAGTGCTGATCGA
CGAAGTCGATGATCGCGGCGCGGTAGGCCGTTGTTTCTTCGATGCGCCGGAAATCGATGGCAACGTGTTCATCGGTCTTG
AAGACGGCAGCACCGTCCAGCCGGGCGACAAGATCATGTGTCGCGTCACCGATGCCGACGAATATGACCTGTGGGCCGAG
ATGCTCTGACATCGGCCACGCGTCATCAAAAAGCCCTGCCCTTCACACGGCAGGGCTTTTTTGTCGGCCGATGGTGTCTA
CCGACGACTGGTATGAAAAGAGGACGCTCTATGCAGTTGTGTGCACCGGACACAAAGGATTACCCGGAACTGGTTGAAGT
GTGGGAGCGCTCGGTACGCGCCACCCATGACTTTATGCCGGACGCTTACATTATCCGGCTCAAGGGTTTGCTCACCCAGT
ACCTGGACAGCGTCACGTTGTTCTGCCTGCGTACCGATGAGCAGAACATCGCTGGCTTTGCCGGCGTCAACCGTGGTCGG
CTGGACATGCTCTTCATCGCTCCGCAATACCGCCATCAAGGCTTGGGCACACAGCTCTTGCAGCATGCTGTCGGCCACTT
CGGCATTACCGAACTGGACGTGAACGAGCAGAACCCCAGAGCCTTCGGCTTTTATTGCAAGCACGGGTTTAAGGTTGTCA
GCCGCTCCGAAGTCGATGGTCTTGGCCAGCCTTACCCCATGCTCAGAATGCGCCTGATCAGCCCGCCATGACGTCGATTG
CAGAGCAATTGCAATGTTGCCGCGATTAACCGGGCTTTGGCGGTTACAATGGCTTCTTTCTCATCAGTAAGCGGCTTTTT
TGTCATGACAGACCCCATTCGCCTTTCCAAACGCCTTATCGAGCTGGTCGGTTGCTCCCGCCGGGAGGCCGAACTGTTTA
TCGAGGGTGGCTGGGTCACAGTGGATGGCGTGGTTATCGACGAGCCGCACTTCAAGGTCAGCACTCAGAAAATCGAACTG
AGCCCGGACGCCAAGGCCGATTCGCCGGAATCAGTCACCATCATTCTGCACAAGCCTGCCTCGGCCAGCGCCGAAAGCGC
CTTGCAAATGATTACCCCGGGCACCCTTTCTGCAGAGCACAGCTACAGCAAGCGTCCGCTCAAGGGCCATTTCATGCGCC
TTGAGGCGATTTCGAGCCTGCAAGCCAATGCCAGCGGGCTGATGGTGTTCAGCCAGGACTGGAAAATCCTGCGCAAGCTC
ACCGACGACCGCAGCAAGATCGAGCAGGAATACGTGGTGGAAATCTCGGGCGAGATGGTCGCTCACGGCCTGAACCGTCT
CAACCACGGCCTGACCTACAAGGGCAAGGAACTGCCCGCTGTGAAGGCCAGCTGGCAGAACGAGAACCGCCTGCGTTTTG
CGATGAAAAACCCGCAGCCCGGCATCATCGCCCTTTTATGTGAGGCCGTCGGCCTGAAAATCGTCGCCATTCGCCGCATC
CGCATCGGCGGCGTGTCCATGGGCAAACTGCCCGAAGGCCAGTGGCGCTACATGACGACCAAGGAAAAGTTCTAACGCCT
TCGCCACCCCCACCTATTTACAGCGCGCATGGTCACCGTCATGCGCCGCCATACGACTTATCAGGAAACACGCCTCATGA
TGAACAACGACGTACTGCGCAGCGTGCGCTACATGCTCGATATCAGCGACAGCAAGATTGTCGAGATCATCGGCCTGACC
GGCTTTGAAGTATCGAAAAGCGATGTCATCGCTTTCATGAAGAAAGAGGAAGAAGAAGGCTACCTGGATTGCAGCGATGA
AATCATGGCGCATTTCCTTGATGGGCTGGTGTACTTCAAGCGCGGCAAGGACGAAAGCCGTCCGCCACAGCCGATCGATC
TGCCGATCACCAACAACATCGTTCTGAAAAAACTGCGCGTAGCTTTCGAACTGAAAGAAGACGACATGCACGCCATCCTC
AAAGCTGCAGAATTTCCGGTTTCCAAGCCAGAGCTGAGCGCACTGTTTCGCAAGGTCGGGCACACCAACTACCGCGCGTG
CGGCGATCAACTGCTGCGCAACTTCCTCAAGGGTCTGACCCTGCGTGTACGTGGCTGAACCGGCTGACATCATGAGTTAC
AACGTTACCCCTGTCGGCTTCGTGCGCTCCTGCTTCAAGGAGAAGTTCGCCATCCCGCGCCAGCCACAGCTGGCTCCGGC
CGCTCGCGGAGTGCTCGAGCTGGTCGCACCTTTCGATCAAGGTGAGGCCGTTCAGGGGCTGGAACAGGTCAGTCATGTCT
GGCTGCTGTTTCTGTTCCATCTGGCACTGGAAGACAAGCCACGTTTGAAGGTGCGCCCGCCACGCCTGGGCGGCAATCAA
TCGATGGGCGTATTTGCCACTCGGGCAACGCATCGCCCCAATGGCATCGGCCAGTCCGTGATCAAGCTGGACAAGGTCGA
AGCCGGCCGGCTGTGGTTGTCGGGCATCGATTTGCTGGATGGCACGCCGGTGCTGGACATCAAGCCTTATGTGCCCTACG
CCGATGTCATTGCCGAGGCGACCAACCAGATCGCCAGTGCTGCGCCGGCCCTGATACCGGTGCAATGGCAGGACGCCGCC
CTTCTACAGGCCCGTGAACACGCGCTACGCCTGAGGGAGCCGCTGGTCGAGCTGATCGAACAGTGCTTGGCGCAGGACCC
GCGTCCAGCTTATCAGTTGCCTACGCCGGAACGCCGCTACGGTGCCCGGTTCTGGGATGTGGATGTGCGCTGGCACTACC
CGCAAGCGGGCGTTATTTGTGTGCTTGAAGTGCTGCGCGCCTGAAACGATGTCTGCAACAAATCCCGCGCACTAAAAACC
CGCCCGATCCGGTCAAGGAAAAGGCGGGTCATGTCAGCCTGATTTACTTCTCGACGAATGCACGCTCGATCAGATAATCG
CCTGGCTCACGCATGCGCGGAGACACGGTCAGGCCGAAGCTGTTCAGTACTTCGCTGGTTTCGTCGAGCATGCTCGGGCT
GCCGCACAGCATGGCGCGGTCGTCCTGAGGGTTGATCGGTGGCAGACCAATGTCGCTGAACAGCTTGCCGCTGCGCATCA
GATCGGTCAGGCGACCTTCGTTCTCGAACGGCTCGCGGGTGACAGTCGGGTAGTAGATCAGCTTGTCGCGCAGCGACTCA
CCGAAGAACTCGTTCTGCGGCAGGTGCTCGGTGATGAATTCGCGATAGGCGACCTCGTTCACGTAACGCACGCCGTGGCA
CAGGATGACCTTCTCGAAACGCTCGTAGGTTTCCGGGTCCTGGATGACGCTCATGAACGGCGCGAGGCCTGTACCGGTGC
TCAGCAGGTATAGATGCTTGCCCGGCTTGAGGTCGTCCAGCACCAGCGTACCCGTAGGCTTCTTGCTGATGATGATTTCG
TCGCCTTCCTTGAGGTGCTGCAACTGCGAGGTCAGCGGGCCATCCGGCACCTTGATGCTGAAGAACTCCAGATGCTCTTC
CCAGTTCGGGCTGGCAATCGAGTAAGCGCGCATGAGCGGACGACCATTGGGCTGCTGCAGACCGATCATGACAAATTGAC
CGTTCTCGAAACGCAGACCAGGGTCGCGGGTGCACTTGAAACTGAAGAGGGTGTCGTTCCAATGGTGGACGCTGAGGACA
CGCTCGTGGTTCATGTTGCTCATGTACGTGAGGACTCCTGAAAAAATAGTGCGCGCAGAAGCACTGCGCTATTGCGCGAC
ATTCTAGTGGCAGACACAATATCTGTTAAATGAATTATCAAGATATAGGTTATCGGTTATATAGATATGCGATTTACTCT
CCGCCAGCTTCAAGTGTTCGTTGCCGTCGCCCGGCAGGAAAGCGTCTCAAAAGCAGCGGTGCTGCTTTCGCTGTCGCAGT
CGGCTGCCAGCACCTCTATCACCGAACTTGAGCGCCAATCGAGCTGCCAGCTGTTCGATCGCGCCGGTAAACGGCTGAGC
CTCAACGCCACCGGCAGGCAGCTGTTGCCACAGGCCGTGGCGTTGCTGGATCAGGCCAAGGAAATCGAAGACCTGCTCAA
TGGCAAATCAGGCTTTGGCTCGCTGGCCGTCGGGGCCACACTGACCATCGGCAATTACCTGGCGACCCTGCTCATCGGCG
GCTACATGCAGCGCCACCCGGAAAGCCAAGTCAAACTGCACGTCCAGAACACCGCGCATATCGTCCAGCAGGTTGCCCAT
TACGAAATTGACCTGGGCCTGATCGAAGGCGATTGCAGTCACCCGGACATCGAAGTGCAATCCTGGGTCGAGGATGAGCT
AGTGGTGTTTTGTGCGCCCCAGCATCCGCTGGCCAAGCGCGCGCAGGTGACGCTGGAAGAACTGACCCGCGAAGCCTGGA
TCCTGCGAGAACAAGGCTCCGGCACCCGCCTGACGTTCGATCAGGCCATGCGTCATCATCGCAACGGCCTGAATGTGCGG
CTGGAGCTGGAGCACACCGAAGCCATCAAGCGAGCGGTCGAGTCCGGGCTGGGCATTGGCTGCATTTCCAGACTGGCGCT
GCGCGATGCGTTTCGTCGCGGCAATCTGGTCGAACTGGCCACGCCAGAGCTGGATCTGTCGCGTCAGTTCTATTTCATTT
GGCACAAGCAGAAATACCAGACCTCTGCCATGCGCGAGTTTCTCGAACTGTGCCGCGCCTTTACCGCCGGGGTACAGCGT
AGCGACGAGATCGTACTGCCGAGCCTGTACTGAATCAGCCCAGCAGAACGATCGCCCACACCAGACCGATCATGCTCAGC
GCAATAAACTGCGCAGCACTGCCCATATCCTTGGCGTTTTTGGACAACGGATGCAGGTCCAGAGAAATGCGATCGATGGC
CGCCTCGACGGCGGAGTTGAGCAACTCCACGATCAATGCCAACAGGCACACGGCAACCAGCAAAGCGTGCTCCGCCTTGC
TGACGTGCAGGAAAAACGACAGCGGAATCAGTACCACGTTAAGCAGTACCAACTGACGGAATGCGGCTTCGCCTTTGAAG
GCAGCGGACATGCCGTCCAGGGAATAACCTGCGGCATTGAGGATACGTTTCAGACCGGTTTGGCCTTTGAAGGGCGACAT
AGAAAGACTGCTGTGTAAAAAAGATGAGGAAAGCTAAGGCAATAAAGGTCAAAAAAACGTGAAGCCTCGTTACCTGAATA
GCCCTTAACTGGAGGAAATGGATTCAAGCTGTTGCAACAACAGGGCTGCCTGGGTCCGTGTGCGTACGCCAAGCTTGCGG
AAAATAGCGGTGACGTGCGCCTTGATAGTGGCCTCGGACACACTGAGTTCGGAAGCGATCTGCTTGTTCAGCAAGCCCTC
ACAGACCATGGTCAGTACGCGAAACTGCTGCGGTGTCAGGCTGGCAAGGCCAGCACTGGCAGCTTTGGCCTCATCTGACA
CACTGACGAATTCATTGACCTGCGATGGCCACCAGACATCGCCATCAAGCACGGTGCGCACCGCCTGCTGAATGACTTCC
AGCGAGCTGGACTTGGGAATGAACCCGCTGGCACCGAACTCCCTGGAACGCACCACAATCGACGCTTCTTCCTGCGCCGA
AACCATCACCACCGGTATTTGCGGGTACTGACCGCGCAGCAGGACCAGCCCGGAGAAGCCATACGCCCCCGGCATGTTCA
GGTCCAGCAGAACCAGATCCCAATCGGCCTTCTCCCCCAGACGCGATTCCAGCTGGGCAATGCTTTCAGCCTCGACCAGC
CGCGCTTCAGGCCCAAGACCGATGGCCAACGCCTGACGCAGCGCGCTGCGAAACAGGGGATGATCATCAGCGATCAGGAT
GTCGTAGGTCATGTAATGATCCCGTTTTTATAGTGAGTGGCCGGCAAAACCGGCCGCACAGCAAGGCTGGCAACTCGCAC
TGCGCTCATCGTCATTCAACGACGGCAGCAGTGCAACGCCAGACCAGATGAATCGGCTTCCAGGCGGCGCCAAGCATGCC
CAGCAACACCATGACGGTCAAGCGCGAAGCGCGGTTGCCTGTGGACGGGGATGGCAATTAGCCCAGCACGCGTAGACCCG
CACCGCCCCGCGACGGAAAAGCCTCTAAATGAAAGCTTTTAAATAAGTGTGCGCCATGTCATCCGGATCAATCGGCCGTT
GAAATTTCGCCCCCAGATAATGGGCGCTGAACACGTCCAGATAAGCATCCAGCACGCCGCTGGCGCTCACGTCCCCTGCC
AGCTCCAGACACAAGGCGGCAACTTCAGCGGTGCAGAAGTGATCGTCGCGCCTGGATCGACGCAAGCGGTAACGCGAAAT
CTGCTCAGGTGCCAGGCTCAACACCGGAAATTTTTCCAGGTAAGGGCTTTTGCGAAACATCTTGCGCGCTTCGTTCCACG
TGGCATCAAGCAGGATGAACAGCGGACGCTTGCCGTCTTCGCGCGCCACATCAGCGACCACACGCTCCTGGGCGACAAAC
TCGCCAGGAAAGACGATGTACGGCTGCCACTGCGGGTCGTCCAGCAAGGCCCGCAAGTGCGCGTCGATTTCAACGCGCGA
CCAGCCGAAGGCATACGTGTCCTTGATGATATCGGCGATAAGCCAGCCAGTATTGGTCGGCTTCATCGGTTCGGTGTCGT
ACATCAGCAGGCACATGCCCGACTCGGCGGCCACCGTCGGCCGCCACGCGCACAGGCAATAACTGTCGATGACCCGGCAT
TGCGGGCAGCGTGGAGCGCGGGAGCCACGCGCAATAAACGGCTTGGTGCTGCGAGCCATACGCTCATCGCGCAGGCGGGA
AACGGCATGGCTCATTGCAGGTCACGCCAATACAGGGAGTACATCGACACCAGAAAAACTCGGCAGGGTTAAAGTGCGCG
CAGTTTATCAGAGCCTCAGGGTCTGTACGAAAAGTCGACGAGCGAAGGTCAGGCAAGGCAAAAACAGGCGAGGAACGGCC
GGGGTCGCGTTCGACTCTACGTGTTGTAAATGAGCATTCCGATCGGACTCGCGCACGAGCCTGTTTTTAACGCAGCATCA
CCGAGCGCAGCCACTTTACGTACAGAGCCTAGGCTCTGTGGAGGCTCCTGCTCTATACTGCTGCGCCACCGCAACCCGTG
CTATCGGCGGTTTGCCCGGAACGCACTTTGAAGTCGCTGGTCCAACGGCCAGCCACTTAATCAGGAGAGTTTAATGCTGC
GCCTTATCGTCCCTAGCCTCACGCTTTTGCTCGTTGCTCCACTGTGCGCCCAAGCGGCGTCGAAACAGGACTTCGAACTC
AGCAAAATGCTGGAAAAAGTCGCGAAGGAAAGCAGTGTCGGCACACCGAGAGCGATCAACGAAGACATTCTCGATCAGGG
CTACACCGTCAGCGGCAACCAGCTGATCAATCACCTCAGCGTGCGTGAAGGTCAGGCGCAGCAGATGCGTGCCAACCCGG
ACGTGATGCGCAATCAGTTGGGCAACAGCGTTTGTCATAACAACGGCTTTCGCCAGTTGATGACCAAGGGCGCGGTACTC
AAGTATCAGTTCACCGAGTACAAGACCAATCGCCCGGTCGCGACCCAGACCTTTCAGGCTTCGGATTGCACTGTGAAAGC
CAAGAAGTAATCTGTACCGATACGCAGCGCCCTTCCCGCGCGCCTGACCACCAGGCGCGCTCGGCCAACCGGCCATAGAC
ATTCTGAAACTTATCAAGCCTGCAAACGAACCGGGAACGGGTAGCCTTTCTCTGCGAACCGGCACATGATCGATTCAACG
CGCCCAGTGGGCCATTGACTCTGCAGGAGGAGAAATCCCGAATGCCTTATGTACCTGACGATCTTCTATCCCGACACTTT
CAAAGCAACGGTCTCGACCTGACCGGCAAGATTGAAGCGCACATCAACGAGGTGGCCCCCGGCACACGAAATCTACCGTT
GTACCGAGACATGATGCTCACGGTGCTCCGTATGGCCCAAGACAACCGTAACCGCTGGGACGTCAAGATTACGCTGCAGA
CCCTGCGCGAACTGGACAAAGCCTTTAGGGTACTGGAACGCTTCAAGGGCCGCCGCAAAGTCACCGTGTTCGGCTCAGCT
CGCACCCCCACGGAGCATCCGCTGTACGCACAGGCAAGAGAACTGGGCGAAAAACTGGCCCAGTCCGACATGATGGTCAT
CACCGGCGCAGGCGGCGGCATCATGGCAGCAGCCCATGCGGGCGCTGGCCTCAAACACAGCCTGGGTTTCAACATCACGC
TGCCCTTCGAGCAGCACGCCAATCCGACCGTGGAAGGCACTGAAAGCCTGCTGCCCTTCCATTTCTTCTTTACTCGCAAG
CTGTTCTTCGTCAAGGAAGCCGACGCACTGGTGCTCTGCCCTGGCGGGTTCGGCACACTGGATGAAGCGCTGGAAGTATT
GACGCTGATACAGACCGGCAAAAGCCCGCTGGTGCCGGTCGTGTTGCTGGACACCCCTGGCGGAAGCTTCTGGCAAGGCG
CGCTGGACTTCATCAAGAACCAGCTACAGGACAACCACTACATCCTGCCAGCCGACATGAAGCTGATGAGACTGGTCTAC
AGCCCTGACAAGGCAGTAGAAGAGATCAACCAGTTTTACCGCAACTTCCACTCCAGCCGCTGGCTGAAGAATAAATTCGT
GATCCGCATGCATCATGCACTCAGTGAGCAGGCGCTTGAACATATGCAGGCAGCGTTCGCCGACCTGTGTATCAATGAAA
ACTTCCACCAGCACGGTTATCAGGGTGAAGAGCACGATGAGGCGCAATTCAGCCACCTGACGCGGCTTGCGTTTACCTTC
ACAGGGCGCAATCAGGGCAGGCTTCGTGAATTGGTGGACTACATCAACGTGCAGGAACACTGGGCAGATGCCTCAGCAGT
AAGAGATGCCACGCAGGATCAAGCGCCACAACAGACGCTTTGAGCGATCAGTCATCCCCACCACGGCCGCTTAGCAAGCG
GCCGATCATATCCAGTGGATAGCCTCGATAACTCAAGAACCTCCCCTGCCTGGCGCGCTCACGAGCATCGACAGGCAGTT
CTCCGGCAAACTTGCGCTGCCAGACTTCCTGAAGTTTCTCCTGCCAGTTCACGCCACATTCCTTGAGCGCCTGTTCGACG
TCAGCGCGTTGCAAGCCGCGCTGATTAAGCTCTTCCCGGATGCGAGCAGGGCCATAGCCCGAGCGCGCCCGGTAGGAAAC
AAAGCTTTCAAGGTAACGGGATTCAGACAGAAGCCCTTCTTCAACCAGTCGATCAAGAGCCGCTTCGATAAGTTCAGGAG
GCGCGCCGCGCTGACGCAGTTTGCGCGTCAGCTCGACTCGACCGTGCTCGCGGCGTGCGAGCAGGTCCATTGCGGTTCGC
CGTATGGCGACGGGCGTATCAAGCACAGCAGGCATGGATATCAGCTATCAGCGTCTGCTTCGGCCACGTCATCGGCAACA
ACAGCTTCACGGGAACCTACAGCCTTGGTGTCGACGCCAGGCGTGAGCAGCTTGTCGCGAATCTGCTTCTCGAGCGCTTT
GCAGATTTCCGGGTTATCTGCCAGGAACTTGGCCGAGTTGGCTTTACCTTGACCGATCTTGCTGCCCTGATAGCTGTACC
AGGCACCCGACTTCTCGACAAAACCGTGCAGAACGGCCAGATCGACGATTTCGCCATTCAGGTAGATACCCTTGCCGTAG
AGAATCTGGAACTCGGCCTGACGGAACGGCGGAGCCACTTTGTTCTTCACGACCTTGACGCGGGTCTCGCTACCGACAAC
CTCGTCGCCTTCCTTCACCGCACCGGTGCGACGGATATCCAGACGTACCGAAGCGTAGAACTTCAGCGCGTTACCACCGG
TGGTGGTTTCCGGGCTGCCGAACATCACGCCGATCTTCATGCGGATCTGGTTGATGAAGATGACCAGGCAGTTGGCGTTC
TTGATGTTACCGGTGATCTTGCGCAGCGCCTGCGACATCAGGCGGGCCTGCAGACCCACGTGCATGTCACCCATTTCGCC
TTCGATCTCTGCCTTGGGCACCAGGGCCGCAACGGAGTCGACAACGATGACGTCGATGGCATTGGAGCGCACCAGCATGT
CGGTGATTTCCAGTGCCTGCTCACCGGTATCCGGCTGCGAGACCAGCAGGTCGTCTACATTGACGCCCAGCTTGCCGGCG
TATTCAGGATCAAGTGCGTGCTCGGCGTCGACGAACGCACAGGTAGCGCCCATTTTCTGGGCCTGCGCGATGACCGACAG
GGTCAGCGTGGTTTTACCGGAAGATTCAGGACCGTAGATTTCCACGATCCGGCCTTTTGGCAGACCGCCGATACCGAGTG
CGATATCCAGACCGAGCGAACCGGTAGAGATGGCAGGAATTGCCTGGCGATCATGGTCGCCCATGCGCATCACGGCACCT
TTACCGAACTGACGCTCGATCTGACCCAGGGCCGCAGCCAAGGCTTTCTTCTTGTTGTCGTCCATTGAAGTCCTCACGTA
ATCAAATTCAATTAGGGCCTTGATGGCCACAACACCTGTATAAGTAGACAGTATTATTCCACAGCGATGAGCGCGCGCCT
ACCCCTGATTTGGCATTTCTCCACGCGCAAGCTGTATCAGCCCTTGCAGCGCGGCTTCGACCGTTTGTCGACGCACCTGA
TCACGGTCGCCATCGAACCGGCGACAGTGGGCGACAAGCGCATGACCGTCACCCCAGCACAGCCACACCGTACCGACCGG
CTTGTCGACCGAACCGCCGCCAGGCCCAGCCACACCGCTGACCGCCACAGCGAAGCGCGCGCCACTTTCACGTTGCGCGC
CGCTGACCATGGCTTCGACGACCGGCTGGCTGACTGCCCCGACCTGCGCGAACAACGCCTCTGAAACACCCAGTTGCCTG
GTCTTCTGGGCATTGGAATAGGTCACGTATCCTGCCTCGAACCACGCCGAACTGCCGGCGATGCGTGTTATCGCCTCAGC
GATACCGCCGCCGGTGCAGGATTCGGCCGTGGTCACTTGAGCGTTCATTGCGTCGAGAAGCTTGCCCAGGGTGTCGGCAA
GCCCGGTTATCTGATCCACGGTGTTCTCCTGTTCATGCACAAGGTTGTAAAGTGATCGCCAGCACAGTTCGGCGGCTCTG
CAATGGCCTGCCAATCAGTCGCTTTTCCTGCGCTCGGGCTTTTTGACCGTTTCCACCGTGGTTTCTCTCGGCCTTTTTCT
GGCTTCGTCCAAGGGGATAAAGCGCCCGTTGACAGAGTCCCTTGCTCGCTTGTTTTTCATATAAAAGTCCCTTTTTATAA
ATTGCCATCCGGTTATCGGGTGGCAGCGATGGAAAGTCTATACGGCAAATCGGTCTTCATGGCTGCCAGGAAACGCCTGG
TCACCAATAAGCAGCGGCCACGCCGCCACTGCACCACGCTGCCGTGCGTGATAACCTTGCGCCCATCGCACAGACCCGGC
AGACACCCCCTCGATTCAAAGAGGGATCAACCGTCATGCCTCAAGGTTGCCCAACTCTTCTCAAGAACTTGCCTAAGCCA
CTGATGAATAAAGCAATTTCCGACCTCTCCGCACATACGCCGATGATGCAGCAGTACTGGAAACTCAAAAACCAGCACCT
GGATCAACTGATGTTTTATCGCATGGGCGATTTCTATGAAATCTTCTACGAAGACGCCAAGAAAGCCGCCAAGCTGCTGG
ACATCACCCTGACCGCCCGCGGCCAGTCGGCCGGGCAAAGCATTCCCATGTGCGGGATTCCCTATCACGCGGCCGAGGGC
TACCTGGCCAAGCTGGTGAAGCTGGGCGAGTCGGTGGTCATCTGCGAACAGATCGGCGACCCGGCCACCAGCAAAGGCCC
GGTGGATCGTCAGGTTGTACGGATCATCACGCCCGGCACCATCAGCGATGAAGCCTTGCTGGATGAACGTCGAGACAACC
TGATCGCTGCCGTCCTCGGTGACGAACGCCTGTTCGGCCTGGCTGTACTGGACATCACCAGCGGCAACTTCAGCGTGCTG
GAGATCAAGGGCTGGGAGAACCTGCTGGCCGAGCTTGAGCGCATCAATCCGGTCGAGCTGTTGATCCCCGATGACTGGCC
GCAAGGTTTGCCCGCCGAAAAACGTCGTGGTGCCCGGCGTCGCGCGCCGTGGGATTTCGAGCGTGATTCGGCCCATAAAA
GTCTGTGTCAGCAATTTTCAACCCAAGACCTGAAAGGCTTTGGCTGCGAAACCCTGACATTGGCCATTGGTGCTGCCGGC
TGTCTGCTCGGTTACGCGAAAGAAACCCAACGCACTGCCCTGCCGCATTTGCGCAGCCTGCGTCACGAGCGCCTCGACGA
CACGGTGATCCTTGATGCCGCCAGCCGTCGCAACCTGGAGCTGGACACCAACCTGTCCGGTGGCCGCGATAACACGCTGC
AATCGGTCATGGACCGCTGCCAGACCGCGATGGGCACGCGACTGCTGACCCGCTGGCTGAATCGCCCGCTGCGCGACCTG
AGCATTCTTCAGGCTCGTCAGACGTCCATCACTTGCTTTCTGGAACGCTATCGCTTCGAGAACCTGCAACCGCAGCTCAA
GGAAATCGGCGACATCGAACGGATTCTGGCGCGGATCGGTCTGCGCAATGCGCGACCACGTGACCTGGCCCGCCTGCGCG
ATGCGCTGAGCGCTTTGCCTGAGCTGCAACAGGCGATGAATGACCTGGATGCGCCGCACCTGCAACAGCTCGCACAGACC
GCCAGCACCTACCCGGAACTGGCTGACCTGCTGCAACGCGCGATCAACGATAACCCGCCTGCCGTGATTCGTGACGGCGG
CGTGCTCAAGACCGGCTATGACGCCGAGCTGGACGACCTGCAATCGCTGAGCGAAAACGCCGGTCAGTTCTTGATTGATC
TGGAAGCCCGGGAAAAAGCCCGGACCGGCCTGAGCCATCTGAAAGTCGGCTACAACCGCGTGCACGGCTACTTCATCGAG
CTGCCGAGCAAACAGGCCGAACAGGCGCCCGCCGATTACATTCGCCGCCAGACCCTCAAGGGTGCCGAACGCTTTATTAC
GCCGGAACTCAAAGAGTTCGAGGACAAGGCGCTGTCAGCAAAAAGTCGCGCGCTGGCTCGTGAGAAAATGCTTTACGAGA
CGTTGCTCGAAGACCTGATCGGCCACCTTGCGCCGCTGCAGGACACAGCGGCTGCACTGGCCGAGCTGGACGTACTGAGC
AACCTTGCAGAGCGTGCGCTGAACCTGGACCTCAACTGCCCGCACTTCGTCGCCGAGCCGTGCATGCGCATCGAACAGGG
CCGCCACCCTGTGGTCGAGCAGGTGCTGAGTACGCCGTTCGTGGCCAACGATCTGGCACTGGACGACAGCACACGCATGC
TGATCATCACCGGCCCGAACATGGGCGGTAAATCCACTTACATGCGCCAGACAGCGCTGATCGTCCTGCTGGCCCATATC
GGCAGCTTCGTGCCCGCCGCCAGCTGCGAGCTGTCGCTGGTTGACCGGATCTTCACCCGCATCGGCTCCAGTGACGATCT
GGCCGGCGGACGCTCGACGTTCATGGTGGAAATGAGCGAAACAGCCAACATCCTGCACAATGCCACCGATAAAAGCCTGG
TGCTGATGGATGAAGTCGGGCGCGGCACCAGCACCTTCGACGGTCTGTCGCTGGCCTGGGCGGCGGCAGAATGCCTGGCA
CAACTGCGTGCCTACACGCTGTTCGCGACGCACTATTTCGAGCTGACGGTTTTGCCGGAAAGCGAGCCGCTGGTGAACAA
CGTGCACCTCAATGCCACCGAGCATAACGAGCGAATCGTGTTCCTGCATAGAGTGCTGCCGGGGCCAGCCAGCCAGAGCT
ACGGCCTGGCGGTTGCGCAGCTTGCGGGCGTTCCGGGGAAAGTCATCACGCGCGCCAAAGAGCACTTGCAGCGCCTGGAA
ACCACCAGCCTGCCGCACGAACAACCGCGCGCAAAACCCGGCAAACCCGCGATCCCGCAACAGAGCGATATGTTCGCAAG
CCTGCCGCACCCGGTACTCGACGAACTGTCGAAGATCAAGGTCGACGACCTGACCCCGCGACAAGCGCTGGATTTGCTCT
ATACATTGCAAACTCGCCTGTGACGCGAAGCGTTACATACTGTTAGAATCCCGCGCGGTTTGGGATGCTCTCGGCTTATT
AGCCTGGCCGGGCTGCTTTTCGAGCCGCGTGAAAACGCAGCGAACCAAGGGTAGGTGGCAGGCGACGCAGTCCGACTGCC
TCAAGGTCACCCACCAAAAGCACGTGTTTTCATAGGGCCGGGAAACCTCCCGAACCTGGCAACCCTGTCTGGAAGGGCTC
TGCCGCAGCCGCCTGAGGAGAAAATTAGAAATGACCTTCGTCGTCACCGACAACTGCATCAAGTGCAAGTACACCGACTG
CGTAGAAGTCTGTCCGGTGGACTGCTTTTACGAAGGCCCGAACTTCCTGGTGATTCACCCGGACGAATGCATCGACTGCG
CGCTCTGCGAGCCTGAATGCCCTGCTGTGGCCATTTTCTCGGAAGACGAGATCCCGGCCGGTATGGAGAACTTCATCGAG
CTCAACGCCGAACTTGCCGAGGTGTGGCCCAACATCACCGAGAAGAAAGACAGCATGCCCGATGCTGCCGAATGGGATGG
CAAGAAAGGCAAGATCGAAGATCTGGAACGCTAGTATCCAGACAGACAAAAGGCCCTTTGAAGGGCCTTTTTTAAATTCA
CTTTTGCATAGACGAAAAAAAGGGGCGGTATGACCCGCCCACATTTTGTCCTTAATCCCTGTATTCCCTTGTCATCGTCC
TGATGAATCGCTTCCCGCGATGTCCTGACCGTCATCCTTGATGGCCTGTGCCTGTCCGTTGGCACAGCTTCGATAGTAGA
GATTTAACCTCACAGAGCAACACCCGAAACGCTCCAGAATATTTCCGCAGCAGCACGCCTTAAAACAAAAATTCTTTTAA
ATCATCAGCTTGCCAACAAAAAGACGACTGAGTGACGACAAGTCTCACCCTCGATACCTAGATAACTTACAGCACGCGTG
CGCGATGACTTACAAGGTTTGCACACCGCCCACCTCGTCACGCCCTCTGCCGCCAGCAACAAAGGCTTCACCTGGCAAAA
GGCCTCGACGTATTGAAATGACGCAGGACATACAAAAAAGCCGATATACACATCATGTGTTATATCGGCTTCGGGTTTAC
GCGGTGGGTGGGTTACTGGAAGAGTGACTCGCTGGACAGGCCGTTCTTTTCGAGGATCTCACGCAGGCGTTTCAGCCCCT
CAACCTGTATCTGTCTGACACGCTCGCGCGTCAGACCGATCTCAAGCCCTACATCCTCAAGCGTGCTGCTTTCGTGCCCG
CGCAGACCGAAGCGGCGGATAACGACCTCACGCTGCTTTTCGGTGAGCTCGGACAGCCACTGGTCAATGCTTTGCGACAG
ATCATCGTCCTGCAGCAACTCGCACGGGTCGGTCGGACGGTCATCGGTCAGGGTGTCGAGCAGGGTCTTGTCCGAGTCAG
GCCCCAGAGAGACGTCCACCGACGATACGCGCTCGTTAAGGCCCAGCATGCGCTTGACCTCCCCTACCGGTTTTTCCAGC
AGGTTGGCGATATCTTCAGGGGATGGCTCGTGATCAAGCTTCTGGGTCAGCTCCCTGGCTGCACGCAAGTAGACGTTCAG
CTCTTTGACCACGTGAATCGGCAACCGGATGGTCCGGGTCTGATTCATGATCGCACGCTCAATGGTCTGACGAATCCACC
AGGTGGCATAGGTAGAGAAGCGGAAGCCGCGTTCGGGATCGAACTTTTCAACGGCGCGGATCAAGCCAAGATTGCCCTCC
TCGATCAGATCCAGCAATGACAGACCACGATTGACGTAACGCCTGGCGATTTTAACCACCAGCCGCAGATTGCTCTCAAT
CATGCGTTTGCGCCCGGCCGGATCTCCACTTTGCGACAACCGCGCAAAATGCACTTCTTCTTCCGGAGACAGCAGAGGGG
AAAACCCGATTTCATTGAGGTACAGCTGGGTAGCGTCGAGCGCCCGCGTGTAATCAATATATTTGTGTTGTTTGAGCGAC
GTTGATTGCTTGGCCTTGGTGCGTCCCGAGGCAGCAGCAGGCTGCTTCTCGTTTGACGCTTCCTTCAGGACAATGCCGGC
TTCCATAAGGAGCACTTCATCATCGATGTCAAACTCCGGCGCTTCGTTGCCAAGAGCCATTGTTTTAGTCCTTTGGTGAG
TTCGACCTCAAGCTCCAGTGCCGCCTGGTTCCGTGGCAACACGTGAGCCTGTTCCTATTTACGTCAGGAACAGGCTGGCA
ACTATCAACGGCGTGGCAAGAATCCCAATGGATCTACAGGTTTCCCTTGGCGGCGAATCTCAAAATGCAGTTTCACCCGG
TCAGTTCCTGTTGACCCCATCTCGGCAATCGTCTGCCCTGCCTTGACCTGTTGCCCCTCCCGTACTAACAACCTGCGATT
ATGACCGTAGGCACTGACGTAGGTGTCGCTGTGTTTGATGATGATCAATTCGCCGTAGCCCCGTAATCCACTTCCGGCGT
AAACAACTGAACCATCAGACGCTGCCAAAACAGGCTGTCCCAAATCACCAGCGATATCAATTCCTTTATTCAAACTGCCG
TTTGAGGAAAACTTACCTATCAAAATGCCACTCGAAGGCCAGGTCCAACCCGTCGGAGACTTGCCCGCCGGGCCTGTGCC
GGTGGTTGCGGAGGGTGGTATCACCACAGGTACAACCGTGATCGGCTTGGAAATAACCGTGGTTTTGACCGAGCCCGAGC
TGCTCGTGCTGGTCGATGTCGTCGTCACCGGACGTGTACCGGAAGGCCCTGAAGCGACCTCGGGTGTTGAAGAGGAGCGC
CCATCAAAGCGAATTGTCTGACCTGGTTTGATGGTAAACGGCTCAGGGATCTGATTGCGGGCCGCCAGCGCTTTCCAGTC
CCAGCCGTAACGAAATGCAATCGAAAAGAGCGTGTCACCGCGCCTGACGACGTACTGACCGGTGGTCACTGTCGGACGTT
GCGCTACGGTGTTGCCGTTGCGATCGACCACGCGAACACCGCCCGAGGGCGAGCTGGAGCAGCCGACCAAAAGGACACTG
AGAGCAATGCCAATCACCAGACGCTGAAAATTTCTTGAAGACCTGAGCTGCTGAATGACTGTGAGACTCACCCGCCACTC
CCTTTTACTGGTGACTGAATTCAAAAAGATGCCTATTGTGCCGTAATAGCGACGGGCAGCCAGTGATTAAGCGCTGAAAC
GTTGTTATGTATCAATCAGCTACATGAAATGATGCCATCAGGCCATTTAACATTTCGGGCCGCGCGCTGTAGACCGAGGA
CTGACGCCAGAATTCACTCGCGGGTGCAGACAATCTTTACGCAATCGGCCCATTGAGCAGCGGGACGAAGCGCACAGCAC
CGAGTACATGCCGGGAAAACCCGTTTTCTTCACGAATGATCAGCATCAGTTGCTGAACCTCGCCAGCACCCACCGGTATG
ACCAGCCGTCCTCCGGGGGCCAGTTGATCGAGCAGCGCCTGCGGCACATCGGTCGCGACCGCCGTCACGATGATGCCGTT
GTAGGGCGCCAACGCCGGCCACCCCTCCCAGCCGTCGCCCCAGCGGAAAACCACGTTGCGCAGGTTGAGTTCGACCAACC
GCTCCTTGGCGCGGTCCTGAAGGCCCTTGATGCGCTCGACCGAAAACACCCGCTCCACCAGTTGCGACAGCACGGCGGTC
TGATAGCCGGAACCCGTGCCGATCTCCATGACCTTGTCGAGCGGCCCGGCTGCCAGCAGCAGCTCGCTCATCCGCGCAAC
CATGTAAGGCTGGGAAATGGTCTGGTTGTGGCCGATTGGCAGCGCAGTGTCTTCATAGGCCCGATGCGCCAGCGCTTCAT
CGACAAACAGGTGTCGGGGCGTCTTGCGGATAACGTCAAGCACACGCTCGTTGGCGATGCCTTCTTCGCACAGGCGCTGA
ATCAGGCGCTCGCGGGTTCGCTGCGAGGTCATCCCGATCCCGCGTCGTAGTAGATCATCCTGCTCGCGAGACATCAGCGC
CGCCCCTCCAGCCAGTTGTTCAGGCTGCTGAAGCCGTCCTGATAGGTGCGATCCAGCTGCAGCGGGGTGATCGACACATA
ACCCTGCATGACCGCATGAAAGTCGGTCCCGGCACCGCCGTCCTCGACGTCGCCGGCAGCAGCGATCCAGTAACCGGCGC
GCCCCCGTGGATCGACCACCTTGACCGGCGCCGCAGCGCGGGCACGGTGGCCCAATCGGGTCAGTTGAATGCCGCGGATA
TGCTCCAGCGGCAGGTTCGGAATATTCACGTTCAGTACCGTGCGGGGTGGCAGGTCGAATTGCTCGTGGGCCTCGACCAG
CAAACGCGCATAATGCGCCGCCGTCGCCAGGTTATCCGGCTGACGGGACAAAAACGAAAAAGCAAACGAGGGACGCTGCA
GAAAACGCCCTTCAAGCGCTGCGGCGACCGTTCCGGAATACAGTACATCGTCGCCCAGATTGGCACCCAGATTGATGCCT
GAAACCACCATCCCGGGCTCTCGCTCCAGCAGCCCGTGAATCCCCAGGTGAACGCAGTCGGTCGGCGTACCGTTGAGACT
GATGAAGCCATTAGCCAGGGTTTGCGGGTGCAACGGCCGATCAAGTGTCAGCGAACTGCTGGCACCACTCTTGTCCTGAT
CAGGCGCGATCACCACGCACTCGGTATAGTCCGCCAGCGCCGCATAGAGCGCTGCGAGACCGGGCGAGTTCACCCCGTCA
TCATTTGATATCAGAATACGCATGGGCTGTCCGTCTGCCCAACCGGCACCAGATCAACGAGCTCGCGCACCAAAACAGTG
GCAAAGCATCCGGGCGGAAGGACGAATTCCAGTTGCAGAATGTCAGGCTCGGGATAATGCCACGTCAGCCGCCCAATGGG
CAGTCGCAGGATGCGACGTTCGTGCTCCATACCGGCCCGGACCAGCCAGTCGCGCAGCACCGACTCATCGTTGGCGATGG
CGTTTTCCAGCGCTGCGGTGGCACCGCCAGCTGGCGATGGGCCTTCACCCCACTGCGGGCCGGTGGGATGGAGGTCGAGA
ATGGCCAGTCGGGGGTCGCTGCATTCATCAACACCAGCCGGGAAAAAGCTGCGGCTGTCGGTGAACGCCAGCAGATCGCC
TACCTGAGCCTTCTGCCAGCTGCCATCGGCAACACGCGCCGCCAGCACCCGATTGAACAGGTAGCTGCGCGCGGTGGACA
ACAGCCGCGAACGCACTGCACGTTGTTCAGGCAGCGCCTTACGGCCTGCGTAATCGCGCGCCTCGCCCAGATTGCCGCCC
TGATAGCCGAAACGCTGCGCACCGAAATAGTTGGGTATGCCCTGCCGGGCGATGGTTTCAAGGCGTTGATTCAACGCCTC
CTTGTCACCCTCCAGTTGGGTCAGCCTGAGCGTGAAACCATTGGCGGCGTGGGCACCGCGCTGCAATTTGCGCTTGTGTC
GCCCGCTCTTGAGAATCTGCAGCGTAGCGTCCTGCGCGGCTGAAAAGTCCGGATCGGCCTTGCCCGGCAGCTGAATGCTG
AACCATTGACGGGTCAGCGCCTGGCGGTCTTTCAATCCGGCGTAACTGACCGTGCGCAACTGAACACCCGCGGCACGTGC
CAGCCTGCGAGCAGCTTCCTCGGTGTTCAGGCCACGCTTTTCGACCCACAGCCACAAGTGCTCGCCATCGCCGGACAGCG
GGATGTCGAGCACCTCGTCAACCTGAAAGTCTTCGGCTATCGCCTTTAAGGCAGCACGGCCCAGTGCATCGCCGTAAGCC
CGCGGGCCCAGCAGTTCGAGTTCGTTCATGCGCGCAGCAACAACGCGACAGCATGCACCGCAATGCCTTCTTCACGGCCG
GTGAAGCCGAGTTTTTCTGTGGTCGTCGCTTTCACGTTCACCTGGTCCAGTTCCACGAGCAGATCCTCGGCGATCAACGC
ACGCATGGCGTCGATGTGCGGTGCCATTTTCGGTGCCTGGGCAACAATGGTGGCGTCGACATTGCCGACCTTCCAGCCTT
TTTCGTGGATCTGCTTGAGCACATGACGCAGCAATACGCGGCTGTCAGCGCCTTTGAATTGTGGGTCTGTGTCCGGAAAG
TGCTTGCCGATGTCGCCCAGCGCCGCCGCGCCCAGTAGCGCATCGCTTAGCGCATGCAGCAGGACATCGCCATCGGAATG
GGCCAGCAGGCCGAACCCGTGTGCAATCCGCACGCCGCCCAAGGTAATGAAGTCGCCTTCAGCGAAACGGTGCACATCAT
AGCCATGGCCAATACGCATAAAAAAACGCCCTGAAAAAAGTCAGGGCGTGATTCTACCTGCTTTGGCGCGCGTTAGCTGT
TCAAGGCTTCGGCGTGATGCCTGAGATGGTCTTCGATGAAACTGGCGATGAAGAAATAGCTGTGATCGTAGCCAGGCTGC
ATCCGCAGTATGAGCGGGTACTGCGTAGCTTTCGCGGCCTGGACCAGTACTTCAGGCTTGAGTTGATTGAGCAGAAAATC
GTCACGATCGCCCTGATCGACCAGTGTCGGAAGTTTTTCCGCAGCCTCGGCAATCAACACGCTGGCATCCCATTCACGCC
AGCGGGAGCGGTCTTCGCCCAGGTAACGCGAGAATGCCTTCTGGCCCCACGGGCAATCGATTGGATTGCTGATCGGCGAA
AATGCCGACACCGATTTGTAACGACCCGGATTGCGCAAGGCACACACCAGCGCGCCGTGACCGCCCATCGAATGGCCACT
GATACTGCGGGCCTGTGAGGCCGGAAAGTGCGCTTCGACCAGTGCGGGCAACTCGTTGACCACATAATCGTGCATTTGAT
AATGCCGTGCATAAGGCTGTTCGGTGGCATTGAGGTAGAAACCTGCGCCGTGACCGAAGTCCCAGGCACCCTCAGGGTCG
TCCGGTACATCAGCACCGCGCGGGCTGGTATCAGGCGCTACGACGATAATGCCCAGCTCGGCCGCAAATCGCAGGGCCGC
CGCTTTCTGCATGAAGTTTTCGTCCGTGCAGGTCAGGCCCGACAACCAATACAGAACGGGCAGCTTGCCACCCTGCTCTG
CCTGTGGCGGCAGGTAAACGGCAAACACCATGTCGCAGCCCAGCACCTGAGAGTGATGCTTGTAACGCTTGTGCCAGCCA
CCGAAGCTTTTCTGGCACGAAATATTTTCCAAAGGCATAGAAGGGTCTCCAGCAATTAATGGCAAGCTTCAAGCTTCAAG
CTGGCGACAGCTCTTCTTGCCGCTTGAAGCTAAGAGCTTGCAGCTGCTCCTCAAAAATGAATGACGGTACGGATGCTTTT
GCCTTCATGCATCAGATCGAATGCCTTGTTGATGTCTTCCAGGCCCATTGTGTGGGTAATGAACGTGTCCAGCGGGATTT
CGCCGGTCTGCGCCATGTCGACGTAGCTTGGCAATTCGGTACGGCCACGTACGCCCCCGAACGCCGAACCGCGCCAGACG
CGCCCGGTCACCAGTTGGAATGGACGGGTCGAGATTTCCTGACCGGCACCGGCCACGCCGATGATTACCGACTCACCCCA
GCCCTTGTGGCAGGATTCCAGCGCTGAACGCATGAGCTGCACATTGCCGATGCACTCGAACGAAAAGTCGACGCCGCCAT
CAGTCATGTCAACGATGACTTCCTGGATCGGACGGTCGAAATCCTTCGGATTGACGCAATCGGTCGCGCCGAGCTGTTTG
GCGATCTCGAACTTGGCCGGGTTGATGTCGATGGCGATAATTCGCGCCGCCTTGGCTTTGACTGCGCCAATCACTGCCGA
GAGGCCGATACCGCCCAGACCGAAGATCGCTACGGTATCGCCCGGCTTGACCTTCGCGGTGTTGAGCACTGCGCCAATAC
CGGTGGTGACGCCGCAACCCAGCAGGCAGACTTTTTCCAGCGGGGCTTTCTTGTCGATTTTGGCCACCGAGATTTCCGGC
AGCACGGTGTACTCGGAGAAGGTCGAGGTGCCCATGTAATGGAAAATCGGCTCGCCCTTATAAGAGAAGCGCGTGGTGCC
ATCCGGCATCAGGCCTTTGCCCTGAGTCGAACGGATCGCCTGACACAGGTTGGTTTTGCCCGACCGGCAGAATTTGCACT
GACGGCATTCCGGGGTGTACAGCGGAATGACGTGATCACCGACCGCCACAGAGGTGACGCCCTCGCCGATGGCTTCGACA
ATCGCGCCGCCTTCATGGCCGAGAATCGACGGGAAGATCCCCTCAGGATCGGCCCCGGAAAGCGTGTACGCATCGGTATG
GCAGACGCCGGATGCCACTACTTTGAGCAGCACTTCTCCCGCTTTGGGCATGGCGACATCGACTTCAATGATCTCCAGTG
GCTTTTTGGCTTCAAAGGCGACAGCGGCGCGTGACTTGATCATCAATTTTCTCCGACGAGTAAAAACAAGGTTTGCAGTG
TAGTACAGTGCCAATTGACGAGTAATATGACCAAAAGCAAAACATTAATGCCGTACAGGGATAATCGATGTACACCAATC
GCTGGGAAGGTCTGGACGAGTTTGTCGCAGTCGCTGAATGCGGGCAGTTCACGGCGGCAGCGCTACGACTGGGCGTTTCT
TCGTCGCACGTCAGCCGCCAGATCGTGCGCCTTGAAGAACGCTTGCAGACTCGCCTGCTGTATCGCAGCACGCGCAAGGT
GGCACTGACCGAGGCAGGCCAGACTTTTCTGCATCACTGTCAGCGCCTGCAGGACGGTCGCGAAGAAGCCTTGCGCGCGG
TCGGTGATCTGGCCAGCGAGCCGAAAGGCCTGTTACGCATGACCTGCGCAGTGGCGTATGGCGAGCGCTTTATCACGCCC
TTGGTGACCCGCTTCATGGAGCTGTATCCGCAACTGCGCGTTGATATCGAACTGAGCAATGACACGCTGGATCTGGTTCA
TGAGGGCATGGACCTGGCGATTCGTCTGGGCCGACTGCAGGATTCACGTATGGTCGCGACGCGCCTTGCGCCACGGCAAA
TGTACCTGTGCGCATCGCCTTCCTATCTCGAACGCTATGGACGACCGCACAGCCTGTCGGAACTGAGCCGCCATAATTGC
CTGATCGGAGGCAGCGATACCTGGCAGTTGCAACAGAACGGCCGCGAGTTTTCCCAACGAGTACAAGGCAACTGGCGCTG
CAACAGCGGGCAGGCCGTGCTGGATGCCGCATTGCAAGGGGTCGGGCTGTGTCAACTGCCCGATTATTACGTGCAAAAGC
ACCTCAAAGAAGGAGCGTTGGTGTCATTGCTGGAAGCGCATCAACCACCCAACACGGCCGTGTGGGCGCTTTACCCGCAA
CAACGTCACCTGTCGCCCAAAGTGCGCAAACTGGTGGATTATCTGAAAGAAGGGCTGGCGATGCAGGATGAATATCGCCA
GTAGCGGCCGCTAAGGGCCAAATTCGCTGCGACGCTGGCGCAGCCATTCCAGGTCTTCAGGGCGAGTGACCTTGATGTTG
TCCGAACGCCCTTCGATCAAACGTGGCGACTGCCCTGCCCACTCGATGGCCGATGCCTCGTCGGTGATGCTGACATTAGA
CACCAGGCTGTCGGCCAAGGCTCGGTGCAAGGCACCCAGGCGAAACATCTGCGGCGTGAACGCTTGCCATATCAGGCTTC
GGTCAACGGTCTCAACCACCCGGCCATCGCTGTCGGCACGCTTGAGGGTGTCGCGCGCCGGCACGGCCAACAGCCCTCCG
ACCGGGTCGTCTGCCAACTGACCGAGCAGGTTGTCCAGGTCACTGCGCGCCAGATTCGGGCGCGCAGCGTCATGCACCAG
CACCCAGTCGTCGTCACTTGCCCCCTGCGCATGCAAATGCAGCAGCGCGTTGAGCACCGAGCCGGAACGCTCGCGCCCGC
CGTCTACCCGCTGGATACGCGAGTCATGCGCGCAGGGCAATGCAGCCCAGTATGGATCGTCCACAGCCAGGCTGATCACC
AGGCCCTTGAGCCTTGGATGATCGAGAAAGCAAAGCAGGCTGTGTTCAAGAATTGTCAGGCCGCCCAGTTGCAGGTATTG
CTTGGGACGGTCAGCTGCCATGCGAGCACCGATGCCCGCCGCAGGTATCACTGCCCAGAAGGCAGGAAGAAAGTCAGTCA
TCGCACCCACTTGATCATTGCGCGAGCTGGTAAAGGGTTTCGCCCTCTTTGACCATGCCCAGTTCGTGCCGGGCGCGCTC
TTCGACGGTTTCCAGGCCTTTTTTCAATTCCATGACCTCGGCATCGAGCACGCGGTTGCGCTCCAGCAGCACCTGATTTT
CAGCATGCTGGTCGGCAATCTGCTGAGTCAGGCTGGCCACTTGCGCAAGGCTTCCGTTACCAACCCAAAGGCGGTACTGC
AAGCCAGCCAGCAACAAGAGCAGGATAAGGAACAACCAGTTAGGACTGCGCATTGAAATATCAGGTACCCAGTAAAAAAG
ACAGCAGAGCCAACGTGAAGAACAAATGACCGAGGGCATTGAGCCTGACATAAGCCAGGCTCAATCACTCCAGATTACCG
CGGAGCGTCAGCATCGCAGCTGCAAGGGCGGGCCATGAAGCACGACCTGATGCAGCACTCTGCGTCTTTTACCATCTATG
GCTCAGCCGCGAAACTCGGCACGACCACGATACACAGCTTTGGAGCCCAATTGCTCCTCGATGCGCAGCAGTTGGTTGTA
CTTGGAAACACGGTCGGAACGGCACAGCGACCCGGTCTTGATCTGACCGGCAGAGGTGCCCACAGCCAGGTCGGCGATGG
TCGAATCTTCGGTTTCACCGGAGCGGTGGGAGATGATGGCGGTGTAACCGGCAGCCTTGGCCATCTGAATGGCTTCCAGC
GTTTCGGTCAAGGTACCGATCTGGTTGAACTTGATCAGGATCGAGTTGGCGATGTTCTTGTCGATGCCTTCTTTCAGGAT
CTTGGTGTTGGTCACGAACAGGTCGTCACCGACCAGTTGGACCTTCTCGCCGATCTTCTCGGTGAGGACTTTCCAGCCGT
CCCAATCGGACTCGTCCAGACCGTCTTCGATGGAGATGATCGGGTGCTTGCGGGTCAGTTCGGCAAGGTATTCGGCAAAC
TCGGCAGAGCTGTATTCGCCTTCTTCGCTGAGCGTGTACTTGCCGTTCTTGTAGAACTCGCTCGCCGCGCAGTCCAGCGC
CAGGGTCACGTCAGTGCCCAGCGTGTAACCTGCATTGGCAACGGCCTCGGCGATAGCGTCGAGTGCTTCTTTGTTGGATG
CCAGGTTCGGGGCGAAACCACCTTCATCACCGACCGCGGTGTTCAGGCCACGCGCCTTGAGCACGGCCTTGAGGTGATGG
AAAATCTCGGTGCCCCAGCGCAGCGCTTCAGCGAAGCTTTTGGCGCCGACCGGCTGGATCATGAATTCCTGGATGTCGAT
GTTGTTATCGGCATGCTCGCCACCGTTGATGATGTTCATCATCGGAACCGGCATGGAATAAACGCCCGGGGTGCCATTGA
GGTTGGCGATGTGCGCATACAGCGGCAGGTCCTGATCCTGTGCAGCCGCCTTGGCCGCAGCCAGGGAGACGGCGAGGATC
GCGTTGGCGCCCAGGCTTGCCTTGTTCTCGGTAGCGTCCAGCGCGATCATCGCGTGATCCAGCGCTTTCTGGTCAACCGG
GTCTTTGCCCAGCAGCAGATCACGGATCGGACCGTTGATATTCGCAACAGCCTTCAGAACACCCTTGCCCATGTAACGGC
TCTTGTCGCCATCACGCAGCTCCAGCGCTTCGCGCGAGCCGGTTGAAGCACCGGACGGCGCGCAGGCGCTGCCGATGATG
CCGTTATCGAGGAGCACATCTGCTTCCACGGTGGGATTGCCACGGGAGTCGAGAACTTCACGACCTTTGATGTCGACGAT
TTTTGCCATTGTTGTAAACACTCCAAGATTGACGAAAACGACGCAGCTGGGGAAACAATGCTCGCAGTCAGGCGCAGAAA
AAGGCAGGCCTGAATGCGACAACCCCGTCACGAATGACGGGGAACGCACTTTACCGGAGAACCCTGATCAAGCGGTCTCT
ACGATCGGAAAACTTTTCACAAGTTCATCCAGTGACTTGAGCTGGGCCAGGAACGGCTCCAGCTTGTCCAGACGCAAGGC
ACATGGGCCATCGCACTTGGCGTTGTCAGGATCGGGATGCGCTTCAAGGAACAAACCGGCCAGGTTCTGGCTGATGCCGG
CCTTGGCCAGATCCAGCACCTGGGCACGACGACCACCGGCAGAATCGGAGCGAACACCCGGCATCTGCAGCGCGTGAGTG
ACGTCGAACAGCACCGGGTATTCGAACTGCTTCATGATGCCGAAGCCGAGCATGTCCACCACCAGGTTGTTGTAACCGAA
GCTTGAACCACGCTCGCAAAGAATCAACTGATCGTTACCCGCCTCTTCACACTTGGTCAGGATGTGTTTCATTTCCTGCG
GTGCGAGAAACTGGGCTTTCTTGATGTTGATGATTGCGCCGGTCTTCGCCATCGCAACGACCAGGTCGGTCTGACGCGAC
AGAAACGCCGGCAGCTGGATGATGTCGCACACTTCAGCCACCACGGCAGCCTGATGAGGCTCGTGCACATCGGTGATCAG
CGGCACGTTGAAGGTGCGCTTGATCTCTTCGAAAATACGCATGCCTTCTTCAAGGCCCGGCCCACGGTAGGAGTTCACCG
AAGAGCGGTTGGCCTTGTCGAAGCTGGCCTTGAATACGTAAGGGATACCGAGCTTTTCGGTCACCCTTACGTACTCTTCA
CAGACCTGCATGGCCATATCCCGGGATTCGAGTACGTTCATGCCGCCGAACACCACCATCGGCTTGTCGTTGGCGATCTC
GATCGAACCTGTGCGGATGATTTTCTGAGCCATGTGTGAAGTCCCTGTCAGGAATTTTTCTGATGTTGAGCCAGCGCCGC
CTTGACGAAACCGCTGAACAGCGGATGCCCGTCACGTGGCGTGGAGGTGAATTCCGGGTGGAACTGGCACGCGACGAACC
ACGGATGATCCGGCGCTTCGACCACTTCAACCAGCGCGCCGTCGCCGGAGCGACCGGAAATCTTCAGGCCAGCCTCGATC
AGTTGCGGCAACAGGTTGTTGTTCACTTCGTAGCGATGACGATGACGCTCGACAATCACGTCCTTGCGGTAGCAATCGTG
CACCAGCGAACCGGCTTCAAGCTGGCAATCCTGTGCACCCAGACGCATGGTGCCGCCCAGATCGGAGCTTTCGGTGCGGG
TTTCGACTGCGCCGGTAGCATCTTCCCACTCGGTGATCAGGCCAACCACAGCGTGCGCGCTGGTGCGGTCGAATTCGGTG
GAGTTGGCGTCTTTCCAGCCCAGCACGTTACGGGCGAACTCGATGACCGCCACTTGCATGCCCAGGCAGATGCCCAGGTA
CGGAACCTTGTTTTCACGTGCGAACTGAACGGCAGTGATCTTGCCTTCAACGCCGCGCAGACCGAAGCCGCCTGGAACCA
GAATCGCATCCACGCCTTCAAGCAGGCCGGTGCCCTGGTTTTCGATGTCTTCTGAGTCGATGTAACGCAGGTTCACCTTG
GTGCGATTGGTGATACCGGCGTGGCTCATGGCTTCGATCAATGACTTGTAGGCGTCGAGCAGTTCCATGTACTTGCCGAC
CATCGCGATGGTGACTTCGTGTTCCGGGTTGAGCTTGGCATCGACCACCTTGTCCCACTCGGACAGGTCGGCACCACCAC
ACTGCAGACCGAAGCGCTCGACGACAAAATCGTCCAGCCCCTGCGAATGCAGGATGCCCGGGATCTTGTAGATGGTGTCG
GCGTCTTCGAGGGCAATGACTGCGCGCTCTTCGACGTTGGTGAACTGAGCGATCTTGCGGCGCGAGGAAATGTCGATCGG
GTGATCGGAGCGGCAGACCAGTACATCCGGCTGCAGACCGATGGAACGCAATTCCTTGACCGAATGCTGAGTCGGCTTGG
TTTTGGTCTCGCCGGCCGTGGCGATGTACGGCACCAGCGTCAGGTGCATGAGCATCGCGCGGCGGGCGCCGACTTCAAAA
CGCAACTGGCGGATGGCTTCAAGAAACGGCTGCGACTCGATGTCACCGACCGTACCGCCGATTTCGACCAGGGCCACGTC
GGCATCGCCAGCACCCTTGATGATGCGGCGCTTGATTTCGTCGGTGATGTGCGGGATGACCTGAATGGTCGCGCCCAGAT
AATCACCACGACGCTCTTTGCGCAGGACGTGTTCGTACACACGGCCAGTGGTGAAGTTGTTGTTCTGGGTCATGGTGGTG
CGGATAAACCGCTCGTAGTGACCAAGGTCGAGGTCGGTTTCAGCGCCGTCGTGGGTGACAAACACCTCACCGTGCTGGAA
CGGACTCATGGTGCCTGGGTCCACGTTGATATAGGGGTCCAGTTTCAGCATGGTGACCTTGAGTCCCCGCGCCTCCAGGA
TGGCCGCCAGTGAAGCCGAGGCAATGCCTTTCCCCAATGAAGAAACAACACCGCCCGTGACGAAGATGTAGCGCGTCATG
AAAAACCCTAGAAGTCTGCGTTAAAGCGGTCAGAGCCGCCGGGGAAAGCGAAGGAAGGCCGAAGCCCCCGATTACCGACA
AAATTCACGGTGCACTCCCGAAACTGCTGCGTTGAAACCGACCGGCCGAAGCCAGCGAGGTGGGCGCTACATTTTAAGAA
TTACCCAGTAAACACTGGTTGGTAACCGGCAACTTGCGTTGTTTCAAAAGAACCAACATAAGTTGTATCAAGAAGGGAGC
GTAGTCTACCGGAAAGGGGCTTTCAGCTCAAACTTTGGTCGCCGGTCGGTGCAACCCAGCGCAAACGCCAGCGTTCATTG
GGCGAACCGTCCAGTCCGGGCAGGTTCGCGACGGCCAGAAGCTCGTTATCGCGGTACAGCAGCGGCAATCTGCCGCGCAG
AAATGCCGGCACCGCGTGCTCATTGAGCAGCCGCTTGAGGTCACGGCTGCCACGCCCGCTGAGGTGCATCACCTCAGCGC
CCTGACGATAGCGAACACTCAGGCCGCCCGACGGTGCTTCACCTTCCAGACTCACTTGCCCGTTTTCGGGAAGGTCCAGC
GGCGCGCGCGGGTCGACCCAGCTCACTGCCTCGCTGCACGCCTGCTCCCAGCCAGCGGCAACCCACCAGATACACCCCTG
CGCCCGGTGCAAAGCCCCGTCGGCCAGCCGCCACAATGGACGAGCATCCTGAGCGGCGTCGCGCAACGCTTCCCAGCCAG
CCCAGTGATCGGTGTCCGGCAGGCGGGTCAGCGGCGCGAGCCAGTGACGCATGACATTGCGTTGCCTCGCGCCAGACAAC
CGGGCAATCGGCCCCAGGTTCAGCACCGGCAAGCCAAGCCAGGCAAACGGCGTTGTCGCCTGCGCACTGGCAACGTCCTG
CGCCGCGAGTTCGTCCAGCAGTTGCTGAGCCTCAGCGAGATGACCAGCGGTGCGCGCCAGACTGGCAGTCGCCTGCGGCC
ATCTGGACGTCAGCAGTGGCAGCACCTGGCTGCGCAGAAAATTGCGCGAGAACTGCTGATTGTCATTGCTGGGGTCCTCA
ACCCATCTCAGGCCCTGCTGGCGGGCGTAGCTTTCCAGTTCGACTCGTGACACTCCCAGCAACGGCCTTGCCAGATGCCC
ACGACCGAGCCTGCGCTGCTCGGGCATGGCCGCCAGACCGCGCACACCGGCACCGCGCAGCAGGCGGAACAACAGGGTTT
CAGCCTGATCGTCACGGTGCTGGCCGGTCAGTAATACATCGCCTTCGCCCAGCCTGTCGGTGAACGCGGTGTAACGCGCC
TGCCGTGCGGCCTGTTCCAGACTTGCACCGGGCTCGACCTTTACCCGAACCAGCTCAAACGCCACATCCAGCGCCTGACA
AACCTGGCGACAATGCTCCGGCCACGCATCGGCAGCAGCTTGCAGGCCGTGATGAACGTGGATTGCGTGTAACGCAGGGA
GGCTTTCGCGCCTGGCGAGCTCAGCCAGAAGATGCAGCAACACGGTGGAATCCAGGCCGCCAGAGAAACCGACGTACCAG
GTTGACGCAGTGCGCCAGGGCGCCAGGGCTTGAAGAAGCCTGACGGGAAGATCATGACCGCTGTGCATGGAGGTGGTCAC
TGGTGTTTTCACTCAGCTTCGCGTGCTCGCGAAGTCGATGCCCCGGCTGATACATCCCACGCGGGATGTATCAGCACGAG
AAACGACGTTAGAGACCGTAGCTCATCAGGCGATCATAACGGCGGGCCAAAAGCGCGTCGTTATCGAATGCCTTGAGCAT
CGCCAACTGACTGCTCAGCTCTTCACGAATCAATGCAGCGGCGGCAACCGGGTCGCGATGCGCGCCGCCCAGAGGCTCGG
CGATGACCTTGTCGACGATGCCCAGGCCTTTCAGGCGGTCCGCCGTGATGCCCATGGCTTCAGCAGCATCGGGCGCCTTC
TCGGCGGTTTTCCACAGAATCGACGCGCAGCCTTCCGGAGAGATCACGGCGTAAGTCGAGTACTGCAGCATGTTCAACTG
GTCGCAGACGCCAATGGCCAATGCACCTCCGGAACCGCCCTCACCGATAACGGTGGCGATGATCGGGGTTTTCAGTCGCG
CCATGACGCGCAGGTTCCAGGCGATCGCTTCGCTCTGGTTGCGCTCTTCCGCATCGATACCCGGATAAGCGCCCGGTGTG
TCGATAAACGTCAGGATCGGCATCTTGAAGCGCTCTGCCATTTCCATCAGACGGCAAGCCTTGCGGTAGCCTTCAGGGCG
CGGCATGCCGAAATTGCGACGAACCTTTTCGCGTACTTCACGGCCTTTCTGGTGGCCGATGATCATCACCGGCTGGTTGT
CCAGACGGGCAATGCCGCCAACGATGGCAGCGTCATCGGAGAAGTGACGGTCGCCGTGCAACTCATCGAACTCGGTAAAA
ATGTTTTCGATGTAGTCCAGCGTGTACGGACGACGCGGATGACGCGCCATGCGCGCGATCTGCCAACTGGTCAGGTTGCC
GAAAATGCTTTCGGTAAGCGTCTTGCTCTTGTCTTGCAGCCGGGAGATCTCGTCGCCGATGTTCAACGAGTTGTCATTGC
CCACCAAGCGCAGTTCTTCGATTTTGGCCTGCAAGTCAGCGATAGGCTGTTCGAAATCAAGAAAATTCGGGTTCATAGGC
ATCCGTCTTGGGTCGACGGCCAAGAGGCCGGCCGGTTGATCCGTCTGCGCCTTTCCTGTTCGGAACAGGCGCGGTCAGGT
CGAAATTAAAATTCAGGGTTGAGCGCAGATCAAGCCTGCGGCGTTCAACGATACTGGAGAAAGACGTTCTCACGTCCGAA
CTGGTCACGCAGAGCTTGAATCAAGCTGTCTGCGGGATCAATACGCCAGGCTTCTCCCAATTGCAGCAATGCCCGGGCGT
CCTGCCCGGTGTAATCCACGGTGATCGGACAAGCACCGCGATGGCGCTTGCACAAATCGCCGAGCCAGCGCAGTCGATCG
CCCTTGAGCGCGTCGGCATGCACCGTCACGCGCAGGCTCTCGGCCAGGTTGGTGCGCGCATCTTCGATGCTCATCACCCG
TTTGGCGCGCAACCGCAGACCACCGGAAAAGTCATCGTTACTGACTTCGCCCTCGACCACTACCATAGCATCGGTCTGCA
ACAGTGACTGGGCCGAGTGAAACGCTTCGGCGAACAAAGACGCTTCAATACGCGCCGAGCGATCGTCCAGGGTGATGAAC
CCCATCTTGTCGCCCTTCTTGTTTTTCATCACGCGCAAGGCAATGATCAGGCCTGCAACCGTCTGAGTGTCCCTGGCGGG
CTTGAGGTCGATGATTCGCTGCCGCGCAAAGCGGCGGATCTCGCCTTCGTACTCATCGATCGGGTGCCCGGTCAGGTAAA
GCCCCAGGGTTTCCTTCTCACCGCGCAGACGATCCTTGAGGCTCAGCTCGCGGGTCTTGCGATGATTGGCGTAAACGTCG
GCATCCGCTTCGACGAACAGGCCGCCAAACAGGTCCGAATGGCCGCTGTCGTGACTGCGGGCGGTCTGCTCGGCAGCTTG
AATGGCCTCTTCCAGCGCTGCCAGCAATACCGAACGGTTACGGTCGATACTGGCCTGATAGGCCTTGGGCTCCAGCTCGA
AGTACGGGCCTAGACGGTCCAGCGCGCCACTGCGAATCAGGCCGTCCAGCGTTCGTTTGTTGATTCTTTTGAGGTCGACA
CGCGCACAGAAATCGAACAGGTCCTTGAACGGCCCCTTTTGACGCGCATCGGTAATGGCTTCGACCGGCCCCTCACCCAC
ACCCTTGATTGCGCCCAGCCCGTAGAGAATGCGGCCGTCGTCGCTTACCGTGAACTTGAACTCCGAGGTGTTCACGTCCG
GTGCGTCGAGGCGCAGCTTCATCGTGCGCACCTCTTCGATCAAGGTCACGACTTTGTCGGTGTTGTGCATGTCCGCCGAC
AACACGGCGGCCATGAACGGCGCCGGGTAGTGGGTTTTCAGCCAGGCCGTCTGGTACGACACCAGCCCATAGGCTGCCGA
GTGAGACTTGTTGAAACCGTAACCGGCGAATTTTTCCACCAGGTCGAAAATGTTACCGGCCAGATCCGGCTCGATGTTGT
TCGACTTGCAGCCATCAATGAAACCGCCGCGCTGCTTGGCCATTTCCTCGGGCTTTTTCTTGCCCATCGCACGGCGCAGC
ATGTCCGCACCGCCGAGGGTGTAACCGGCCATGACCTGAGCAATCTGCATCACCTGTTCCTGGTACAGAATGATGCCGTA
GGTCGGCGCCAGTACTGGCTTGAGGCCTTCGTACTGGTAGTCGACGTGCGGGTAGGACAATTCGGCGCGACCGTGCTTGC
GGTTGATGAAGTCGTCTACCATGCCCGATTGCAGCGGGCCGGGACGGAACAACGCCACCAATGCGATAAGGTCTTCCAGG
CAGTCGGGCTTGAGCTTTTTGATCAGCTCTTTCATGCCGCGCGACTCAAGCTGGAACACCGCCGTGGTTTCGGCGCGCTG
CAACAACTGATAGGTCGGCAGGTCGTCGAGCGGGATAAACGCGATGTCCAGCGGCGCTTCGTCGACCTTGGCGCGTTCGC
GGTTGATGGTCTTGAGCGCCCAGTCGATGATGGTCAGGGTGCGCAGACCGAGGAAGTCGAACTTCACCAGCCCCGCGGCC
TCGACGTCGTCCTTGTCGAACTGGGTTACCAGACCGTCACCGGCCTCGTCGCAATAGATTGGCGAGAAGTCGGTCAGCTT
GGTCGGGGCGATTACCACCCCCCCGGCGTGCTTGCCCACGTTACGCACAATGCCTTCAAGCTTGCGCGCCATTTCCCAGA
TTTCAGCGGCCTCTTCATCGACCTTGAGAAAGTCGCGAAGAATCTCTTCCTGTTCGTATGCCTTTTCGAGGGTCATGCCG
ACTTCAAAGGGGATCATCTTCGACAGACGATCCGCCAGCCCGTAGGACTTGCCCTGCACTCGCGCCACGTCGCGCACCAC
CGCCTTGGCTGCCATGGAACCGAACGTGATGATCTGGCTGACCGCATTGCGCCCGTACTTTTCGGCCACGTATTCGATGA
CCCGATCACGACCGTCCATGCAGAAGTCGACGTCGAAGTCGGGCATGGAAACCCGCTCCGGGTTCAGGAAGCGCTCGAAC
AGCAGGTCGTATTCCAGTGGATCAAGGTCGGTGATCTTCTGCACATAAGCCACCAGCGACCCGGCACCCGAACCACGGCC
CGGCCCCACCGGGACGCCGTTGCTCTTGGCCCACTGAATGAAGTCCATAACGATCAGGAAGTAACCGGGGAACCCCATCT
GGATGATGATATCCAGCTCAAAATTCAGCCGATCGACATACACCTGACGTTTGGTTTCGTAATCTTCAGTGGTGTCCCCG
GGCATCAGAACGGCAAGCCGCTCCTCCAGACCGTCGAAGGACACCTTGCGGAAATACTCATCGATGGTCATGCCATCGGG
GATCGGGAAGTTGGGCAGGAAGTGAGTGCCCAGCTTGACGTCGATATTGCAACGCTTGGCAATCTCGACGGTGTTTTCCA
GCGCCTCGGGCAGATCGCTGAACAGTTCGGCCATTTCTTCCGGGCTTTTCAGGTACTGCTGGTCGCTGTAGTTGTGCGAG
CGCCGCGGATCGTCCAGCGCACGGCCTTCGCCGATGCACACGCGGGTCTCGTGCGCCTCAAAGTCGGTCTGATTGATAAA
GCGCACATCGTTGGTCGCGACCAGCGGTGCACCGTGGCGCTCGGCCAGGGCAACCGCGGCGTGCAGATGCTCTTCATCAT
TGGCGCGATTGGTACGCTGCACTTCGATGTAGAAGCGGTCCGGAAACACGGTCAGCCATTCGCGCAGCAACTCGTCCGCT
TCTGCGGGGTTGCCACCGAGCAGCGCCATGCCGATCTCGCCTTCCTTGGCTGCAGACAGGGCAATCACGCCCTCGCTGGC
CTGCGCGACCCACTGGCGCTGGATGACAATCTGACCGTTGCGCTGACCCTCGATGAAACCACGGGAAATCAGCTCGGTCA
GGTTGCGATAACCCTGGGCGTTCATGGCCAGCAGGCTGATGCGACTGAGCGCGGCGTCTTCGTCGCGGCCGGCCAGCCAC
AGGTCGACGCCACAGATCGGCTTGATCCCGGAGCCCTGAGCGGCTTTGTAGAACTTGACCAGCGAACACATGTTGTTCTG
ATCGGTCACCGCCACGGCAGGCATGTTCATGCTGGTCAGCGACTTGATCAACGGTTTGACCCGGACCAGACCGTCAACCA
GCGAGTACTCGGTGTGCAGGCGTAGATGAACGAAAGAAGCCGGCATGGTGATCCTATAAAACGCGAAAATACAAAAAACG
AAGGGCAGGATTGTAGCTGGCCCGAGATGAAACGTCAGTCTTGCAACAGACCGACCGGTAACGGGATCGAACCGCCGAGC
ATGATGGCCGCACGCGCTTCATGGGCCGCACGCACTGGCCCGAAAGAACGCCGATGAATAGGCGTAGGCCCGAGCCGGGC
CAGTGCCTCAAGGTGCACCGGCGTAGGATAACCCTTGTGCCCACCGATGCCATAACCCGGATAAATCAGCTCGAGAGCAG
CCATTTCACGGTCGCGGCTCACTTTGGCGAGAATCGATGCGGCGGCAATCGCTGGCACCTTGGAGTCACCCTTGACCACC
GGCGCAGAGGGCACCGACAGTTGCGGGCAGCGATTGCCGTCGATCAGGGCCAGTTTCGGGGTGATGTTCAACCCTTCGAC
GGCGCGCTTCATGGCCAGCATCGTGGCATGCAAGATGTTCAACTGATCGATTTCTTCAACTTCAGCCCGGGCGATAAACC
AGCACAGGGCCTTTTCCTGAATTTCGACAAACAGCTTTTCGCGTTTGGCTTCGGTCAGTTTCTTGGAGTCATTGAGCCCG
AGAATGGGCCTGGCAGGGTCAAGAATAACTGCAGCGGTCACCACTGCGCCGCACAACGGGCCGCGGCCGACTTCGTCAAC
GCCCGCGATCAGGTCCTCGACAAGGGTGAAATCCAGACCTGTTTGCATGGTTGGCGAACTCACAGTGAAAGTGGCGGGCC
GAGCAGACTCAACACTGCATCGGCGGCCTGATTGGAGGCATCACGGCGCAGGATCCGGTGAATGGCATCAAAACCTTCAG
TCTGCGCGTGGCCGTCTTCGATCAGCGGCAACAGCGTCCGTGCAAGCGCTTCGGGGGTTGCATCATCCTGCAGCAGTTCA
GGCACCAGCAAGCGCTGGGCCAGCAGGTTGGGCAGCGACACATAAGGGCTTTTGACCAGCCGCTTGAGCACCCAGAACGT
CAGCGGTGCCATGCGGTAGGCAACCACCATCGGGCGCTTGTAAAGCAGGGCTTCCAGCGTGGCAGTGCCAGAGGCGATCA
GCACCGCATCGCAGGCGGCCAGCGCCACATGCGATCGCCCGTCGAGCAAAGTGATCGGCAGATCGCGACCTTGCAGCAAC
TGCTCCACCTGAGCACGGCGCTGCGGGCTGGCGCAGGGCAGCACGAAGCGCAGGCCAGGACGCTCGACCAGCAGGCGCTC
GGCGGCATCAAAAAACAGCGCGCCCAGACGACCGACTTCGCCCCCCCGGCTACCCGGCATCAACGCAACAACCGGACCGT
CGACTGACAGGCCCAGCTCGGCACGGGCAGCGCCACGATCGGATTCAAGCGGGATGGTGTCTGCCAGCGGATGACCGACA
AAACGCACCGGCACGCCCTTCTCTTCGTAAAAGCGCGCCTCGAAAGGCAGCAGCGTAAGCATCAGGTCGCAGCCTTCGCG
AATCTTCAGCACACGCTTTTGACGCCAGGCCCAGACCGAAGGGCTGACATAGTGCACGGTCTTGATACCGGCACGACGCA
GCTGCAGCTCGATGTTGAGCGTGAAATCCGGGGCATCGATGCCGATGAACACATCGGGTTTTTCATTGATGAGGGTCTGG
ACCAGCAACTTGCGTCGGGCCAGCAGCTCGCGCAGCCGCCCCAGCACTTCCACCAACCCCATCACCGACAGACGCTCCAT
CGGGAAATAGGACTGCATGCCCTCGGCTTCCATCAGCGGGCCGCCCACGCCGATGAAACGAACATCGGGATGACGTGCTT
TCAGGGCACGCATCAGGCCGGATCCGAGGATATCGCCGGATGCCTCGCCAGCGACCAGTGCGATACGTAAGGGACTGGTC
ATGGTTAGCGAATGATGCCGCGAGTCGACGTTTGAATGGACTGCAGAAACACTGCGACCTCAGGAAACTGCGCCGCAGGC
TCAGCCAGATCAGCCAGCGCCTGAGCAATGGTCAGCCCCTGGCGATAGACGGTCTTGTAGGCCCGGCGCAGGGCATGAAT
GGCTTCTTCGGAGAAACCACGACGGCGCATGCCTTCGAAATTCATGCTGCGCGCCTCGGCCGGGTTACCGAACACCGTCA
CGAACGCCGGAACATCCTTGCCGATGGCCGTGCCCATGCCGGAGAAACTGTGCGCGCCGATGTGGCAGAACTGATGCACC
AGGGTAAAACCGGACAGAATCGCCCAGTCATCCACATGGACATGGCCTGCCAGCGCGGTGTTATTGACCAGTATCACGTG
GTTGCCGATCACACTGTCGTGGCCGATGTGCGCATAGGCCATGATCAGGTTGTGATCGCCCAGCGTCGTCTCGGCACGGT
CCTGAACGGTCCCGCGGTGAATGGTCACGCCTTCGCGAATCACGTTGTGATCGCCGATGACAAGACGGGTTTCCTCACCC
TTGTACTTGAGATCAGGCGTGTCCTCGCCCACCGATGAAAACTGGTAGATGCGATTATGCTTGCCGATCTTCGTTGGCCC
CCTGAGGACAACATGAGGACCGACAACTGTACCCTCGCCAATTTCCACACCAGGTCCGATGATCGACCAAGGGCCGACCT
CAACGTTGTCGGCCAGAATGGCCGTCGGATCGATGATTGCGCGAGGGTCAATCAAACTCATAGTTTGCGTTCCGCACAGA
TGATTTCGGCAGAGCATACCGCTTTGCCATCAACGGTGGCCTTGCACTCAAACTTCCAGATCTGGCGTTTGCTGCTCAGG
AACGTTGCTTCAAGGACCAGTTTGTCACCCGGAAAAACCGGTTGGCGGAAGCGCAGCTTGTCCGAACCCACGAAATAATA
GAGCGTGCCGTCGGACGGCTTGGAATCGAGCATCTTGAAAGCAAGAATACCCGCTGCCTGAGCCATGGCCTCAATGATCA
GAACGCCCGGCATGATTGGATGCTGGGGGAAGTGACCGTTGAAGAAAGGCTCGTTGACGCTGACATTCTTGTAGGCGCGA
ATGTTCTTGTTCTCGATATCCAGCTCGGTCACGCGGTCCACCAGCAGGAACGGGTAACGATGAGGCAGGTATTCGCGGAT
TTCGTTGATGTCCATCATTTCGAGAGGAAGCCTGTAGTAAAGATTAGGAGTGCGTCGCGACTGCGCAACACCCCTCTACA
TCAAGGAGGCAGTTTATCGACTGTGCACGCTTGATATTAAAAAGGTATCAGCCATCAGATGAGCGATTATCGGCGCAGGT
CACCGTCTCGACAGCCTTTTCGAGCTTTTGCAGACGTCGCGCCATGTCATCGATCTTGCGCAGACGAGCTGCACTCTTGC
GCCATTCGGCAGATGGCTGCATTGCCGTACCCGACGAGTAGGAACCCGGCTCGGTGATGGAATGGGTCACCATGGTCATG
CCGGTGATGTAAACGCCATCACAAATGTCGATATGCCCCACCAGCCCAACACCGCCGGCCAGCATACAGTGCTTGCCGAT
TTTGGCGCTTCCCGAGATGCCGACACACGCAGCCATTGCCGTGTGATCGCCGATCTGCACGTTATGGGCAATGTGAATCT
GGTTGTCCAGTTTTACGCCATTGCCAATTCGCGTATCAGACAGCGCGCCACGATCAATCGCGGTATTGACGCCGATCTCG
ACGTCGTCACCCAAGGTGACACCACCGATTTGTGCAAACTTCTGCCAGACACCCTTGTCGTTGACAAAGCCAAAGCCTTC
GCCGCCCAGCACCGCACCCGACTGAATGACCACACGCTTGCCAATGCGCACGTCGTGGTAAAGCGTCACACGCGGAGCCA
GCCAGCCACCTTCACCGATCTCGCTACGGGCGCCGATGAAGCAATGCGCACCGATGGTGACATTGGCCGCGATACGGGCA
CCGCTCTCGATCACAGCAAACGCGCCGATACTGGCCGCAGGATCAACCTGCGCATCCTCGGCAATCACGGCTGTCGGATG
AACGCCTGCGCTACTTTTGGGCTTGGGGTCAAAAAAATGCGAAATGCGCGCGTAGGCCAGATAAGGATCCGGCACCAACA
GCGCATCGCCGGTGTAACCGTCGGCATCTGCAGGCTTGAGCAGCACGGCAGCGGCCTGGGTATCGACCAGGTATTTACGG
TATTGAGGTTTTGCCAGGAAACTTATTTGACCAGGGCCGGCCTCTTCCAGAGCGGCCAGCCCGGTAATGTCCTTGTCCTT
GTCGCCACGTAGCGTAGCGCCAAGGAACTCGGCCAGCTGGCCGAGTTTGATGGTTATGCTCATGGTTACTTCAGCTGGTT
CATGCGCTCGATGACCTGGCGAGTAACGTCATACTGAGGTTTGACGTCAATCACAGCACCGCGCTCGAAGACCAGATCGA
AACCACCTTTCTTGATGACTTCTTCAACAGCCTGATCCAGTTTCGGCTTCAGCTGCTTGAGCATTTCACGGTCAGCAACG
GCTTTGGCCTCGTTCAATTCCTTGGACTGGAACTGGAAGTCACGAGCCTTTTGCTTGAATTCAAGCTCCAGACGCTCACG
CTCAGGCTGAGCCATCTTGTCGCCACCACTGACCAGACGGTCCTGAATGCCTTTGGCGCTGCTTTCCAGGCTTTTCAGCT
TGGTCAGCTGCGGGCCGAATTTCTTTTCGGCATCAACGGCGTATTTCTTGGCAGCGTCAGATTCCAGCAAGGCCATCTGA
TAGTTCAGTACCGCAATTTTCATGTCGGCAAATGCAGGGCTTGCGACCAGAACGGTGGCCAGCAGTACCAATTGAGTCAA
CTTACGCACAATACAACTCCTACAAAATTCGTTGCGTTATCAAAGGTCAGATGCTTAGAAAGTCTGACCCAGGGAGAATT
GGAAGACCTGGGTTTCTGCTTCGTCGTCCGGCTTCTTGATCGGCATCGCCAAGGCGAAGCTCAGAGGGCCGAGCGCAGTG
ATCCAGGTGACGCCGATACCCACAGAGCTGGCCATGCCGGACAGGTCGATGTTGTTGCACTCGACTTTCTTGTCAGTGGT
TGTCGTGGTCGTCTTTCTGGAACTGCAGTTGGTATCAAACACGTTGCCGACGTCCCAGAACACGGAGGTGCGCAGGGAAC
GCTGATCCTTGATGAACGGCAGCGGGAACATGACTTCTACACCACCTTGTACCAAGGCGTTGCCGCCGAACGGCAGTGGA
TCCTGGTCAGGGTCTCGGATGGTTCCAGCGTTGGTACCTTGGCTCGGCGTACTGCGAGGGCCAAGTGTGCTGTCCTTGAA
GCCACGAACCGAGTTGAAACCGCCGGCATAGTAGTTCTCGTAGAACGGCAGACCCGAGGTCGAACCGTAACCGTCTCCAT
AACCCAGCTCGGTGTGCAGACGCAGGGTGTAGTTATCGGTGATCGGGTGGAAGTACTGCGCACGGTAATCCAGTTTGAAG
AACGACAGGTCGCTGCCCGGCAGGGTAGTTTCAAACACCAGACTTTGCGAGTGACCACGGGTGGCCAATACGCCTTTGTT
CAGCGTCGATTCAGACCAGCCCACCGAGCCCTTGAAGTTCAGGTACTTGTCGCCTTCGCGGTTAACGAAGTCAAAGATTT
CATCGACGGTGTAACGGCCGGTCTTGATCTCATCCTGCTGCACGGTCAGGCCGTAGGTCAGGCGCGAGGTTTCGCTGATC
GGGTAGCCGAGGTTGATACCGGCACCCAGGCTGTCTACTGCGTAGCTTGCAACATCAACGTCGAGGTCATCGTAGTTGGT
GGTGCGGTAGAACGCGCTGTAACCCAGGCTGACACCGTCCGGCGTGTAGTACGGATCGACGTAGCTGAAGTTGTAACGGC
TCTGGTATTCACTGCGGGTCAAGCCGATGCTGACCTTGTTACCGGTACCGAGGAAGTTGTTCTGGCTGATCGAACCACCC
AGAATCAGACCGGCGCTTTGCGCGAAGCCGACGCTGGCGGTGATCGAGCCGGAAGCCTGCTCTTCTACTGCGTAATTCAC
GTCAACCTGGTCGTCGGTGCCTGGCACAGGTGGCGTTTCGACGTTGACTTCCTTGAAGAAGCCCAGACGGTCCAGTCGGG
TTTTCGACTGGTCGATCAGGTAGGTCGAAGCCCAGCCGCCTTCCATCTGACGCATTTCGCGACGCAGCACTTCGTCTTCC
GACTTGGTGTTGCCACGGTAGTTGATGCGGTTAACGTAAGCACGCTTGCCGGGATCGACCACGAAGGTGATGTCGACAGT
GTGATCTTCGTTATTCGGGGTCGGCACGCCGTTGACGTTGGCGAAGGTATAGCCTTCGTTACCCAGACGACGAGTGATCA
GCTCGGAGGTCGTGGTCATGACCTTGCGCGAGAACACCTGGCCCGGCTGCACCAGCAACAGGGATTTGACCTGATCTTCC
GGCACCTTGAGGTCGCCGCTCAGCTTGACCGACTTGACGCTGTATTTTTCGCCTTCGTTGACGTTGACCGTGATGTACAC
GTTCTTTTTGTCAGGCGTGATCGACACCTGGGTCGAGGCGATATCCATATTGATGTAGCCGCGATCGAGGTAGTACGAAC
GCAGACGCTCAAGGTCACCCGAGAGCTTTTCGCGGGCGTACTTGTCGTCGTTCTTGAAGAACGACAGCCAGTTGCTGGTC
TTCAGCTCGAACAGGTCGGTCAGGTCTTCGTCGGAAAAGACCGTGTTGCCCACCACGTTGATGTGCTGGATGGAAGCAAC
GGTGCCTTCATTGATGTTGATCTTCAGGCCCACACGGTTGCGTGGCTGAGGAACAACCTCGGCGTCGACCTCGGCGGAGT
AACGACCCTGGGCAACGTATTGACGTTGCAGCTCGTTACGCACGCCTTCGAGGGTCGCACGCTGGAAAATTTCACCTTCG
GCCAGACCGGACTGTTTCAGCCCTTTCATCAGGTCTTCAGTGGAGATGGCCTTGTTGCCCTCGATTTCGATACTCGCAAC
CGACGGGCGTTCGACGACGTTGATGACAAGTACGTTGCCATCGCGACCCAGCTGGATATCTTGAAAGAAACCGGTTTTGA
ACAACGAACGGGTAGCATCGACCAGACGACCGTCATCCGCCTGCTCGCCTACGTTCAGCGGCAACGCTCCAAAGACGCTG
CCGGCGGAAACCCGCTGCAGGCCGTTGACGCGGATATCGGAGATGGTGAAGGACTCGGCGTGAACTTCAGCGATCATCAG
TGCGGAAAGAACCGCAGTTAGCAGCAGACGTTTCATGAAGTCCTTTCTTATTCCAACTGGCAATAAACAAACTGCCGCAA
AATGCGGCAGATTCGCAACTCGGTAAGGCTTTTCGACAAAGCGTTACAGTCGGCCCAGATCGTTGACCAGCGCGAGCAAC
ATTACGCCCACCACCAGACTGATACCGATCTGTGCCCCCCAACCTTGAACCTTTTCCGAAATGGGACGACCACGCGCCCA
CTCGATCAGATAAAACAACAAATGCCCCCCGTCCAGGACAGGAATGGGCAGCAAATTCAGAACACCCAGGCTTATGCTCA
GATAGGCGAGGAAATTCAGAAAATCTCCAAGGCCTGACTGGGCCGAAGCGCCCGCCACTTTAGCAATGGTTATCGGTCCA
CTCAAGTTTTTTACCGAGAGCTCGCCGAACAACATTTTCTTGAGCGAGTCCAGGGTCAGCACGCTCATGGTCCAGGTGCG
CTTTACACCCTCGGCCATCGCGGCGAAAGGCCCGTAACTGACCTCGCGCAGCATTTCCGGTGGCCAATCGACAGCTTTGA
CACCGGCACCCAGGTAACCTGCGGCAGCCTTGCCTTCGCCTCGGACTGCAAGGGTAACAGGTATGTCCGTCTGCACGCCG
TCACGCTCGATGCGCATTGAAACTTTGGCTTCGGGACGCTCACGCACCCGATCGACAACCTGTTGCCACTCACTGAGAGG
CTGGCCGTCCATCGAAATCAGGCGATCACCTGTTTTAAGCCCGGCGCTCTGAGCCGGCCCCTTCGGGTCGATCTCTGCCA
GCACCGGCAGCAAGGCCGGACGCCACGGACGGATGCCCAGAGATTTGATCGGATCAGGCTCTTCAGTACCTTTGAGCCAG
TCACTGAGCACCAGCTCGCGAGAGGTATCGACCGTCGAGCCCTGATCCCTGACCTTGAGCGCGATGGTACCGCTTTCGCC
AAGGCGGCGAACCAGTTGCAGATTGACCCCGGCCCAGCCCGATGTCGGCTCGCCATCGATAGCGACAATTTCCTGCCCGG
CAGTCAAACCGGCTTGCTGAGCAATACTGCCGGACTCGACGGCACCGATGACCGGGCGAACCTGCTCGCTGCCCATCATC
GCCAGCACCCAGAAGAACGCGATGGCCAGCAGGAAGTTGGCGGTAGGGCCTGCGATCACGATCGCAATTCGCTGCCCTAC
GGTCTTGCGGTTGAAAGACTGATCAGCCAGCTCCGGCGGAACATTGCCTTCGCGCTCGTCGAGCATCTTCACGTAGCCGC
CCAGAGGAATCGCAGCGACGACGTACTCAGTCCCCTGACGATCACTCCAGCGCAGCAACGGCGTGCCGAAGCCTACCGAA
AAACGCAGCACCTTGACGCCACAGCGCCTGGCCACCCAGAAGTGGCCAAACTCGTGAAAGGTCACCAGCACGCCCAGCGC
AACAAGGGTGCCGAGAATCATATATAAAGCGCTCATCAGCCTTCTCCGGGTACCGACTGCTCGGCCAGTGTGTTAATCAT
CGCAAGCCGCGGGGCCCACCCTTGACGCACCACATCAACCCTTTCATTCATATTCTGGCGTGTTGTCTGGCGCTTATCGC
TCGTTTCTTTCGAGCCATTGGCCTGCCAGCAAACGCGCCTTCGCATCCGCTGCAAATACCGCATCGAGCCCTTCGACCGC
AGTCGCAGGCTCATGATTCAGAACCTCCTCGATAATACCGGCGATTTCCAGGTAACGGATACGCCCATCGAGAAATGCCG
CCACAGCCACTTCATTGGCTGCGTTGAGCATGGCGGGCGCACTGCCGCCAGCCTCGGCAGCCTGACGCGCCAGCCTCAGG
CAAGGAAAGCGCTCCTCGTCGGGCTCTTGAAAATTCAGCTGACCAATGCGAAACAGATCCAGTGGCGCGACGCCAGAGTC
TACACGTGCAGGCCACGCCAGTGCATTGGCAATGGGCGTACGCATGTCGGGATTACCCAGCTGGGCCAGCACAGAGCCAT
CAACGTAATCGACCAGCGAGTGGATCACGCTTTGAGGGTGAATCACCACCTCGACCTGATCAGGGCGTGCGTCGAACAGC
CAGCAGGCTTCGATCAGCTCCAGCCCCTTGTTCATCATGGTCGCCGAATCGACCGAAATCTTGCGCCCCATTGACCAGAC
CGGATGAGCACAGGCCTGCTCCGGGGTCACATCCTGTAACTGCTCCAGCGGCGTTTCGCGAAACGGCCCGCCTGAGGCAG
TCAACATGATGCGCCGCACACCGACAGCGCCCAGGCCGCGAGCAAAATCGCCGGGCAGGCACTGAAAAATTGCATTGTGC
TCGCTGTCGATGGGCAGCAGTACTGCACCGCTCTGGCGCACAGCTTCCATGAACAGGGCGCCGGACATGACCAGCGCTTC
CTTGTTGGCCAGCAACACCTTCTTGCCCGCCTCGACCGCAGCCAGTGTCGGACGCAAGCCAGCCGCGCCGACGATGGCCG
CCATGACTGCGTCAACCCTGGGATGCGCCGCCACTTCGCACAGACCGCCCTCGCCCACCAGCACTCGGGTATCGAGCCCG
GCCGCCGCCAGGTCATCCTGCAATTTTCGAGCGGCAACCTGCTCGGGCACTACCGCGTATTGCGGCGTGTGCTTGATGCA
CAGGGCCAGCAACTCATCCAGACGACTGAAGCCGGTGAGCGCAAACACTTGATAAAGAGCCGGATGACGTGCAACGACAT
CCAGTGTGCTCAGACCAATCGAGCCGGTTGCACCCAGAATGGTTATTTGTTGCGGCCCACTCACATGACACCCCAGTCAG
CGGCCCACAACAGCACGGCAAATACCGGAATGGCCGCCGTCAGGCTGTCGATGCGGTCCAGTACGCCGCCGTGTCCAGGC
AGCAGATTACTGCTGTCCTTGACCCCGGACTGGCGCTTGAACATGCTTTCGGTGAGGTCACCGATGACGGAAATGAATAC
GATCACAGCAGCGCCCAGCAGCGCGGCGATGAACTGGACGACGGTCCAGTCACGGGAAACACCGACTGCGGCGGTGATAC
CCAGACTGACCACCAGACCGCCGTACACGCCTTCCCAGCTTTTACCGGGGCTTACCTTGGGAGCCAGCTTGCGCTTGCCG
AAAGCCTTGCCGGAGAAATACGCGCCGATGTCAGCCGCCCACACCAGCACCATCACCGCGAGGATCAGCCAGTTGCCCAG
CGGCCATTGCTTGATGAGCACCAGCCCCTGCCACGCAGGCAGCAGGATCAGCAGGCCGATCACCAGCTTGCAGGCAGCAC
TGGCCCAGTGACTGCTGGAATCGGGATAAGTCAGAACAAGGAAGGTCGCAACGCCCCACCAGATGACTGCCGCGACCAAT
ACCCAGGGCTCAATACCCGGCAGCAGGTACATGAAAAACAGCAGCACAGCGACCAGGGCCGCATACCCCACACGCATCGA
CTGGGCAGCAAAGCCCGCCAACCGCGCCCATTCCCAGGCACCCAGCACGACCACTACGCCGATAAACAGCGCAAAGTACA
TGCCGGTCAGCAGGAAAAAGCCGCACAGGGCGATTGGCAACAGAATGAGTGCCGTGATGATCCGTTGTTTCAGCATTAAG
CCCGGGCTCCAGCTTCTACCTGTTCGCTGGTCTTACCGAAGCGACGTTGGCGAGAAGCGAAATCTGCCAGCGCGGCGCGC
ATGGCATCGTGTTTGAAGTCCGGCCAGAACAGGTCGGAGAAATACAGCTCGGCGTAAGCCAGCTGCCAAAGCAGAAAGTT
GCTGATGCGATGCTCGCCACCAGTGCGAATGCACAGGTCAGGCAGCGGCAGATCGCCCGTCGCCAGACAGGTCTGCAACA
ACTCGGGGGTAATGTCCTCCGGCTGCAGATGCCCTGCCTGAACCTCGCGCGCCAGTCGCTGCGCCGCTTGCGCGATATCC
CACTGCCCGCCGTAGTTGGCAGCGATCTGCAACACAAAGCGGCTGTTGCCGGACGTCCGCACTTCCGCCTCACGCATCGC
AGCCTGAAGTTCAGGATGAAAGCGCGAACGGTCACCGATGATCCGCAGGCTGATATCGTTCTCGTTCAGGCGCTTGGTTT
CACGGCGCAATGCCGTGAAAAACAGCTCCATCAACGCTCCAACCTCTTCGGCCGGGCGCTGCCAGTTCTCGCTGGAGAAC
GCGAACAATGTCAGCACTTCGACCTTGGCTTCGGCGCAGACCTCGATAACAGCCCGCACAGCGTCGACACCAGCCTTGTG
GCCAGCCACACCCGGTAACAGGCGTTTTCTGGCCCAGCGATTATTGCCATCCATGATAATCGCGACGTGGCGCGGTACCG
AAGACGGCCCGGCCGATTTTATTTTTTCCATGAAAGCGTCCGAAACCTTAAACAGCCATCAGATCAGCTTCTTTCTGCTT
GACCGCAACTTCGATTTCCGCCACGAACTTGTCGGTCAGCTTCTGGACGTCGTCAGCAGCACGGCGCTCTTCGTCTTCGC
TGATTTCCTTGTCCTTGACGAGGTCTTTCAACTGACTCAGCGCGTCACGACGAATGTTGCGCACGGCAACTCGGGCGTCT
TCGGCAGCATCACGCGCCTGCTTGGTGAAGCCCTTGCGGGTTTCCTCGGTCAGCGCAGGCATGGAGATCAGCAGCAGCTC
GCCCAGGTTGGTCGGATTGAAGCCCAGACCGGAGCTCTGGATAGCCTTGTCGACCACCGCGAGCATATTGCGCTCGAAGG
CCACGACCTGAAGGGTGCGCGAGTCTTTGACGGTCACGTTGGCAACCTGGCTCAGCGGGGTGTCGGCACCGTAGTAAGGG
ACCATGACGCCACCCAGAATGCTTGGGTGAGCCTTGCCGGTACGGATGCGGGTGAACGCGTGAGTCAGCGACTCGAGGCT
CTTCTGCATGCGCGTCTGAGCGTCTTTCTTGATTTCGTTGATCATTGTTGGGCTTCCTCGATCAGGGTTCCTTCAGCGCC
GCCATGGACGATATTCAGAAGGGCACCCGGCTTGTTCATGTTGAAGACGCGCAATGGCATCTTGTGATCGCGACACAGGC
AGATTGCAGTCAGATCCATCACACCCAGCTTGCGATCCAGCACTTCATCGTACGTCAGATGATCGAACTTCTCGGCATTC
GGGTCCTTGAACGGATCTGCGGTATACACACCATCTACCTTGGTGGCCTTGAGCACTACATCGGCGTCGATTTCAATCGC
GCGCAGGCAGGCAGCCGAATCGGTCGTGAAGAACGGGTTGCCAGTACCGGCAGCGAAGATCACCACTTCCTTGGCGCTGA
GGTGGCGCATGGCCTTGCGACGATCATAATGATCCGTCACACCCAGCATCGAAATGGCCGACATCACGATAGCGGTGATA
TTAGCGCGCTCCAGCGCATCGCGCATTGCCAGGGCGTTCATCACAGTGGCCAGCATGCCCATGTGGTCGCCTGTTACCCG
GTCCATGCCCGCAGCACTCAGTGCCGCACCACGGAACAGGTTACCGCCGCCGATGACCAGACCGACCTGAACACCAATAC
CGACCAGCTGGCCGACTTCCAGCGCCATGCGGTCCAGCACTTTGGGATCAATGCCGAACTCTTCCGAGCCCATCAGGGCC
TCACCGCTGAGCTTGAGTAGAATGCGTTTATAGCGAGCCTGATAACCACTGCCCTGCTGAGCCATTGCGAATCTCTCCTG
CGGCGTTTTCTGAAAAAAATCTGTGCTGGCTATCTCAAGCCTGCGCTTACTTTAGCTTGACGCTCGACGAGCGTCGGGAG
AATGCAGCCTTGTGAGCCCAATCTCCAGGGAAAATTTCCCTTTCTCTTTCGACAAAGAGGCCGCACGCGTGAGCGGGCAG
CCTCTTCGGGGCGACAGTTGAAAAACCGTATTACTGCTTGGCAGCAGCCAGTTGAGCAGCAACTTCGTCAGCGAAGTTGT
CAACTGGCTTCTCGATGCCTTCGCCTACTTTGAAGTAGGTGAAAGAAACGATTTCAGCGCCGGCTTTCTTGGCCAGATCA
CCGACCTTGATTTCCGGGTTCTTGACGAACGCTTGCTCAACAAGGCTGGCTTCAGCCAGGAACTTGGTGATACGGCCGCC
AACCATCTTCTCGACGATTTCAGCTGGCTTGCCTTTGATCTTGTCTTCGTTCAATTGCAGGAAGACATTCTTCTCGCGCT
CGATCGCTTCGGCCGAAACTTCCGAAGGGAACAGGAACTCAGGGTTGCTTGCCGCGACGTGCATGGCGATATCTTTAGCC
AGCTCGACGTTGCCGCCTTTAAGGGTAACAACCACACCGATCTTGTTGCCGTGCAGGTAGCTGCCTACAACATCACCCTC
AATGCGCTTCAGACGACGAATGTTGACGTTTTCGCCAACCTTGCCGACCAGTACCAGACGTGCAGCTTCCTGAGCTTCAA
TCAACGGAGCCACATCAGTCAGCTTGTCAGCGAAAGCTTTTTCGACGCTTGCAGCAACGAAATTCTTGAAATCGTCCTGC
AGAGCCAGGAAGTCGGTCTGCGAGTTGACTTCGATAATGACAGCAGCTTTGCCGTCGTCCTTGATAGCGATGGCGCCTTC
AGCAGCAACGTTGCCTGCTTTTTTAGCGGCCTTGATCGCGCCGGAAGCACGCATGTCGTCGATTGCTTTTTCGATGTCGC
CGCCAGCCTTGGTCAAGGCCTTTTTGCAATCCATCATGCCTTCGCCGGTACGCTCGCGCAGTTCTTTGACCAACGCTGCA
GTAATCTCTGCCATTTCAAAATCCTCTTGGATAGGTCTTCAACCATTCCACCCGGCTCGCCGGGCGTGCAATTTTTGAAA
AATCAGGGTGGCAGCAACACATGACAGCAAGGTCATGGCTACAGACCGACAAATCATTTCCTAGGTGGCAAAAAGGGGGC
TAAGCCCCCTTTTCGCGTACTGAGTAAACGCCAGGCGTTTGTACTCAGCCTTCTACAGCAGCTGCAGCTGGAGCTTCTTC
GACGAATACGTCGGTGCCGCCAGCAACATTGTTACGACCGCGGATAACAGCGTCAGCCATCGAACCCATGTACAGCTGGA
TGGCGCGGATTGCGTCATCGTTGCCCGGGATGATGTAGTCAACGCCTTCCGGGCTGCTGTTGGTATCGACAACGCCGATA
ACCGGGATGCCCAGCTTGTTGGCTTCGGTGATCGCGATGCGCTCGTGATCAACGTCGATAACGAACAGTGCGTCTGGCAG
ACCGCCCATGTCCTTGATACCACCCAGGCTGCGATCCAGTTTTTCCAGATCACGGGTGCGCATCAGGGCTTCTTTCTTGG
TCAGCTTGGCGAAAGTACCGTCTTCAGCTTGTACTTCCAGCTCGCGCAGACGTTTGATCGACTGACGGATGGTCTTGAAG
TTGGTCAGCATGCCGCCCAACCAGCGATGATCGACGTACGGCGAACCGCAACGTGCTGCTTCTTCAGCAACGATCTTGCC
AGCGGAACGCTTGGTGCCGACGAACAGAATCTTGTTTTTGCCCGACGCCAGGCGCTCAACGAAAGTCAGAGCTTCGTTGA
ACATAGGCAGGGTTTTTTCAAGGTTGATGATGTGAATCTTGTTACGCGCGCCGAAAATGTATTTACCCATTTTCGGGTTC
CAGTAACGGGTTTGGTGACCGAAGTGCACACCGGCCTTCAGCATATCGCGCATATTGACTTGGGACATGATAGTTCCTTG
ATAAGTCGGGTTAGGCCTCCACGTATCCCAATGACCAACCAGTGGCATCTGCCAAAGGCACCCAGGTCATCGTGTCGACA
CGTGTGTGGGTTTGTGCTTCAAGGACGGACCTTGGAAAGCGGCGCATTTTATATCACAAAAGGGAAGAGAACGGAACTCC
CATCAAGTTCTTGTTTTGCCGCGCTTTTAGAGAGGCATCGATTGCCTATAGAAGGAAGCGATGATCACCCGGCGCGGGCG
GTCTGATAGAATCGCGCCTTTGCGCACCAGCCGCGTGCCGGACACGTCGAGAGATCCAGTATGACCATCACCCTCAAAAC
CCCGGAAGACATTGAAAAGATGCGCATCGCCGGCCGCCTGGCCGCCGAAGTTCTGGAAATGATCGCGCCCCATGTCAAGC
CGGGCGTCACCACCGAAGAACTGGACCGCATCTGCCATGACTACATCGTCAACGAGCAGCAGGCGATCCCGGCTCCGCTG
AACTACAAAGGCTTTCCCAAGTCGATCTGCACCTCGATCAATCAGGTGGTCTGCCACGGCATCCCCAGCGACAGGAAGCT
CAAGGACGGCGACTCGCTGAACATCGACGTCACCGTCATCAAGGACGGTTACCACGGCGACACCAGCAGAATGTTTCACG
TCGGCACCGTCCCGGTGTGGGCTGAACGCCTGTCGAAAGTGACCCAGGAATGCCTGTACAAGGCCATCGAGATCGTCAAA
CCCGGCACCCATCTGGGCGACATCGGTGCGGTCATTCAGAAACACGCTGAAAAGAATGGTTTCTCTGTGGTTCGCGAGTT
CTGTGGGCACGGCATCGGCAAAGTGTTTCACGAAGAGCCGCAAGTCATGCATTTCGGCGAGGCCGGTACCGGTATTCAGC
TCAAGGAAGGCATGACTTTCACCATCGAGCCGATGATCAACCAGGGCCGCGCGGAAACCAAGATCCTGGGTGACGGCTGG
ACCGCGATCACCAAGGACCGCAAACTCTCGGCGCAGTGGGAGCACACGTTGCTGGTCACGGCCGACGGTTACGAAATCTT
CACTTTACGCAGCGACGATACCATTGCACAAAAGGCTCCCTGACCCCAGCCTGCGTGGCCGAACGCTCGATATCACACTC
GCACAGCTCGACACGAGGAATGCCGTTCCATGCCGCAAGTAGATCCAGACCTGTTCGATCGCGGCCAGTTTCAGGCCGAA
CTGGCCTTGAAGGCTAGCCCCATCGCGGCGTTCAAGAAAGCGATCCGCAGAGCAAGAGACGTCCTCGACAACCGGTTCAG
GTCAGGCCGCGATATCCGTCGCCTGATCGAGGATCGTGCCTGGTTCGTGGACAACATCCTGCAACAGGCCTGGGATCAGT
TTGAATGGAGCGAAGACGCCGACATCGCCCTGCTGGCAGTCGGCGGCTACGGTCGCGGCGAGCTGCACCCGTACTCGGAC
ATCGACCTGCTGATCCTGCTGGAAAGCGATGACCACGAAGTGTTCCGCGAACCTATCGAGCGTTTTCTGACGCTGCTGTG
GGATATAGGCCTGGAAGTGGGGCAAAGCGTACGCTCCGTCGATGAGTGCGCGCAGGAAGGCCGAGCCGATCTGACGGTGA
TCACCAACCTGATGGAAAGCCGCACCATCGCCGGCCCCGAGCATCTGCGTCAGCGCATGCTGGAAGTCACCAGCACACAG
CACATGTGGCCGAGCAAGGAGTTTTTCCTGGCCAAGCACGCAGAGCAGAAAAAGCGCCACCACAAGTACAACGACACCGA
GTACAACCTCGAACCCAACGTCAAAGGCTCGCCCGGTGGCCTGCGCGATATTCAGACCATTCTCTGGGTGGCGCGGCGCC
AGTACGGCACCCTCAACCTGCACGCGCTGGCAGGCGAAGGCTTTCTGCTGGGTAGCGAAAACGCACTGCTGGCCTCCTCC
CAGGAGTTTCTCTGGAAAGTGCGCTACGCCCTGCACATGCTGGCCGGACGATCCGAGGACCGGTTGCTGTTCGATTATCA
GGTTCGCATCGCCGGGCTGCTGGGCTACGAAGACAACGATGCCAAACTGGCCATCGAGCGCTTCATGCAGAAGTACTACC
GCGTGGTCATGAGCATCGCGGAGCTGAGCGATCTGATCATTCAGCATTTTGAAGAAGTAATTCTCTCCGACGACGACGGC
ACACCCCAGCCGATCAACTCGCGCTTCCAGTTGCACGACGGCTATATAGAAGCAACGAATCCGAACGTCTTCAGACGCAC
GCCGTTCGCCATGCTCGAGATTTTCGTGCTGATGGCCCAGCACCCGGAGATAAAGGGCGTGCGTGCCGACACAATTCGCC
TGCTGCGCGAGCACCGGCACCTGATCAACGATGACTTCCGCAACGATATTCGCAACACCAGCCTGTTCATCGAGCTGTTC
AAGTGCGAAATCGGTATCCATCGCAACCTGCGTCGTATGAACCGCTATGGCATTCTCGGCCTGTACCTGCCGGAGTTCGG
CCACATCGTCGGGCAGATGCAGCATGACCTGTTCCACATCTATACCGTCGATGCGCACACGCTGAATCTGATCAAGCACC
TGCGTAAACTGCAGTACACCGAGGTCTCCGAGAAATTTCCGCTGGCCAGCAAAATCATGGCCCGCCTGCCGAAACCGGAA
TTGATCTACCTGGCCGGGCTGTACCACGACATCGGCAAGGGCCGTGGCGGCGACCACTCGGAGCTTGGCGCAGTTGACGC
GCAGGCCTTTGGCACGCGCCATCACCTGCCTGCATGGGACAACCGGCTTATCGTCTGGCTGGTGAGCAACCATCTGGTGA
TGTCCACCACCGCGCAGCGCAAGGACCTTTCCGATCCGCAGGTCATCCACGATTTCGCCCAGTTCGTAGGCGATGAAGTG
CATCTGGACTACCTGTATGTGCTGACGGTTGCCGACATCAATGCGACCAACCCGACCCTCTGGAATTCATGGCGCGCCAG
CCTGTTGCGCCAGCTGTACACCGAGACCAAGCGTGCCTTGCGTCGCGGCCTCGAAAACCCGGTTGACCGCGAAGAGCAGA
TTCGCCGTACCCAGACGGCCGCGCTGGACATTCTGGTGCGCAGCGGTACAGACCCTGATGACGTAGAGCAGCTCTGGTCA
GCGTTGGGCGATGACTATTTTCTGCGCCACACCGCCGGCGATGTGGCCTGGCACAGTGACGCGATTTTGCAGCAGCCTGC
CGACGGCGGCCCGCTGGTGCTGATCAAGGAAACCACGCAGCGTGAATTCGAGGGCGGCACCCAGATATTTATCTATGCGC
CGGACCAGCATGACTTCTTCGCCGTGACCGTGGCCGCGATGGACCAGTTGAACCTGAACATTCATGACGCGCGCATCATC
ACGTCCAGCAGCCAGTTCACACTCGACACCTACATCGTGCTGGATCACGAGGGCGGCTCGATCGGCAACAATCCGGAACG
CATTCAGGACATCCGCGATGGCCTGACCGAGGCGCTGCGCAACCCGGACGATTACCCGACGATCATCAAGCGTCGCGTGC
CCCGCCAGCTCAAGCACTTCGCCTTCGCACCGCAGGTCACCATTCACAACGACGCCCAGCGCCCGGTAACGGTGCTCGAA
CTGCTGGCACCCGACCGGCCCGGCCTGCTGGCACGCATCGGCAAGATTTTCCTGGAGTTTGACCTGTCGTTGCAGAACGC
CAAGATTGCAACCCTGGGCGAACGCGTGGAAGACGTTTTCTTCATCACCGACGCCAACAATCAGCCGTTGTCCGATCCGC
AATTGTGCAGCCTGCTGCAGGAGGCCATCGTCAAGCAACTGAGCGTCAACTCAGAGCCCGGCGGCGACCTGCGGATCAGC
ATATGAACACTGGGGTCTGCCCCCGTCTCATCGCGAGTGGCGAAGAAACGGGAGCAGACCCCAGGCCACCCGAATCGACT
CAACGCAGCTCATTGAGGAACACGCTCCATGAATAACGCCATGCAACTGCTTCAGCCCTACCCTTTCGAGAAGCTGCGCG
CTTTGCTGGGAAGCGTAACGCCCAACCCGGAAAAACGCCCGGTGGCGCTGTCCATTGGCGAGCCGAAGCATCGCTCACCC
GATTTCGTTGCCAAGGCTCTGGCAGACAACCTTGATCAGATGGCGGTTTACCCCACCACACTGGGCATTCCCGCGCTGCA
CGAGGCCATTGCCGGCTGGTGCAACCGTCGATTCGGCGTGCCGCAGGGCTGGATCGATCCAGCGCGCAACGTATTACCGG
TCAACGGGACGCGCGAAGCCCTGTTCGCCTTTACCCAGACAGTCGTCAATCGCAGCGATGACGGCCTGGTGGTGAGCCCG
AACCCGTTCTATCAGATCTACGAAGGCGCGGCTTTTCTGGCAGGTGCTCAACCGCACTATCTGCCATGCCTGAGCGACAA
TGGCTTCAACCCTGATTTCGATGCAGTCAGCGCGGATATCTGGAAGCGCTGCCAGATCCTGTTTCTGTGCTCGCCGGGCA
ACCCGACCGGCGCGCTGATCCCGGTTGAAACCCTGAAAAAACTCATCGCGCTGGCTGACGAACATGACTTCGTCATTGCC
GCAGACGAGTGCTACAGCGAACTGTACTTCGACGAACAGACCCCGCCGCCGGGCCTGCTCAGCGCCTGCGTCGAACTGGG
TCGCCAGGACTTCAAGCGCTGCGTGGTGTTCCACAGCCTGTCCAAGCGCTCCAACCTGCCGGGCCTGCGTTCTGGGTTTG
TGGCGGGCGACGCCGAGATCCTCAAGGCCTTCCTGCTGTACCGCACCTACCATGGCTGTGCCATGCCGGTGCAAACCCAA
CTGGCCAGCATCGCCGCCTGGAATGATGAGGAGCATGTACGCGCCAATCGCGACCTGTATCGCGAGAAGTTCGATGCAGT
GCTCGACATCCTCGCCCCGGTACTCGATGTACAGCGCCCGGACGGCGGCTTCTACCTGTGGCCGAATGTCGGCACCGATG
ACGCTGCGTTCTGTCGCGACCTGTTCGTTGATCAGCATGTCACCGCAGTGCCGGGCTCGTACCTTTCGCGGGAAGTCGAC
GGCATCAACCCGGGCGCTGGCCGAGTGCGCCTGGCGCTGGTAGCGCCGCTGGCCGAGTGTATCGAAGCTGCCGAACGCAT
CCGCGCATTCGTGCTCAGGTAAAACACTCACCCCGCCGCATGCAATGTGCGGCGGAGTAACAATGTGCGGCGGGGTAATT
AGTTACCACCTGTAGCACCCCGCATGGCCGTACCTTCGTGACTCATTTTTATGCTTGCCAAACAGCGAGCCCATTATCGC
GAAGGTACACCTATGCCCGCTTCATCCAGTCAAACCGTAAAGCTGCCGTTCTCCTGCTCGATGCGAGACGCCGCGGACTA
TCGCGCATCCTATGAGGTAGCGATCCAGGAAAACCCGGCCAATGCGACCATCACACCCACCTACGAATCAGAAACCGGCT
ACGACATTGAAGGATCAGAGCGTCAGCCAAGAATTCTGGTGTCGTTTACCAAATACTGGGCACGCGGACGAACCCTGAAG
ATTTTCTTCCAGAAAAATCCGCCGGCGGCCATGACCGACCCGATTGTAGAAGCTGCGAAAAAATGGCTGCCTCACGTGAA
CCTCAAGTTCGAATTCGTGACTGATGGCGCAAGCGACATTCGCATCGGTTTCAATACGAACCTGAACTGGAGTGAGCTGG
GCACCGACGCCCTTCTGGTGCCTCAGGATCAGGCCACCATGGAATTCAATTTCAATGAGCTGTACGCCCCGGACCTGACA
GCAAAACCGGAACTTGCACGCATCGTGCTGCATGAGTTCGGCCATGCCCTGGGCGCGGTACACGAGCATCAGCACCCCCA
GGCCAACATCCCCTGGAACGAGCCGCTTCTGCGCACGCTTTTACTGCAAGCTGGCTACAGCGATGAGCTGATCAGCAGAA
ACTTTCTGGATCGATACGAGGCCGCTGACTTCCATTACTCCGCTTACGACCGCGACTCCGTCATGCATTTCGATATCCCC
AACGGCCTGAGCCTCGGCGACTTCGAGATCATCAACGTTGGCAAGACGCTCAGCCCGAAAGACATCGAAGTGATGAGTTC
TATCTACCCGGATCGCACCAATTCGAAATTCGACACGCCATAAATGAATCTGTGAGACTGACAGCAACAACCTGCAAGCA
ATCGAGCGCCACGTACTTCCATCAGTGAAGTGTGGCGCGACGGCTTCTGTAAACTCAGGGTTACTGGCGGGTTCGCATCC
TTTCCGCCACCCACCCGACCGCCCAGCTTACGGGGTCGTGGGATTGCATGGGCATCAGCGGTTTGCCTTCGCGCGCTGCC
AGCCTGCCCTCCGCCTCGGCCTGGGCGTGAATCCAGATAGTGCTCTGCTTGAAGCCCTCGGCACGCTGACGTTCCCTGTA
ATAGCGCTGCCGGACAAGCGCCTCCTGACGCTTCTTATCTTGTTCAGACATAACGCGACCCAGTATTAAAGTTGAACGTC
ATCATTATCCGATGCGGCTTATCACTCAAGCTGATGACGGTGAAACTTTCTTAATGATAGTTATTGATATTACCTATCCT
CATTCCGACGCCAGATCCACGCAGCGCAGCGTTGAGTCGAATGACGTGGCATAATGTCCGGCTAAATTGCAAGGAGAAGC
AGTGGGGAGTATCGAGCAAGATCAGCCACCCCGCCTTAAAACAATGACTTACACTCTGTTTGGCATCAAAGCCTGCGACA
CGATGAAAAAAGCCCGTACCTGGCTCGACGAGCATTCCGTGAGCTACGAATTTCATGATTACAAGACACAGGCCATTGAT
CGCGAACACCTGACGCAATGGTGCGATGAACATGGATGGCAGGTCGTACTGAACCGCGCCGGCACCACGTTTCGCAAGCT
CGATGACGGACAAAAGGCCGATCTCGACCAGGCGAAAGCCATCGAACTGATGCTCGCGCAGCCGTCCATGATCAAGCGCC
CGGTGCTTGATCTGGGCAATAAAACCCTGATCGGCTTCAAACCTGACCTGTATGCAGCGGCTTTACAGTAAGCCCAAGCG
CTACTGAAAGCCCCTTGATAAAGCTAAGAGGTATTTGCATGTCCACTACTCTGTTCAGCCTGGCCTTCGGCGTCGGCACT
CAAAATCGTCAAGGCGCGTGGCTGGAAGTGTTCTACGCCCAGCCATTGATCAACCCGTCGGCAGCGCTGGTCGCGGCCAT
CGCACCTGTTCTGGGTTACACAGACGGCAACAAGGCGATCACCTTCAACGTCGATATGGCTTACAAGCTGGCCGAAGCGG
TAAAACCGGTAGACGCGACCCAGGCCGCACTGCTGACTCGCCTGGCTGAAAGCCAGAAGCCACTGGTTGCAACGCTGCTG
GCTGAAGACGCAACGCTGACATCGACCCCCGAGGCGTACCTAAAGCTGCACCTGCTGTCGCATCGTCTGGTCAAGCCGCA
CGGCCTGAATCTGGCGGGTATCTTCCCGCTACTGCCTAACGTTGCCTGGACCAGTCAGGGCGCGGTTGATCTGGCCGAGT
TGGCCGAACGCCAACTTGAAGCACGCCTCAAGGGCGAGCTGCTGGAAGTGTTCTCGGTCGATAAATTCCCGAAAATGACT
GATTACGTCGTGCCAAGTGGCGTGCGTATCGCCGACAGCGCTCGCGTGCGCCTGGGTGCCTACATCGGCGAAGGCACCAC
CGTGATGCACGAAGGCTTCGTCAACTTCAATGGCGGCACCGAAGGCCCGGGCATGATCGAAGGCCGCGTTTCCGCAGGCG
TATTCGTCGGCAAGGGCTCGGACCTGGGCGGCGGTTGCTCGACCATGGGCACGTTGTCCGGTGGTGGCAACATCATCATC
AAGGTCGGCGAAGGCTGCCTGATCGGTGCCAACGCCGGTATCGGCATCCCGTTGGGCGATCGCAACACCGTTGAATCGGG
CCTGTACGTGACCGCAGGCACCAAGGTCGCGCTGCTCGATGAAAACAACGCGCTGGTCAAGATCGTCAAGGCCCGCGAGC
TGGCGGGTCAAAATGATCTGCTGTTCCGTCGCAACTCGCAGACCGGCGCCGTGGAATGTAAAACCCACAAGTCAGCCATC
GAGCTGAACGAAGCACTGCACGCTCATAACTGATGCTGTGCACGGACTCAACGCTATCAAGCATTGAGTCCGCCCCCACA
GTCTGGACGAACAATGCCCCTCCTCTCTCCCTGGCGCGCCGATTTTCCGGCCATCGCCGCACTGCAAAGGCAAGGCCAGA
CGTATCTGGACAACGCCGCTACCACGCAAAAACCGCAGGCGCTGATTGATGCCCTGACTCATTACTACACCAACGGTGCC
GCCAATGTACATCGCGCCCAGCATTTGCCAGGCGCGCACGCTACCCAGGCGTTCGAGGCCAGCCGCATCAAGGCTGCCCA
CTGGCTTAATGCTGGCGAAAGCGGGCAGATCATCTTCACCCACGGTGCCACTTCTGCGCTGAACCTGCTCGCCTACGGGC
TGGAGCATGAATTTACCGCGGGCGACGAGATCGCCATCAGCGCTCTGGAACACCACGCCAACCTGTTGCCATGGCAGCAA
CTGGCTCAGCGCCGCGACCTGAAACTGGTGATTCTGCCGCTTGACCTCGACGGCGTGATTGACCTTGACGCCGCAGCCAG
CCTTATAGGGCCACGCACGCGCCTGCTGGCGGTCAGCCAGCTTTCCAATGTGCTCGGCACTTGGCAACCGCTGGCGCGCC
TGATCGCCCTGGCTAAAGCACAAGGTGCACTGACGGTAGTGGACGGCTCGCAAGGCGTAGTTCACGGTCGTCATGACGTG
ACGGCACTGGGCTGTGACTTCTATGTATTTTCCAGCCACAAGCTTTATGGCCCGGAAGGACTCGGCGTGCTGTACGGGCG
CAACGACGCGTTGCCGAGCCTGACGCACTGGCAGTTCGGCGGCGAAATGGTACTGACTGCCGACTACCAGCACGCCAAGT
TTCGCCCTGCACCGCTGGGCTTCGAGGCGGGCACGCCGCCCATCGCCAGCGTGATCGGCCTGGGTGCCACGCTGGACTAT
CTGGACAGCCTTGATCATCAAGCGGTCGCTGAACACGAAGCCGGGCTGCACCGCCGCTTGCTGGAAGGCTTGCAACAGCG
CGATGGCATACAACTGCTGGGCGCTCCGGACCTGGCATTGGTCAGCTTTGTCGTGGACGGCGTACACAACGCCGATCTCG
CCCATTTACTGACCGAGCAGGGCATCGCTGTGCGTGCCGGTCATCATTGCGCGATGCCGCTGCTCAAGACGCTCGGCTTG
CCTGGCGCAATTCGGGTTTCATTGGCGCTGTACAACGATTCGGATGACCTGCTGCGGTTCTTCAGCGCACTGGATCATGC
GCTGGAGCTGCTTCGATGAGTCTTCCTGCGCAGGCCCGGACCGCTCTGGAAACCTTCGCGCAACCGCAGAGTTGGGAACA
GCGCGCGCGCCTGCTCATGCAATGGGGCGACCGTCTGCCGCCCCTGAGCGATGCCGAGAAGTCGGACGAGCATCTGGTTC
ACGGCTGTGAAAGCAAGGTCTGGCTGACTGGCGAGATCGGCACCAATGGCTGGCGCTTTCGGGCCAGCAGCGACGCAAGG
CTGATTCGCGGGCTGGTGGCGCTGCTGCTCGCCCGCGTGAACGGGCTGTCAGCCCAGGAGTTGCAAGCCGTGGACTTGCC
TGACTGGTTCAATCAACTGGGCCTCGGACGCCAGCTTTCACCTTCGCGCAGCAACGGCCTGAATGCCGTGCTGCAGAAGA
TGCGTGAATTGACTCAAGCCTGATCAGCCGCAACAGCCGCCGGTTTTGCACGTTCGGACGGCCGCCGTGTGCCGGCAACC
AGTTTGTCGACGGCGCGAGTGGCGGCGACCATGCCGAACGTGGCGGTGACCATCATCACCGCACCAAAGCCACCGGCGCA
GTCCAGCTTGACGCCATCACCGATGAACTTCTTTTCCAGACAAATGCTGCCGTCAGGCTTCGGGTAGCGCAGTTGCTCGG
TGGAAAACACGCAAGGCACGCTGTAGTGGCGGTTCGGGGTGCGTGAAAAGCCGTAATCGCGACGCAAAGTGGAACGCACC
TTGGAAGCCAGCGGGTCATTGAACGTGCGGTTCAGGTCAGCGATCTGGATCAGCGTCGGGTCGATCTGCCCGCCCGCCCC
GCCGGTGGTGACCATTTGAATCTTGCGTCGTTTGCACCAGGAGATCAGCGCAGCCTTGGCATTGACGCTGTCGATGCAGT
CGATCACAAAGTCCATGTCCGGGGTGATGCACTCGGCCATCGTGTCGCGCGTCACGAAATCAGACACCGCATGCACAACG
CAATCAGGGTTGATCGCCCGGATGCGCTCGGCCATCACCTCGACCTTGGGCCGCCCCACGGTCGTGTCCAGCGCGTGTAG
CTGGCGGTTGCTGTTGCTGACACAGACGTCGTCCATGTCAAACAGCGAAATCTCGCCAACGCCACTGCGCGCCATGGCTT
CCGCAGCCCACGAGCCCACGCCGCCGATGCCAACGATCGCTACATGAGCCGCGCGCAGGCGTGCCAGCCCCTCAATGCCA
TACAAACGGGCAATGCCTGCGAAACGTGGATCGTCTGTGCTCATGATCAATACCCCGAAAACCTGCGAGCATTATAGAGG
TTTGTCAGGGCGACGCACGCGACGGATGAAGCATTGCGCAGACATTTTGTCAGATTGACTCCATTGCTCTCTACAGATAA
AGGCTAACAGGACAACAGCGCTGAATGATTCTGCGTCACCATCCGCATCAGACTAAAAAGCAAGGTTGTGTTGAGAAAAC
AGTCTAATCGTCAGGCAGAGGGAGAAAAAAACAAGACTATCCTGAATCGCTAAGGAGTCAGCTTTCATAAGGATATGAGC
GCATGAACCATACGGCAACGATTAACTTCAATCGTGAAAGACGGCTTTTCCCCAAAAAAACTGTTCCAACGCAGGCTCAT
TGAGGTGCCTGACTGGCCTGCAAGCATTTCAGGGTTTTCGTACGCACCGTTCCGTCCAGGTCAAAGCGCCAGAAAAAAAA
TTTATCCCACTCGAGAGCAAATCAAAGAAGATCTTTTGCTCATCAAGCCATTCACGCAAAACATACGCACTTACTCAGTG
GAAGGCACGCTGGCCTATATCCCCGAAATAGCCGAAGAACTGGGTATGAGCGTCTCTCTTGGCGCATGGATATCTCAGGA
TAAGGCGCGTAATGCTCAGGAGTTGAAGACTGCAATAGAGATCACTAACCGGTTTAGTTGTGTACAGCGCTTGATGGTAG
GCAATGAGGTCTTGTTTCGGGGGGATCTTTCGCCAGAGCAATTGATCGAGCATATTAAAACCGCCCGGCACTCCGTCAAG
GTGCCCGTGGCCACTTCCGATACCTGGATGCAATGGCTGGAAGCTCCCGAGCTGGTCGAACACTCGGACTTCATAGCGGC
GCATATATTACCGTTCTGGGAAAGATTCTCCGCCGAAGAGGCCGCGTCAATCGTCATTAATCAGGCGCGACAGCTGCAAC
AAGAATTCCCCGACAAGACCTTGATCCTTTCCGGAATTGGCTGGCCCAGCCAAGGTAATGCGACGAGAAGAGCAAGTACC
ACAGCGGCTGAACAGTCCATCTACCTGCGCACCCAAATTTCGGTACTCGCTCAACTTGACTGTCCATATTTTGTGATAGA
AGCGTTCGATCAGCCTTGGAAGACCGGGGAAGGTACACCAGGACCACATTGGGGATTTTTTAATTCGCAACGCAAGCTGA
AACTACAACTTTACGGTCCGGTGAATGCGCCGATTCGCTGGCGATCGACCTTGTTGAACAGTGTGATCCGCTTAAGGCCA
GACTCTTCACGAGTAACATTGGCCGTTACGGTCGCGCTAATCTGCGCACTGATAATTCTAGCGCTCGAATACAGCCAATC
CCTACCGTTATGGATCACAATGCCCGTCAGCGTCTTATGGGCAACGTGCCTGCTGGCTGGCATAGCGATAGAGAGTCACG
AGTTTCTGGAAGCCATCTGGGGGCCGGAGCAACCGCGAATGTTTCTCCCTGCACGCTTCAAGTATGATCAAGCCCCCAAG
GTTTCTCTGCACGTGCCATGTTATGACGAACCTCCCGACATGGTTAAGAGGACCCTTGATGCGTTGCAGAATCTGGACTA
CCCGAACTTTGAGGTTTTGGTGATCGACAATAACACTCCGGACCGGGCGACCTGGGAACCGGTTGAGCAACACTGTCAAC
GGCTGGGCTCGCGTTTCAAGTTCTTTCACGTCAGCCCGTTGGCGGGCTTCAAGGCGGGCGCACTGAACTACTTGATCGGG
CAAACCGCCCCAGACGCCGAAATAGTCGCGGTAATCGACGCAGACTATTGCGTCAACCGCCTCTGGCTCAAACACATGGT
GCCGCATTTTGCGAACCCGAAAATCGGCATTATTCAAGTTCCGCAAGATTACTCTGACGGGGATAAAAACCTGTTCAAAT
ACTGCTGTCACGCAGAGTACAAAGGATTTTTCGAGGTCGGTATGGTGATCCGTAACGATCATGATGCAATCATTCAGCAC
GGCACCATGACACTGATCCGCCGATCAGCACTGGACCGGCTCGGCTGGGCGCAATGGTGCATTTGCGAAGATGCCGAGCT
TGGCCTGCGCATGCTGGAGAACGGTTTCTCCACCGGCTATACGCCACTCAGCTATGGCAAGGGCCTGACGCCGGACACCT
TCAACGACTTCAAGAAACAGCGGTTTCGCTGGGCCTATGGCGCAGTGCAGATCGTCAAGCAACATTCATGGAGTCTGATC
GCCGGACGCTCTGAAGCGTTGAGCACGATGCAGCGCTACCACTTCTTGGCAGGCTGGGTGCCCTGGGCCGCAGAAGGGGT
CAACTATCTGCTGGTGTTCGCAACACTACTCTGGTCTGCTGCAATGATCCTGAGGCCAGAGATGCTTTATCCAGTGCCCT
GGATTTTTTCAACCTCACTGCTGCTGATGTTTACCTTAAGGATCGTCAAGGTTTTTTTTCTTTACCAACAACGGGTCGGT
AGCGACGTCACAGAAGCAATGGCTGCAATACTGGCGGGCATGGCGTTGTATCCGACGATAGGCCGGGCAGTACTTTCAGG
CCTTTTCACTTCCGGTTTGCCGTTCTTTCGCACCCCCAAACAGAGCTCTTGCAATTCGTTCAGGCAAACCATCATTGAGG
CAAGACAAGACTTTTACGTGGTAATGATCTCGTTGGTCGCCATCGTGCTTCTGTACATTCGAAAAGACACCGTTGATCCC
GACCTGGGGTTCTGGATAGCCATGCTGGTCGCACAATCACTCCCTTATCTGGCAGCCATCACCATGGCCATCCTGTCTGC
CCGCGCTACCCGCCCAGCCCTGTCGACTGCTTGACACATGCGAAGCGCACAATAAACGACGGCCCCAGGTCGTCGTTTTG
CTTTAAGATATCCGCCTTTTCGCGCCCAAAGTCTTGCTACCGGAGTTCTGTACATGACGGCCCCCGCCTACCTCTCGCCT
ACCCTCCAACTTGCCTGCGACCTGATCCGCCGACCGTCGGTCACGCCGGTCGATGCCGATTGCCAGACGGTGATGATGCA
GCGCCTGGGCGATGCCGGCTTCAAGCTTGAGGCGATGCGCATCGAAGACGTCGATAATTTCTGGGCCACTCACGGCACCG
ACGACGGCCCGGTGCTGTGTTTCGCCGGCCACACCGATGTGGTGCCGACCGGGCCGGTGCAGGACTGGCAGAATGATCCG
TTCGATGCCCTGATCGACGAGCACGGCATGCTGTGCGGACGTGGCGCTGCAGACATGAAAGGCAGCCTGGCGGCAATGCT
GGTCGCAGCCGAGCGCTTCGTGGCAGACCACCCGGACCACAAGGGTTCGGTAGCGTTTCTGATCACCAGCGATGAAGAAG
GTCCGGCGCATCACGGCACCAAGGCCGTCGTTGAACGTCTGGCCGCGCGCAAGGAGCGTCTGGACTGGTGCATCGTCGGT
GAGCCTTCGAGCACCACGCTGGTGGGCGATGTGGTCAAGAACGGCCGTCGCGGCTCTCTGGGTGCCAAGCTGACAGTGCG
CGGCAAGCAGGGCCATGTGGCTTACCCGCACCTGGCGAAGAACCCGATTCACCTCGCCACGCCTGCGCTGGCCGAACTGG
CCGCCGAGCATTGGGACAACGGCAATGATTTCTTCCCGCCGACCAGCTTCCAGATCTCCAACCTGAACTCCGGTACTGGC
GCGACCAACGTCATCCCGGGCGATCTGGTGGCGGTCTTCAACTTCCGTTTTTCGACCGAATCGACAGTCGAAGGCCTGCA
GCAACGCGTCGCCGCCATCCTCGACAAGCACGAATTGGACTGGCATGTGGACTGGGCCTTGTCCGGCCTGCCGTTTCTGA
CCGAGCCGGGCGCGCTGCTGGACGCGGTGTCGTCCAGCATCAAGAGTGTTACCGGTCGCGACACCAAAGCCTCGACCAGC
GGCGGGACGTCCGATGGCCGCTTCATCGCCACCCTGGGTACTCAGGTGGTTGAGCTGGGCCCGGTCAATGCGACGATTCA
CCAGGTCAACGAACGCATTCTGGCCAGCGACCTCAACGTGCTGACCGAGATCTACTACCAGACCCTGGTCAAGTTGCTCG
CCTGATGCTGACTTGCCCGATCTGCTCTGCGCCGCTCAGTGCGGCTGACAACGGCGTGGTGTGCCCTGCCGGTCACCGTT
TCGACCGTGCCCGCCAGGGTTACCTGAACCTGTTGCCGGTGCAGCACAAGAACAGCCATGACCCCGGTGACAACCAGGCG
ATGGTCGAAGCGCGCCGCGACTTTCTCAACGCCGGGCACTACGCCCCGGTGGCCCGACGACTGGCGGAACTGGCAGCCGA
GCGCGTCCCGGCACGCTGGCTGGACATCGGCTGCGGCGAGGGTTATTACACCGCGCAGCTTGCCCAAGCGCTGCCCCGTG
CCGACGGCTATGCGCTGGACATCTCCCGCGAAGCGGTCAAACGCGCCTGCCGGCGTGACCCGAACCTGACCTGGATGGTT
GCCAGCATGGCCCGCATCCCGTTGCCGGATGCCAGCTGTCAGTTTCTCGCCAGTGTGTTCAGCCCGCTGGACTGGCAGGA
AGCCAAACGGCTGCTGACACCCGGTGGCGGCTTGATGCGGGTCGGCCCGACCAGCGAGCACCTGATGGAGCTGCGTCAGC
GTCTTTACGATGAAGTTCGCGATTACGCAGACGACAAGCATCTGTCGCTGGTGCCGGAAGGCATGCAGCTGCAACACAGC
GAAACCCTGCGCTACACGCTCAAGCTGATCGACGGTCAGTCGCGTGCCGACCTGCTGGCCATGACGCCGCACGGCTGGCG
TGCCAGTGCCGAACGCCGCACTGCGGTCATCGAACAACCAGGACCTTTCAAGGTCACCGTTTCCATGCGCTACGATTATT
TCGTGCTGCAATAAGCATTCAACAGAGGCACCCATGCGCCAACCCGATATCGAGATTTACCTGAAAGACGCAGACGTCGA
CCACAAGGCAATTGCCCAGTGGCTGGGCGACGCGCTGGGCACGTGCAGCGACTGGACCCAGAAGGGCCAGACCTGGAAGT
GCAAGGCTGGCAACGTGTCCGTGACCTGGCTGCCCAAAGCGGTCGGTAAATGGAACAGCCTGCACCTGGACAGCGACCAG
ACCCCGTGGGACGACGACATCGCCTGCGCCCGCGCAGCCTTCGCGGCGCTCAACGTCGAAGTGCGCTGCGCGCCTGGCAC
CTGGGTCGAAGAAGAAAGCGACGAAACCGCTGACCGCTGGATGCGCATCAGTGCCGACGGCGAAGAAGAGATTACCTGGC
ATACCACGTAAGGTTTTTCGCTCAGGCGGTGCGAATGCGTACCGCCGCGGCAGTGACGGCGCTCGTGGCGGGGGCCCTGC
GGACTTCCTCCCCTCGACAGGCGTTTGAGCAGGTCTGTCAGGGCTTTTGCCGATCGTCTCGGGATACGTCACACTGACGC
CCATCTCGGGCAACCGCTCGTCCCTCACTCAGCAGAAGCCGTATGACCCGTTCTCCGTTCCGTCGTCTTGTGTTGGGCAC
CCTGCGCCGATTGTTGTACCTCTGGGTTCGCTCGGAAACCATCAATCAATCGTCTTTCACGCTCAACCTCGACCGCAGCC
GGCCGGTTTTCTACGCCCTGCAGTCGCCGTCAATCAGCGATCTGGCCGTGATCGATACCGAGTGCCGCAAAGCCGGTCTG
CCCAGGCCTGTGCTTTCAGTGGCGGTCGGCAATCTGATCGAGCCGTCTGCGTACTTTTACCTCACGCCTGCACCTGACTG
GCTGGGGCGTCAGGACAAGCGCGGCGCGCCGCCGACACTCGAACGTCTGGTGGCTGCGGTCAGCCAGAACCCCACCGAAG
ATGCGCAGATCATTCCGGTCAGTGTGTTCTGGGGCCAATCGCCCGATCACGAGTCGAGCGCCTGGAAGCTGCTCTTCGCC
GACAGCTGGGCGGTGACCGGTCGCCTGCGCCGCCTGGTGAGCATTCTGATTCTGGGCCGCAAGACCCGCGTGCAGTTTTC
CGCACCGATTCACATGCGCGAACTGGTTGACCAGAACAAGGGCCATGAGCTGACGCTGCGCATGAGCCAGCGCCTTCTGC
GTACGCATTTCCGCAACCTGAAAAGCGCCGTTATCGGCCCGGACGTGTCGCACCGCCGCACGCTGGTCAAAGGCCTGCTG
GACGAGCCGCTGGTCAAGCAGGCGATCATCGAAGAAGCCGAGCGGGAAAACATCACCCAGGAAAAGGCGCGGGAACGCGC
ACTGAGTTACGGCAACGAGATTGCCTCGGACTACACCTACTCCGTTATCCGCTTCATGGAAGTGGTGCTCAGCTGGTTCT
GGAACAAGATCTACGACGGCATCAAGGTCAGCCATATCGAAGGCGTGCAGGAAATCGCGCCGGGGCATGAAGTGATTTAT
GTTCCGTGCCATCGCAGCCACATCGACTACCTGCTGCTGTCGTACCTGCTGTTTCGCAACGGCCTCACGCCGCCGCACAT
TGCGGCGGGCATCAACCTGAACATGCCGGTAGTCGGCGGCCTGTTACGGCGCGGTGGCGCGTTTTTCATGCGTCGGACCT
TCAAGGGCAGCCCGCTGTACACCGCCGTTTTCACTGAATACCTGCACACGCTGTTCACCAAGGGGTTTCCGGTCGAATAC
TTTGTCGAAGGCGGTCGTTCGCGCACCGGGCGCATGCTGCAACCGAAAACCGGCATGCTCGCCATTACCTTGCGCAGCTT
TTTGCGCAACTCACGAATGCCGATTGTGTTCATCCCCGTGTACATCGGTTACGAGCGCGTGCTGGAGGGCCGTACGTACC
TGGGCGAACTGCGCGGCGCGACCAAGAAGAAAGAGTCGATCTTCGATATTTTCAAAGTCATCGGCGCGCTGAAACAGCGC
TTTGGCCAGGTCTCGGTAAACTTCGGCGAACCGATCAGGCTGGCCGAGTTTCTGGATAGCGAACAACCGGACTGGCGCGA
GCAGGAGCTGGCACCGCAATTTCGCCCCGACTGGCTGAGTGAAACCACGCACCGGCTCGGCGAGCGTGTGGCCCAGCATC
TGAATGAAGCAGCAGCGGTCAACCCGATGAATCTGGTGGCCATCACCTTGCTGTCGACGCAAAAACTGGCGCTGGATGAT
CAGGCCATGGAGCGTGTGCTGGACCTGTACCTCACCCTGCTGCGTGCTGTCCCGTACTCGCCGCACACCACATTGCCGGA
AGGCAACGGCCGCTCGTTGATCGAACACGTCAAAAGCATGGACCTGCTCGCCGAGCAAAAGGATGCGCTGGGCAAGATTC
TGTACCTGAACGAACAGAATGCGGTCCTGATGACGTACTACCGCAACAACGTTCTGCACATCTTTGCCCTGCCCTCGCTG
TTGGCCAGCTTTTTCCAGAGCTCGTCACGCATGAGCCGCGAGCAGATCCTGCGTTACACGCATGCGTTGTACCCGTACCT
GCAATCGGAACTGTTCATCCGCTGGCCGCTGAGCGAGCTGGACGATGTCGTCGACCAATGGCTGGCGGCGTTCGTCGAAC
AGGGCCTGCTGCGTTTCAGAAACGATGCCTACGTGCGCCCGGAGCCCAGCTCCCGCGAATTTGTGTTGCTGACCCTGTTG
TCGCGGGCCATCGCACAGACCCTGCAGCGCTTTTACATGGCTATTGCCTTGTTGCTCAACAGCGGACCCAACACGCTGAA
CCCCGAAGAGCTGGAAGACCTGTGCACGGTCATGGCCCAGCGCCTGTCCATTCTGCATGGCCTCAATGCGCCGGAATTTT
TCGACAAGAGCCTGTTCCGCCACTTCATCCAGACCTTGCTGGACATGCGCGTGCTGCGCAAGGACCGCGCCGGCAAACTG
AGCTATCACCCGATGCTGGGCGAATTGGCAGAAGGTGCGGCCAAGCGCGTATTGCCTGCCGAGATCCGCCTGTCCATTCG
CCAGGTCGCCCTGCACAGCAATGAAGAGGAGCAAAATGTAGGAGACGAATCGGGGGCCGCGTAGGGCTTTTCCGCAATTT
GACCGGGATCTTTAGACGGGTGTTTTCTACGCGCTGGCATGGGCTGGAGTGTGGTTTGTACCAATGAATGGTGCCTATCA
AATAAGGAAATTGAGATGTCCAGCGAATCCCTGGCGCGCCTTCAAGGCGAAGTTTATTACCTGCCCCGCATCGCGCTGCC
GACAGGCTGCGAGTTGACCTTCACCTTGAGCGACATCAGCCTGGCGGATGCACCGGCAATTGAAATTGATACCTGCAAAA
AAACGGTCACCCACCAGGTGCCGTTGCCGTTTGAATTGGGTTATGCCGTTGACCGCCATCCTGTACCGGGTCACAGCTAT
GCCTTGTCGGCGCGAATCGAGCAAGAAGGTCGGTTGATCTGGATCAACGACACCGTGCACCCGATCGAACTGACCAACGA
GAATCAGAACGGCTTGAAGATCAAGGTCATTCAGGTCAACGGCTGATTGGTTTCACGTTAGTTAAAAGCTTACTTCGACG
GCGCGTTTTCAACGCGCCGTCGTCGTTTCGCGTGGTTTCATCCTCTTCGGCATCGATCGACGCCTTTTGCCCCCGGGTTT
CGAGTGCCTGTCACGACTTCCTGATACGCTTGCTTGCGTACCGCGCCATTATCGACTCGGGTCCGGACTGGAACCCACTT
TTACAAGGACGCTCTCATGCCTCGTTTTTCTTTTACCTTCGCTGCCCTGTGCGCCGGCCTTTTGCTGTCGGCCAATGTTT
TCGCGCTGTCGCTGAGCGACCTTTCGCAATCGGACGCTACCGGCGGGCTCAAGGATGCCCTGACCCAGGGCGCGCAGGTT
GCAGTCAAGCAACTGGGCGTTCCCGGCGGTTTCAGCAAAAATGACGAGGTGCGCATCGAGCTGCCAGGGAAGCTTGGTCA
GGTGGCGAAAAAGATGAAAATGCTGGGCATGGGCACTCAGGTCGACCAACTGGAAACCAGCATGAACCAGGCGGCAGAAG
CGGCCGTTCCGCAAGCGCAGGCGCTGCTGGTAGATGCAGTGAAAAAGATGAGCGTGACCGACGCCAAAGCCATTTTGGGC
GGCGGCAAGGATTCGGCCACCCAATACCTGAACAGCACCAGCCGCGAGCAGATTCGCGCCAAATTCCTGCCGATCGTCAA
GAAGGCTACGGATCAGGTCGGCTTGGCGCAGAAGTACAACGCATTTGCGGGCAAGGCAGCGGCACTTGGCGCGCTGGACA
GCAAAAGCGCCAATCTCGAAAGCTACGTGACCGAGCAAGCGCTCAACGGGCTGTTTGAAATGATCGCCAAACAGGAAGAA
AGCATCCGCGCCAACCCGGCAGCTGCAGCCACCGGCCTGGCGAAGAAGGTCTTCGGGACGCTTTGAGCGAACCTGCCGCA
ACGGGTGGGTGACGCTCTAGTCATCCACCCGTTTCACCCTGAACCACGCGGCATACAGCGCGGGCAGGAACAGCAGGGTC
AGCGCTGTGGCAACGATCAGTCCACCCATGATCGCCACCGCCATCGGGCCGAAAAACAGGCTGCGCGACAGCGGGATCAT
CGCCAGCACTGCGGCCAGAGCAGTCAGCACGATCGGGCGGAAGCGGCGCACGGTGGCTTCGATAATCGCGTGCCATTGGT
CCAGCCCGGCGGCAATGTCCTGCTCGATCTGATCGACCAGAATCACCGAATTGCGCATGATCATTCCGGACAGCGCGATG
GTGCCCAGCATGGCCACAAAGCCGAACGGCTGATTGAAGATCAGCAGGAACAGCGTGACGCCGATCAGCCCCAAGGGCGC
GGTGATGAACACCATGAGCATGCGCGAGAAACTGCGCAACTGAATCATCAGCAGCGTCAGCACCACCACGATGAACAACG
GCATGCCCGCATTCACAGAGTTCTGCCCCCGCGCCGAATCCTCGACCGTACCACCCACTTCCAGCAGATAACCGTCAGGC
AGTTCGGCACGCACCGAGTCCAGTGTCGGCAGGATTTGTTTGACCAAGGTGGCCGGTTGCTCCTTGCCATAGATGTCGGC
GCGAACAGTGACGCTCGGCAGGCGGTTGCGGTGCCAGATAACGCCCTCTTCAAAACCGTAATCGAGGGTAGCCACCTGCG
AAAGCGCAACGCTGGTACCGTTTTGCGTCGGGATCGCCAGACTGGACAGCGCGCCCAGTTGCTCACGTTCGTTGCGGGTG
CCACGCAGCAGGATGTCAATCAACTCGTCATCGTCGCGAAACTGGCTGACGCTGGAGCCGGTCAGCGAGTTGCGCAGGAA
TGCCGAAAGGTCCGCCGTGGTCACGCCCAGCGCCCGCGCGCGGTCCTGATCGATGTTCAAGTGCACGACCTTGCTCGGCT
CTTCCCAGTCCAGATGAACGTTGGCGACGTGAGGGTTTTCACGGACCTTGTCCTGCACCTTGCGCGCCAGCGCCCTGACC
ACTTCGATGTGCTCGCCGGTTACCCGGAACTGCACCGGGTAACCAACGGGCGGGCCGTTTTCCAGACGTGTGACCCTGGA
GCGCAGCGTCGGAAACTGCTCATTCAGGCTGGAAACAAGCCAGCCACGAATGGCTTCGCGGTCTTCGATGCTGCGAGCCA
GCACCACAAACTGGGCGAAGCTGGGCGCGGGCAATTGCTGGTCCAGCGGCAGGTAGAAGCGCGGCGAACCGGTGCCCACG
TACGCCACATAATTATCGATACCCTGATGCTCCTTGAGCATCTGCTCCAGACGTTTGACCTGCTCTGCGGTATTGGTCAG
CGAAGCACCTTCGGCCAGTTTCAGGTCAATCATCAGTTCCAGACGGCCCGAAGCAGGAAAGAACTGCTGCGGTACGAATT
TGAACATCACCACCGACAACACAAACAGCCCGACCGTGGCGACAATCACCGTCTTGCGTCGCCTGACACACCAGCCGACC
AACGCGCGTACCCGCTTATAAAACGGTGTGGCGTAAGGGTCGGGGGCGTCACTGCCGTGCCGGGCGGCGTGTCGCTTGGC
CAGGTCCGGCAACAGTCGGTCGCCCAGATACGGTACAAACATCACCGCCGCGATCCATGACGCGATCAGCGCGATGGTCA
CGACCTGAAAGATCGAACGGGTGTATTCGCCAGTGCTGGATTGTGCGGTCGCAATCGGCAGGAAACCGGCGGCGGTGATC
AACGTGCCGGTGAGCATCGGGAACGCCGTGCTGGTCCAGGCGAAGCTGGCCGCCTTGAGCCGGTCGTAGCCCTGCTCCAT
CTTGATCGCCATCATTTCCACGGCGATGATTGCGTCATCCACCAGCAAACCCAGGGCCAGCACCAGCGCACCGAGGGAAA
TCTTGTGCAGGCCGATGCCCAGGTAGTACATGCCGGCAAAGGTCATGGCCAGCACCAGCGGGATGGCCAGCGCGACCACC
ATGCCGGTGCGCACCCCCAGCGAGAAAAAGCTCACCAGAAGCACGATGATCAGCGCTTCAGCAAGCACCTGAATGAACTC
GCCGACGCCGGTCTTGACCGCTGCTGGCTGATCGGACACCTTGCGCAACTGCATCCCGGCCGGCAGGTTTTTCTGCAGGC
GGGCAAATTCGGTCTCCAGCGCGCGTCCCAGCACGAGGATGTCGCCGCCGTCTTTCATGGCCACCGCCAGCCCCAGGGCG
TCTTCGTTCATGAAACGCATGCGCGGCGCAGGCGGATCGTTGAAACCACGGTGCACCTCGGCCAGATCGCTGATCCGCAG
CGTGCGATTACCGACACGCAGCGGAAAATTACGAATCTCGTCCACGGTCTGAAAACGGCCACTGACACGAACCTGAATGC
GCTCGCTCGAGGTCTCGTAGAAACCCGCCGACGACACCGCGTTCTGCGCCTCCAGGGCTTGCTGGACGTCTTGCAACGGC
AGGCCCAGCGTGGCCAGCTTGACGTTCGACAGCTCGATCCAGATTTTTTCGTCCTGCAGGCCGATCAGTTCGACCTTGCC
GACGTTCTTGACCCGCTGCAGCTGAATCTGGATGCGGTCGGCGTAATCCTTGAGCACCGCGTAATCAAAACCCTCACCGG
TCAGTGCATAGATGTTGCCAAAGGTGGTGCCGAACTCATCGTTGAAAAATGGCCCCTGAACGCCGGGCGGAAGGTTCTGG
CGAATGTCACCGATCTTCTTGCGGATCTGATACCAGAGCTCCGGCAAGTACGCCGAAAACATCGAATCGCGCGCCACGAA
GGTGACGGTCGATTCGCCGGGCCGCGAAAACGAGGCGATACGCTCATATTCGCCGGTTTCCATGAGCTTCTTTTCAATGC
GGTCGGTGACTTGCCGGGCAACTTCCTCGGCACTCGCGCCGGGCCACAGGGTACGGATTACCATGGCTTTGAAGGTGAAC
GGCGGGTCTTCGCTTTGCCCAAGCCTGGTGTAGGACACAGCACCCACGATTGCCAGCACTATCATCAGATACAACACCAC
CTGACGATGACGCAACGCCCATTCGGAAAGATTGAAATGCATCGTGCCTACTCCCTGGCGGCCAGTTTCACAGCGCGATT
GTTACGGTCCACCGGACGAATCAACTCGCCCTCGCGCAGCACATGTACACCGGCAGCCACGACCCAATCGGTGTCTTTAA
GCCCATCCAGCACAGGCACCGATTCCTGACCATACGGGCCCAATTGCACGACCACGCGCTTGATTGTGCTGTCAGGGTTA
AGTCGCCAGACATAACTCACGCCGTTCTCTGCGCTGACTGCCGAGAGCGGCACCGCCAGTGGCACGGCCTGATCGGAGAC
GATGAGTACCCGGGCGCTCTGGCCCAGGTCGGCCGGCACCTGCCCTCCGGCAAACGCCACACGGGCGGCAAAGGTTCGGG
AGCGCGGATCGCGCCGACGGCGACAGCTCGCGTATGCGCCCCGCAAACTTCTGCTCACGCTGGGTCCACAATTCGACGGA
CACCGACTGGCCGATTCTGAACCGCGCAAAATTCTGCTCAGGCAAGCTGATCGACACTTCGCGTTCGCCGTCGGCGGCCA
GGGTAAACGCCGTCTGCCCGGCTGCGACCACCTGCCCCACCTCGACAGACCGTCTGGCGATCACACCGTCCTGCGGGGCG
CGGAGCACGCTGTAGCCGGTCTGATTGTCGGCCACAGTCAGTTCGGCCTTGATCTGCTTGAGCCGCGCTTCACCCGACCG
ATAGAGGTTTTCTGCGTTGTCGTACTGCGAACGGCTGACCATCTGCCGATCCAGCAGGGTTTTGTAGCGATCCCGATCAG
CGCGGACCAGTTGCAGATTGGCTTCTGCGGCGCTGGCCTGGGCACGGGTGGCCTCCAGTTGCAGGCGTACGTCTTGCGCA
TCCAGCTCGGCCAGTGCTTGATTGGCCTTGACCCGCTGCCCTTCCTCGACCAGGCGCTTGCTGACCTTGCCGGGAATGCG
AAACGCCAGATCAGGCTCGAAACGCGCGCGCACCTCGCCAGGAAAGCTGTCCACTGACTGCGCGGACGGCAGCGGTTGCA
CCACCATGGCCGGGCGCACGACCAACGGCGCCGTGACCTCCTGACCACAGGCGGCGAGCAACGCAATCAGGCACAACGGC
ACGACGAGAGGACGGGCATCGCGAAACATGGTGTGAACCTTCATGAAAGCAGGCTTGGAATATTTGTATTGGCGAGTATA
TTTAAAATTATAAAACTCACCAGTACATTATTTAGGTCCCATGCCCACTATTCCGCAACACGGTGACGCCCCGAACCCAG
GCCCCGGCCGCCCCAAGGACCCGGAGAAGCGTAAAGCCATTCTGCAGTCGGCGAAGAGCCTGTTCATCACCAACGGCTAC
GCGAACACCAGCATGGACGCGATCGCCAGCGCAGCCGGGGTCTCCAAGCTCACCGTCTACAGCCACTTCACCGACAAGGA
CACGCTGTTTTCAGCCGCCGTGGTGGCGCGCTGCGAGGAGCAGATGCCTGCAGCGCTGTTCACGCTGGCCGAAGGCTTGA
GCACAGAAACGGCGCTGTTGAACATCGCCCGCGCTTTCCAGAACCTGGTCAACAGCCCGGAATCGCTGGACCTGCACCGC
CTGATGGTGACCATGGGCACCCAGGACCCGAACATCTCGCAGATCTTTTTCGAGGCCGGCCCGCAGCGGCTTATCGCCGA
AATGGAAAGCGTGCTGGTTCAGATCGATCAAAACGGCAGTCTGCGCATCGAACACCCGACACGCGCCGCCGAGCATTTTC
TGAACATGATCAAGGGTGTGCACAACTTCCGTCTGCTGGTCGGCTGCGCTGCACCGGCCGATCAGGACACAGCCGAGGAG
CATGTCCGGGAAGTCGTGATGTTATTCATGCGCGCCTACCGCCCGGACGCTTGAGCTACAGGTCCGGCGCTTGCTCGACA
GCCTTGGGTTTCAGGGCTTTTCGGGGATAGATGTCATAACGGCTGGACTTGCCGTCCAGCGCGTAACCCGGCTTGGGGCC
GTCGATACACGGCGCCTTGCGCGGCCGTTTGACCACCACGCGATGGGTGGCAAGCGCCAGCGCCGCCGCAAGCAACGCTG
GCGCGTCCAAGTCGTCGCCCACCAGCGGCCGGAACAGGCGCATTTCCTTCTTCACCAGCGCGGTTTTTTCCCGATGCGGG
AACATCGGGTCAAGGTAGATGACCTGCGGCGGCTCACCCGCCCAGCTTCGAATGATCTCGATAGAGTTGCCGGTCAGCAG
GCGCATCCGGGCGATGATCGGGCCGATATCACGGTCGCTGCGCCCACGCGCCAGGCCATCTTCGAGCAGCGCGGCGATGA
TCGGCTGGCGCTCGATCAGGCTCATCTCGCAGCCAAGGCTCGCCAGCACGAAGGCATCCTTGCCCAGGCCCGCTGTGGCA
TCGAGCACGCTGGGGCGAACACCTGCCTGAATGCCGACTGCCTTGGCAATCATCTGCCCGGTACCGCCGCCAAACAATCG
CCGATGGGCGACCGCTCCTTCGACAAAGTCGACCCGCACCGCGCCCGGCACGTCGTCGCCCAATTGCTGCAATTGCAGGC
CATCGTCGGTCAATTGCAGTGCAAAATCTGCGTTGGCATCCTGCAACGGCAAGCCCAGACGCTGCGCCCATTGCGCGGCG
TGTTCCTGCCCGTCGATTGCCAGCGCTTCAACCCGGATACGACTGCCTGCTTGCTGCTCGGTCATTACGTTTACACACTC
AAAAATTGTTAATGATCGGCAAAATCTGCCGATAACCAAGTATCCGGCATTTTGCCAGACCCAAGGCCAGTACTGATCGC
TATGTCAGACATTGTTCAATCATCCATCGGCTATTTGTCGCACTCAGGCGACTTTAGCGTTCGCAACAGCCGCACACTGG
GTGGTGTGACGCAGCTGTGGTCGGATGCATTTGCCCGGGCGATGGCGGATCAGGTCAGCGAAAGCACTCCCGTACCCGTG
CACCCAACGGCTGTGGAAGTGGATGTTGAAACAGGCGAACCGGTCGCTGGCGCAAAAACCCTGAGCAAAATTGTCGAGCA
ACGTACCTGCCCGGTGACTGACACCGAGGTCAAACCACCTGAACCTCTGTTTCTGCCAATTGCCGAATTTGACCTCGACC
TGCTGCCGCCGCCTGCCGAGCCTTTCAGCATGGCGGAAATGATCGAACAGCAACGTAGCCTGGAATTCGAGAACCACTGG
GTGCGCCCGACCGTTCTGAGCCCTTACGACGACAGCGTCAAACCAGGCCCCGGCCCGCAACCACGCCCATTGCACATGCC
GATCGCCGAACTTGAATGGAACCTGGCCGACAAGCCCGCCCTGCCACTGGACGAGCAGACCATTGCCGCCCAACAACGCC
AGTTCGACTACGAAAACGGCTGGGCCCGCCCACTGATCCTGCAAAACCTGCGGATGGCGGCTTGAAGCTGCAAGCCTCAA
GCTGTTAGCTGCAAGCTAGAGGCGACTTGGATCAAAGCTTGAGGCTTGCAGCTTGCAGTTTAAAGCTTAAAACCGCCCTA
CCTACATACCCGCCACCTCCCCATGTCCATGTGAAAATGATCGCGATGCGCGGCGTTGTACTGTGGTCCGAGCACGGTGC
TGAAGTTCTTGCATGCGCCATCGCGGACCAGCGTCAGAAAACGCCCTTTGTCGCCACTGTCGCCCCAGTCCCTGAGCAGG
TTGATCCGCTGGCCGTCAGCAAGGCGGAAACCCGCTATATCCAGCGCATTGGCGGTCGCGTGCTGACTGAGGCGGCTGTT
GGCGCGGTTGTAGATGTTGCGGCAGGCGAAGCTGCCCAAGTGATCGATTCGCGAGACCCGCTGGCTGAAAACTGCCTGCG
CGGCGGGCTGCAAGGTATGAATATCGAACAGCGCATAGGCCACTGCCAGCGGGCAGCTGGCCAGAAAGCTGCTGCTCAGC
GACACATCACCCCCCTGGATACGCAACGTGTTCTCCAGCGGGCATTGTACAGAAGGGGCGCTGTCGGCCTGACGACTGAA
ACGCAAACCTGAAGTGCTCAGCACCTGATCGCACAGCGCCGGGTCGTCGCGCAATCGTGACAATTTGTAAGAGGTCAGGA
AGTTGGGTTCGGCTCGCACATCCAGCGGCGCCCAAGGGTTCCAGCGCGCCGGCACATCGACCCAGCCGCGCCAGACAGCC
AACACCATGCCTGCACAGAGCAGCAGGAAGATCAGCAGCACGCGCATGCCTGGTCCTTGACCTGATCATCAGAGGCAAGT
TGCAGGGCATGGTTGAAAGTGCCGGTGTAACCGTCAAAACGGCGTAATTGTGAATCCATCTGCACGCTCTCCACAGAGTC
AGGCGCTATAAGCCTGTATCTGCAGACCTCAGAGCAAGCCCAACTGTTCCACCTGCGGCCCGCGATCCAGTTCAGGCAAT
GCCGGCAACCCAGGCAAGCGCAGCATCAATTGCTCGTGAAAACGTCTGGCCTGCTCGGGGGCCTTGAGGTTGTCGGGGGT
GTGCAGAAACACATAGGGCTTGCGGCCCTCTTCGATCCATACGGCGACCTTCTCCACCCATTGCACAAGAAACTCGTTAT
TGGCCTCCAGGTCCGGGCCGCCAATGAAGCGAACCTGAGGGAACGAGGTCAGCGCCGCAGGACGTGGCGGCACCTTGGGT
TTCTTGGACTGGGCGTGGAGCACAGCAGGGTCGCTGGACACACAACTGAACAACGCGCGCGAATCGAGACAGATGCGCTC
GACACCTCGATCAAGCAACAGGCGATTGAGCATGCGCTCCTCGTCACCCTTCATGAAAAACGCCATGTTGCGCACTTCTA
CTGCCAGCGGCACGTTCAGCTCGTCGATAAAACCGACCAGTTCGGCAAGCCGCTGCGGGGTGAAACTTGCGGGCAATTGC
AGCCAGAACGGCGCGATCCGGCCACCCAACGGTGCGAGCAGGCGGATGAATGCTTCTGCCGCGCCGACCTGCTGACGAAG
GTCGCCGTTGTGGCTGATGTCTTTATGGAATTTGGCCGTAAAGCGAAAGTCTTCTGGCATTGTTTCTGCCCAGCGCTGCA
CAGTCGTAGCAGCGGGCCGTGCATAGAAGGTGGTGTTGCCTTCAACGACGTTGAACACCTGCGTGTAGAGGCTCAGAAAA
TCAGTGGGACGGGCATCTTCGGGGTACAACGAATCACGCCAGGCGTTTTCACTCCATGACGGACAACCGAGGTAGTAAGG
CAGGCGAGTCACAATCAAACGTGAAGGTCGAGCCCCGATACTTCAAGGTCCCAGTCTACAAAGCTGGCAGTGGTCAGGTA
GCTGGCCAGCGCATGAGCGACACGAGAGCTCATGGAGCGCGGAAAGATGATGTCTTGCGGACGCGCAGGCACGTTGGCGG
TGCTGCCAACAGGCGAATCACCCGATTCACGACGAGCTTGCGCCGCAGGTGGCGGCAACTCGGCATCAACCACGACTTCC
TCAAAAGTACCTTCAACGGTAGAAGGCGTTTTTTGCGGCTTTCGCTTGATCGGGTAAGAGCGTTGTGAGGGTCCGTCTAT
GCGCATCGATTATATACTCGGTGTCGATAGTGGCAATTTAGCATCACTGCACGGCAGTTCGCAAATTACTTAACGATAAC
TAGACCACACATATTGCAAATTGTTTTCGCGAAATGAGATTTAAGAGCATTCAGACGACAAACGGTAGATGGCTAATTGA
TAGTTTTCTGCTGAGGGCACTCATTCCGTGAGTTGCGCCAGGCATTGAACATCAATGCGCCTGCACTTGTTAACGCGCTT
TTGGCGTGGCAACTTTGTCGCGCAGGTAAACCGGCTGGGCATCGTCTGCTGGCAAGGCTTCGCCACGGTGCCAGGCAAAG
GTGGCGAGGGTCAGCAGGTCCTGTGCGTGGGGCAGCATGCTTGCATCGTGACCTGCCAGGCTGACCGGAATACGCTCGGC
GTAGCCCCAGCCCGTACCCGAACCGAACCATTGCCCGCTGGCGTCCACCGGCAGCGTCGCCAGTTCGGGAGCCATGACGG
CTTCGTTGCCGAGCAGACGCATTTCGCCGGCAGTCTCGCGGTAACAACCCCAGTAGACTTCATCCATGCGCGCATCAATG
GCCGATGCGACCTGGGAAACGCCATGCTCACGAAAAGCGCGCTGGGCCAGTACGGCAAGATTGGACACGGGCAGCACCGG
ACGTTCCAGCGCGAAGGCCAGACCTTGCACGACGCCGATGGCAATACGCACGCCAGTGAACGCACCAGGGCCGCGCCCAA
AGGCGATGGCATCCAGAGCAGACATCGCGACGCCCGCCTCGGCCAGCAGGTCCTTGATCATGGGCAGCAGCCGCTGGGCG
TGCAGGCGCGGGATCACCTCGTAGTGGCTCAGCACCTTGCCGTCATGCAGCAAAGCGACCGAGCAGGCTTCAGTGGCGGT
GTCCAGGGCCAGCAAGGTGGTCATCGGTGTTTCCGTCTTGGTGAAAAAGTGGCGCAGTATAAATGACAAATGGCCCGCAA
GCGGGCCATTTTATCAAGCAGGCTTTACACCTCAGCTCAGCGCTACCAGCACTTTGGCGGTAATCTCTTCGACCGAACCA
ACGCCTGGAATGTGGCTGCACTTGGGCTTGCCATTCTGCGCTTCAAGCTTGCTGTAGAACTCAACCAGCGGCTTGGTCTG
GTCGTGATAGACCTTCAGGCGCAGGCGCACGGTTTCTTCGACATCGTCCTTGCGCTGCACCAGCGGTTCGCCAGTCACGT
CATCGACACCTTCGACCTTCGGCGGGTTGAAGATGGTGTGATAAATGCGGCCGGAACCTTCATGAACACGACGGCCCGAC
ATGCGCTTGACGATTTCTTCGTCATCCACGGCGATTTCGAGCACGTGGTCGATTTCCAGACCGGCCTTCAACAGGGCTTC
TGCCTGAGGAATGGTGCGCGGGAAGCCGTCGAACAGTACGCCGTTCGCGCAATCGGGCTCGGCCAGGCGGTCCTTGATCA
GGCCGATGATCAGGTCATCGGAAACCAGATTGCCGGCGTCCATGACGCTTTTGGCTTTCAGGCCCAGCTCAGTGCCGGCC
TTGACCGCAGCGCGCAGCATGTCGCCAGTAGAAATCTGCGGAATGCCGAACTTTTCAGTGATGAATTTTGCCTGAGTACC
TTTACCGGCCCCGGGAGCTCCTAGCAGAATCACGCGCATCGTCATGCTCCTCAAAATTTTTATAGTGAAATCAACGGATT
CGCCTCGGGGGCCAATCTAAAAATAATCAGGCCAACAGGCCGAAAGGCCGAAAGGCCGAAAGGCTGATCAAGATACACAG
CCGACAGGGGCCGCACAAGCCGCCAAAAGTCGCATTAACCGCCTGCGCACCGGCTTGCGTGCCTTGATTGTCGAGCTGGG
TGATCTGTATCAACGTTTCCGGCAGGCTGGCCTGCAAAGCCGGTATTGCCACCGCCGGACCGAAACGACCCGACGACAGC
AGCGACGCGGCTGCTCAACCAGTGTTGCGCAGGCCGGCAGCAATACCTGCCACAGACACCAGCAGCGCCAGTTCCAGAGG
GCTGTCCAGACTCGCTTCGCGATTGCGTGAGCGGGAAAGCAGCTCGGCCTGAAGCAAATGCAGCGGGTCGAGGTAGGCGT
TGCGCAGACTGATGAACTCAAGCGTTTCAGGGCTATGAGCCAGCAGTTGCGTCTGGCCGGTCAACCCCAGCACGACATTG
CAGGCCTGCGACAATAGGTCGCGCAAATGTGCGCCCAAATGTTGCAGCTCAGCGGTCACCAGACGTTCGTCGTAGAGCCG
GGCGATGTCTGCGTCGGCTTTGGCGAGGACCATTTCCAGCATGTCGATACGGGTTCTGAAGAACGGCCACTGCTCTCGCA
TCTGCGCCAGCACCTCGCCTTCGCCGCGCTCCAGCGCCTTGCTCAACGCAGCCTCCCAGCCCAGCCATGCGGGCAGCATC
AAGCGCGTCTGGGTCCAGGCGAAGATCCACGGAATAGCGCGCAGGCTTTCCACGCCCCCCTCGCGACGCTTGGCCGGCCG
GCTGCCCAGCGGCAAGCGGCCCAGTTCCTGCTCGGGCGTCGCCTGGCGGAAGTATTCAACGAACTCGGGGTTCTCGCGCA
CCACCGCCCGGTAGGCACTGACCCCGTCGCTGGCCATCTGGTCCATCATTGTGCGCCAGGCTGGCTGCGGGGGTGGCGGC
GGCAACAGCGTTGCTTCCAGCACGGCAGCCAGGTAGAGATTGAGGTTTTGCTCGGCGATGTCTGGCAGGCCGAATTTGAA
ACGAATCATTTCGCCCTGCTCAGTGGTCCGGAAGCGACCGGCGACCGACCCCGGTGGCTGCGACAGGATTGCCGCATGCG
CAGGACCGCCGCCACGCCCGACCGTACCGCCGCGGCCATGGAACAGCAGCAATTCGACCTGTTGCTCGCGACAGATCTCC
ACCAGTTTTTCCTGCGCCCGGTACTGCGCCCACGCGGCTGCGGTGGTGCCAGCGTCCTTGGCCGAGTCCGAGTAGCCGAT
CATGACTTCCTGCGGCCCCTGCAAACGTGAGCGATAACCCGGCAGACCCAGCAGCGTCTCGATCACCGGCCCGGCGTTGT
CCAGGTCGGCGAGGGTCTCGAACAGCGGGACCACACGCATCGGACGTTGCAGCCCGGACTCCTTGAGCAGCAATTGAACG
GCCAACACGTCGGAGGCGGAACCGGCCATCGAGATCACGTAGGACCCCAAGGACGCCGCTGGCGCTGACGCCACTTCTCT
ACAACTGGCCAGCACTTCCGCGGTATCGGCTGCCGGTTTGAAATAGCTCGGCAGTAACGGCCTGCGGTTATTCAATTCGC
GCAGCAGGAAGTCGATCCGGGTCTGCTCATCCCACTCTTCGTAGCGACCCAGCCCCAGGTAATCGGTGATTTCGGTCATG
GCCGCGCAATGCCGCGTTGAGTCCTGACGCACATCCAGACGCACCAGAAACAGGCCAAACGTGACCGCACGACGCAGGCA
GTCGAGCAGCGGCCCGTCGGCAATCACGCCCATGCCGCACTCGTGCAGCGACTGGAAGCACAGCAGCAGCGGGTCAAGCA
GCTCGCGGTTGTCGCGCAGCACCGCTTCCGGCGCAGGCAAGGTCTCGGTCAGCGAAGCGTTGGCCCAGTTACGTGTTGCA
CGCAGACGTTCGCGCAAGCGTTTGAGCTCGGCACGATAAGGCTCGGCGCTGTCGCCGACACTGGCGCGCAGTGCGTCGCT
GGCCTGCTGCATAGACAGCTCGGCGGCAAGGTTGTCCACGTCGCGCAAATACAGGTCAGCGGCCATCCAGCGGGCCAGCA
GCAAAACTTCACGAGTCACGGCGGCGGTAACGTTCGGGTTGCCGTCACGGTCGCCGCCCATCCAGGAGGCGAATCGGATA
GGCGCAGCTTCCAGCGGCAAATGCAGCCCGGTGGCGGCGTGCAGCACGTGGTCAGCCTTGCGCAAGTAGTTCGGAATGGC
GTGCCAGAGGGAATGCTCGATGACCGCAAAGCCCCACTTGGCCTCGTCGACCGGCGTCGGCCGGATACGCCGAATCTCTT
CGGTGTGCCAGGCCTCGGCGATCAGACGCTGCAAGCGCGAGGTAATCTGCGCGCGCTCGGCGCTGTTGAGGTCGCGATGG
TCCAGCGCCGCCAGTTGCGCGGCAATGGCGTCGTACTTCTGGATCAGCGTGCGGCGGGCAACTTCGGTGGGGTGAGCGGT
CAACACCAACTCGATTTCCAGCTTGCTCAACTGGCGCGCCAGGGTTTCAGGCTTGTGACCTTCTGCTTTCAAACGATCAA
GCAATTCGGACAGCACCCGCGACTCGAACGGCAGCGGCTGCGCATCGTCACGCCGGTGCATGAGCTGATATTGCTCGGCA
ATGTTGGCCAGGTTGAGAAACTGGTTGAAGGCCCGGGCTACCGGCAACAGTTCGTCATCTTCAAGCCCGTCGACGCTTGA
ACTGAGCTGCTCTGCACCTTCTGCAGAGCCGCGCCTGCCGGCCTTGGCGCCCTTGCGAATGCGTTCGATCTTATCGAGGA
ATTCAGCCCCGCGCTGCTCACGAATGGTATTGCCCAGCAGCTCACCCAGCAGGTGAACGTCTTCGCGCAGACGCGCATCG
ATATCGGCCATCGCTCCCTCTCCCGGTTATTGTTTGGGCTCAGTTGCGTATCCGTTCAACAGAACGGGCTACGTGAATTC
AAATCCGCGTTGCCAACAGTGCACCAAAAGGCGGTATTTCGCCAAACGCTTAGCGCAAAAAAGCTGTGTTGGCGTGCCCG
GCCTGCTCGCCAACAGAGCCTTTTGAGATGTCGCCCGACATACAGGCAGTCGGTCGAGCGCCGTTGAAAATTCCTGACCA
CTCGAAAAATATTAATCTGAACTATTCAAAAACCCCGCAGGTCGGAGCCATTAACCATTACAGGAAAGCCCGAAAGGCAG
CAGGCGTTGTACGACCTCATGCCCGGACTTGATGCAACAACTGTCATGGATAACCACGTTCGGAGTCATACAATGGAGTT
GATCACCATGAACACCCTTACTGCCAAAAACAAGTTCCAAGGCCTGCGCGGGCTCAAGCTGGCTGCGCTGGCAATCGGTA
GCACGTTCATCCTGGCCGGTTGCGCAGGGAACCCGCCATCCGAGCAGTACGCGGTTTCTCAATCGGCCGTAAACAGCGCC
GTCAGCGCCGGTGGCACCGAGTTCGCAGCCGTAGAGATGAAATCGGCTCAAGACAAACTCAAGGCTGCTGACCTGGCCAT
GCAGGATCACAAGTACGACGAAGCCCGCAAGCTGGCTGAACAAGCCGAGTGGGACGCTCGTGTAGCAGAACGCAAATCTC
AGGCTGCCAAAGCCAACAAGGCTGTGCAGGATGCCCGTCAGGGCGTGAACGAACTCCGTGAAGAAGGCCTGCGTCAGGTG
CAGTAAGCACCTCGCCACCCTTCTGTTTTCATGAATTCGTAACTGATTAAAGGACGACCTTATTATGCGTAAACAATTGA
TGATCCCTGCTCTGCTGGCCATGAGCGTTGCGTTGGCAGCCTGTGCAACCAAGCCTAACCCTAACCTGGAACAGGCACGC
AGCAACTTCACCGCGCTGCAGACCAACCCTGAGTCCACCAAAGTCGCCGCCCTGGAAACCAAGGACGCGAGCGAATGGCT
GGCCAAGGCAGAACAGGCTTTCCGTAACGATGACGACGTCAAGAAAGTCGATCAGCTTTCTTACCTGACCAACCAGCGAG
TTGAGCTGGCCAAGCAGACCATCGCCCTGCGCACCTCTGAAGCCGCTCTGCAGAACGCTTCTGCCGACCGTGCCAAGGCT
CGCCTGGAAGCACGTGACGCTCAAATCGCTGCGCTGAAAAACAGCCTGAACGCCAAGCAGACCGAACGCGGTACGCTGGT
GACTTTCGGTGACGTGCTGTTCGACTACAACAAGGCCGAGCTGAAGCCAACCGCTCAGGGCGACATTGGCAAGCTGGCTG
CGTTCCTGCAGGAAAACACTGACCGCAAAGTGATTGTCGAAGGCTACACCGACAGCACCGGTTCGGCGTCCTACAACCAG
TCGCTGTCCGAGCGCCGCGCCAATTCGGTTCGTATGGCACTGGTACGCATGGGTGTAGACCCGGCACGCGTTGTGACCAT
GGGTTATGGCAAGGAATATCCGGTTGCTGACAACACCAGCAACTCGGGCCGCGCCATGAACCGTCGTGTGGAAGTGACCA
TTTCCAACGACAACCAGCCTGTTGCACCACGCTCTTCGATGAAATAAGCGACCGAGCGGCTGCACCCAAGCCCCGCCTGC
GTACGCAGGCGGGGCTTTTTTATGAGTAAATACTTTTCAGCGGGATTATTGCTGCGGGGTTGGCTGGCCTGCACAGCGTA
CTGCCTGCCTGCGGTCGTCAATCAGCACGCCCGACAAGCCCTTGCGTGACGTATCGAACAGCACCAGCACGCCGTCGATG
CACTGTGCAACTTCAGCGGCGGGCGTCGCAGCAATCTTGTAGTCCTCGACAGGTACGGTCTTGAGTAAGGTGAATTCACT
GAGCAACAAGGCGTCTTCAGGTTTGGCGAAGTGCAGGTAGCCGTAGAACCATAGGCAGCCGACCGTGCTGATAACTGTGC
CGACGCCGGTCAGGATCATGCCGTTCACGTTACGATCATCACTCATTGTGCGGGCTGTTTTTCAGGGGTCGGAAAATTGG
GCACTTCGGCCAGACGACGCAGGCCATTGAAGTGCTCGGGATCTTCAAGGTAGCGCAGCATGACCTGACGCCACAGGGGG
TCGCCAAAGGTCTGTGCATGCTCGCCGCGGGTCAGTTGCAGCACCCGCGGGGGTGGCGCCGCCTTGTACAGCTCAATGCC
ATTGGCGAGCGGCACGAGTGTGTCGTCCATGCTGTGGAAGATCAGCATGGGTGTGCCGGCCAGTTGCGGCAGGCCTTTCA
CCGCACTGTCGGCGTCGGGGATCAGCCATGACAATGGCGTTTTCAACGGCCAGGTCAGCCAGGATTTGCTCAGTGAGTTT
TGCGCGACACTGCGGTAGGTGGCCGGCACGCTGTCCAGCACCAGTGCTTTCACTCTGGAGCGTTCTTGCGGGTGCTGCGA
CAGGTAATGCACTGCCAGCGCGCCGCCAATGCTCTGCCCCAGCACCACGAGCGGCTTGCCTTGTACTCGCGGCGTTGCGT
TCAGCCAGTCGAAAGCCGCCTGAACATCCTGATAGATCGCCGGCAGACTGGGCTCGCCCTGCGACTGGCCGTAGCCGCGA
TAGTCGATCATCAGGACCTGATAACCCTGCTCGGGCAGCCACCAGCTTCCCCCCAGATGCCATGAAAGATTGCCGCCGTT
GCCATGCAGGTGCAACACCGTGCCTTTGACCGGCACACCTTCTTTGACCGGCAGCCACCAGCCATGCAGGCGCGTGCCGT
CGGCAGCGGTGAGGTTCACGTCCTGATACTGCAGCCGCGCCTTGTCGGGCGTGAACGGCAGGCCATGTTCCGGATAAAAC
AGCATTGAGCTGCAACCGGTGAGGCTCAGGATCAGGACGAAGATGCCGATCAGTTTCAAATGGGGGGTTCCTTATGGGTT
CGTTACAAGATGGCCGTCTGGTACGCATGCAATAGCGGAGCATCTTTTGGAGCGCACTTGTGGGGGGGGTTACCGGGGCG
GCGATCCGCATTACTCACGAAAAGGCCATTTCAGTTTCTAGAGATCGCTGATCTGGCAATCCGCCTTCGCGAGCTGCGAC
GTCAGTTATGTTTGTTTAAGGCTCAAGGCACCTTTTCGCCCCTCGGCGAGTTACTTTGAAGGATCAAAGTAAGCAAAATC
CCGGCTCCGTTTCCGGCCCGACTTCGTCGGGTTCCATGTCAGCGCCATCGTCGTTGAAAGGCACATCTAAAGCATTTTGT
GCCAGCAACTGCGCGTAAGGCATGGGCTCTCGCAGCAGCGGCTGCCGCATTTGCGTCAAATACCAATCACAGCTACAAAA
TATTCGAATAATCCGCTTCGATGCGGTCCAGGCTCAGGTGGTTGAGGAAGTTGGAGAAGCACATCCAGGCCGACAATGCG
TTCATGTCACGAAACTGCTCTGGCAGGTACTTGGGTGCGACCACCAGCCCTTCATCCACCAGTTGGCGCAGGGTACGCAT
GTCTTCCAGTGTGGTTTTGCCGCAGAACAGCAGCGGTACCTGTTCGAGTTTGCCTTTGCGCACCGCCAGTTGAATGTAGT
TGTAGACCATGATGAAACCCTTCAAGTATGAAAGGTCTTTGGTGAACGGCAGGCCGTTCGGTACCGAGCCACGAAACACC
CGGCTGGCGTTGCCATAGCTCTCCGACATGCTGAAACCCTGCTCGCGATAAAACTCGAACACCTGCAGAAAATCAGCGCC
CTGCTCGGCCATGTGAATGGCGCGCGTACGGTTGGTCAGTTTGCGCAGGCGGCTGGGGTAGGAGGCAAAGGCAATGACTT
CCATGAGAATCGCCAGCCCTTCCTGCGTCACCGTTGACGAGGGCGGGCCTTTGGACAGGAAGGTGCAGATCGGCTGGTTT
TGCCCGTTCAGTGTGGTGCCGACGTGCACCAGACCTTCGTGAACCTCCAGCGCTCGTACATCCCGCTCGTTAAACATCGC
ATCGGTGCGGATCTTGATGTAGTCGGCACCGGCCGCCGCATCGGCGACGATACCGTCGGACTCGAACACCCGAATGGTTT
CTTCGGCCTCGCCAAACACTCGGTTCAGGCGCGATTGCAGCAGCGAAACAGCGTCTTTGGCCGTGAGGATTTTCGGCTCG
TCTTTCAGGTCACCGCGCCCGGCAATGTTATTCAGATAATCCGAGAGCATCAGGCCCAGGTCAGCCAGGGTCGGGTCACC
GGCGTGAAAGGCGTCGGACGCCGCGCCGTACAGTTCTTGAGAGATCAGCCCGAAATCGGGAGTGCCGCGCGCTTCGAGCA
TGCGCACTACCATGCGGTACTCGCGGCACATGCGCCGCATGATCTGCCCGACCGGGTTGAACTGTCCCAGTTGACGTGTG
ACGTCCCGCTCGATGTTCTGAAACTCTTGTTTCAGGGCCACCGAATCGAAACCCAACGGGCGGTTTTCGTAATAGGCACG
GTCTACAGCAGGGAGCGCCTTGCCCTTGGCGGCGAGAAAGTCCTTGCGAACCGTGTCATCCCACTTCACTGCATCCAGAA
TGCGAATCGGCGTCTGTGCAACGACGATCCGATCCGATAAAGCACGAATAGTCTGTTGATACTCGTCCACCGGTACTCCT
TGGCTGGCGGGCTTTTGCCCTGCTGCGGGGTGGCGCATGAATAACGTGCCACCTGTAGAAAAATATCGGATTTGGCAAGA
TCGTCAAGCCGCGGGAACACTTGATCCAGAGCACGCCAGAAAAGGTGCCGCTACCCTCGAAGCGGTTGCGGTGTGCCCAG
TACCAGACGCAACTGGCGAGTGAGGATATCAAGCATTTCGTCTCCCGCCTGACGCTGCGGACCATGGAGCAGGCCTTGAT
ACTCCATGCGACGGATCAGTCCCGTCAACACCTGAGCGTCCTGATAGGGCTGCAGCGAGCCGATCACCTGGAAGAACTGA
CAGCTGCCCTGCAATAAAATTTCCTGATGGGCCATGACCAGCGGGGTCAGACGCGGATTGATCAGTGCTTCATGATAGAA
CGCCTGCTCGGCAATCAGGTATTCGCGGCGGGTCATCAATTGATGGCGAATATGCTCCATCGCCATGCGGGCGATGTCGT
CGGCCAGCCGAAAACGGTCGGTCGGGCTGCCGGAGCTGCGGCTCATCATCTCGCGCAGGATGATTTCTGTGGTCTGCCAC
AGCCGCGCAAGGTAGTCGGCACTGCGCTGCACGTATTGGGCGAAGGCATCGGTCAGCAGATCATCGATGTCCTTGAAATA
ATAAGTGGTCGCAGACAGCGACACACTGGCCTCGGCGGCCACGGCGCGATGGCGCACTGCACGTACACCGTCACGCACCA
CGATGCGCATGGCGGCATCGAGAATCACCTGCCTGCGCTGTTCACTGCCCTCCCGAGCAGCCTTGCGGCCTTGATACTTG
ACACTTTTGGCCACCGCACTCGCTACTCCGGCAGCCCCTTCTCTTGCAATTGTCACGACAGCTTCCTTTTTGAGAACGTC
CTGAAAAACGCTTAAAAAAAAGCCGCCCATTGAAGGCGGCTTTTTTTCCACTGCTTACGCCTGGGGGCGCATGTGCGGGA
ACAGGATCACGTCCCGGATCGACGGCGAGTCGGTGAGCAGCATCACCAACCGGTCGATACCGATCCCCTCGCCCGCCGTG
GGCGGCATGCCGTATTCCAGCGCACGAACAAAGTCGGCGTCGTAGTGCATGGCCTCGTCGTCACCGGCATCCTTGTCGGC
CACCTGTGCCTGAAAGCGTTCGGCCTGATCTTCTGCGTCATTGAGCTCGGAGTAGGCATTGGCGATCTCGCGGCCGCCGA
TGAACAGCTCGAAACGGTCGGTGACGTTCGGATTGTCATCGTTGCGACGGGCCAGCGGCGACACTTCGAACGGGTACTGG
GTGATGAAATGCGGCTGCTCAAGCTTGTGCTCGACCAGTTCTTCGAAAATCATCACCTGCAGTTTGCCCAGTCCTTCGAA
GCCGAGCACTTTCGCGCCGGCCTTTTTGGCGATGGCGCGCGCTTTGTCCACATCCTGCAGATCCGCAGCGGTCAGCTCCG
GATTGTACTTGAGGATCGAATCGAACACCGACAGGCGCACGAACGGTTCGCCGAAGTGGAACACCTTGTCGCCGTAAGGC
ACGTCGGTGCTGCCCAGCACCAGCTGCGCCAGTTCGCGGAACAGTTCTTCGGTGAGGTCCATGTTGTCTTCGTAGTCAGC
GTAGGCCTGGTAGAACTCGAGCATGGTGAACTCGGGGTTGTGCCGGGTCGAAACACCTTCGTTACGGAAGTTGCGGTTGA
TCTCGAAGACTTTCTCGAAACCGCCGACCACCAGACGCTTGAGGTACAGCTCCGGCGCAATACGCAGGAACATTTCCAGG
TCCAGTGCATTGTGATGGGTTTCAAACGGCTTGGCTGCCGCACCGCCAGGAATGGTCTGCAACATCGGCGTTTCAACTTC
AAGGAAGTCACGCTGCATCAGGAAGCTGCGAATGTGGGCAATGACCCGCGAGCGCACACGGAAGGTTTCGCGCACGTCTT
CGTTGACGATCAGGTCAACGTAACGCTGACGGTAGCGCTGCTCGGTATCGGTCAGGCCGTGGTGCTTGTCGGGCAGCGGG
CGCAGCGACTTGGTCAGCAGGCGCACGCTGGTCATTTCGACGTACAGGTCGCCCTTGCCGGAGCGTGCCAGCGTACCTTC
GGCAGCGATGATGTCGCCCAGGTCCCAGGTTTTCACCTCGGCCAGGGTTTCTTCAGGCAGGGTTTTGCGATTGACATAGA
CCTGGATGCGCCCGGTCATGTCCTGGATGACCATGAACGAGCCACGGTTGAGCATGATGCGACCGGCAACCTTGACCGGA
ATCGCTGCCTCTGCCAGTTCTTCCTTGGTCTTGTCGACGTACTGTTTCTGCAGGTCATTGCAGTAGCTGTCGCGGCGGAA
GTCGTTGGGGAAGGCCTGACCCTTGGCACGGCCGGCAGCAAGCTTTTCCTTGCGCAGGGCGATCAGGGTGTTTTCTTCCT
GTTGCAGGGCTTGCGGGTCGAGTTGTTGGTCGCTCATGTCTTTAGATATTCCATCACAGGTTCGCCCTCGCCTTGCGACG
AGGGGCTTGAGGTGTCGGCTGACGGTTTACAGCCCTTGCTTGAGGCTCGCGATCAGGTATTCGTCGATATCGCCATCAAG
CACCTTGTCGCAGTCGCTGCGTTCGATGTTGGTCCGCAGGTCCTTGATACGCGAGGCATCCAGGACATAAGAGCGGATCT
GATGACCCCAGCCGATATCCGACTTGGTGTCTTCGAGCGCCTGGGACGCTGCGTTGCGCTTCTGCACTTCCTGCTCATAC
AAACGGGCCCGCAGCATTTTCATGGCGGTGTCCTTGTTCGCATGCTGGGAACGTTCGTTCTGGCAGCTGACCACGGTATT
GGTCGGAACGTGGGTGATACGTACCGCCGAGTCGGTGGTGTTTACGTGCTGACCACCGGCACCCGAGGAGCGATAGGTGT
CGATGCGCAGGTCCGACGGGTTGATGTCGATTTCGATGTTGTCATCGATTTCCGGCGACACGAACACGGCCGAGAACGAG
GTGTGACGGCGGTTGCCGGAGTCGAACGGGCTCTTGCGCACCAGACGGTGCACGCCGATTTCGGTGCGCAACCAGCCAAA
GGCGTATTCACCCTTGATGTGCACGGTAGCGCCCTTGATACCGGCGACTTCACCGGCGGACAGCTCCATGATGGTGGCGT
CGAAGCCGCGCTTGTCAGCCCAGCGCAGGTACATGCGCAGCAGGATGTTGGCCCAGTCCTGGGCTTCGGTGCCGCCGGAA
CCGGCCTGGATGTCCAGGTAGGCATTGTTGGGGTCCATCTCGCCACTGAACATGCGGCGGAATTCGAGCTTTTCCAGCGA
AGCACGCAGGCGCTCGACCTCGGCAGCCACATCGTCGACGGCAGCCTGGTCTTCTTCTTCGGCGGACATCAGCAGCAGGT
CTTTGGCATCGACCAGCCCGGAGGACATTTCGTCCAGAGTTTCGACGATCTGCGCCAGCAACGAGCGCTCGCGCCCCAGC
TCCTGAGCGTAGGCCGGGTTGTTCCAGACATTGGGATCTTCGAGCTCGCGGTTTACTTCGGTCAGACGATCATGTTTGTG
ATCGTAGTCAAAGATACCCCCGAATGGTTTCGGAGCGCTCGGACAAATCCTTGATGCTGTTTAGGATCGGGTTGATTTCC
ATGGTAGGCAGCACTCGCAGGCGAAATTTTCAAAGCCGACGAGTATACCCCAAGGCGCGCCGCGAAAGCAGCCCGCGCGG
GCTGCCTATTTTATCTGCCGCGGGTGATATCAGCCGGCAGCCACCTGATTGCGCCCGTTGTTCTTGGCCAGATACAGCCC
TTTGTCGGCGTCGAGGATCAGTTGCCTGCTGTGCAGGCCCACCTGCGGCGTCACGGTGGCGATACCGATACTGACGGTCA
GGCTGGAACCAGGCACCGGAGCGATGTGCGGGATTTTCATGCCGGCCACGCTCTGGCGCAGTTTTTCAGCAAGCAGACGC
GCACCACCCGGCGACGTGTTGGGCAGGACCATGGCGAATTCCTCGCCGCCGTAGCGCGCCGGCAAGTCCGACGGGCGACT
GCAACTGTTGCGGATTGCCTTGGCCACCTGACGCAAGGCTTCGTCGCCTTCCAGATGCCCGAAGTTGTCGTTGTAGGCCT
TGAAGTAGTCCACATCGATCATCAGCAGCGACAACTGCGCCTGATCGCGGGTCGCTCGACGCCACTCCAGCTCCAGGTAT
TCGTCGAAATGGCGACGGTTCGACAGCCCGGTCAGGCCATCGGAGTTCATCAGGCGCTGCAGCACCAGATTGGTGTCGAG
CAACTGTTGCTGGCTGACGCGCAGTGCGCGATAGGCTTCATCACGCTGCAACAGGGTCATGTAGGAGCGCGAGTGATAGC
GAATGCGCGCCACCAGCTCGATGTTGTCCGGCAGTTTGACCAGATAGTCGTTGGCCCCGGCCGCGAACGCTGCGCTTTTG
ATCAGCGGGTCTTCCTTGGTGGAGAGCACGATGATCGGGATGTCACGGGTCAGCGGGTTGCTGCGGTATTCGCGAACCAG
CGTCAGGCCGTCCAGGCCCGGCATGACCAGGTCCTGCAGAATCACCGTCGGCTTGATCTGCACAGCCTGGGCAATCGCCT
GGTGCGGGTCGGCGCAAAAATGGAAGTCGATCGACTCATGGCCGGCCAGACCGCGCCGTACCGCTTCGCCAATCATGGCC
TGATCATCGACCAGCAGCACCATTGCGCTGTTTTCATCCGAGGTTTTGATGTCGTCCGCCTGCAGGTCATCCATGAATCG
TCTCCTGTTCGCCGACAGCCGGTGGTTTCACCTGAACAATCATTGAGTAAATACCTCCATCAAGCGCGGCGCAATCGTGT
GCAGCGGGCGGATTTCGACGGCCGCATCAATGGCGGCGGCAGCCTTGGGCATGCCATACACCGCAGAGCTGGCCTGATCC
TGAGCGATGGTCAGAAAGCCGCGTTCACGCATTGCCTTGAGCCCCTGCGCTCCATCGCGCCCCATGCCAGTCAATAAAAC
GCCCACAGCCTCACCACTCCAATAACGGGTCACGCTCTCGAAAAAAACATCGATCGAGGGCCTGTAAACTTCGTTGACCG
GCTCTGCGGTGTACGCCAGCGTGCCGTCCTTCAACAAGCGAATATGATGGTTGGTCCCGGCCAGCAGTACAACACCGACT
TGCGGCGTTTCGCCCTCTTTTGCCAAGCGTACCGGCATGCCCGACGCTGAGCACAGCCACTCGGCCATGCCGGCAGCAAA
CACCTGATCCACATGCTGCACCAGCACAATGGCTGCCGGGAAATTCTCCGGAAGCCCCTTGAGCAGGACCTCCAGCGCCG
CCGGGCCACCCGCCGATGAACCGATGGCGACCAGCCTGTCGCGTCTTGAAACCTCTGACCTGGGCGCAGTCACAACGCGC
TCACGGCCGGCACGCTGGCCCATGAGCCACTCGATATTGAGTATCTTGCGCAGCAACGGCGCGGCGGCATCTCTGGGGTT
GGGGCCGCCAATGGCCGGCGTGTCTACCACATCCAGCGCGCCGTGCCCCATAGCTTCGAACACACGGCGCATGTTCTGCT
CGCGGTCGACGGTCACAATGACAATAGCGCATGGTGTTTCGGCCATGATGCGCCGTGTCGCCTCTACACCGTCCATCACT
GGCATGATCAGGTCCATCAGGATCAGATCCGGCGTCTGCTCGATGCTGCGCTGCACAGCGTCGGCACCATTGGCCGCCAC
CCAGATGACCTGGTGTGCAGGCTCGAAAGCCAGCGCACGACGCAAAGCCTCGATGGCCATAGGCATGTCGTTGACAATGG
CAATCTTCATCCTTGCGCGTCTCCTATCAGTTCGACAACAGCGTCGAGCAAGGCATCATCATGGAAACTGGCCTTGGCCA
GATAATAATCAGCTCCGGCGTCCAGGCCACGGCGTCGGTCTTCTTCACGGTCCTTGTAAGACACGACCATCACCGGCAGC
GATTGCAGGCGGGTGTCGCGCCGCAGCAGCGTCACCAGTTCGATACCGTCCATGCGCGGCATGTCGATGTCGGTGATCAG
CAGGTCGAAGTCTTCGGCGCGCAACGCATTCCAGCCGTCCATGCCGTCCACGGCAACCGACACGTCGTAACCACGCCCCA
CCAGCAGCTTGCGTTCAAGCTCGCGCACTGTCAAAGAGTCATCGACCACCAGCACCCGTTTACGCGTGGCCTGATCGACC
TGACGATTGCGCCGGTCGATACGCTCCAGCCTGCCGGTGTTCAGAAGTTTTTCCACCGAGCGCAGCATGTCTTCGACGTC
AACGATCAACACCACCGAACCGTCATCGAGCAAAGCGCCTGCCGAGACGTCCTGAACCTTGCCCAGGCGGGCATCCAACG
GCATCACCACCAGCGTTCGCTCGCCGATAAAACGTTCGACGGCCACGCCGTAAACGGCATCACGCTCACGAATGACCACA
ACCTTGAGGGTTTCGCCGGCATTTTGCGCAGGCGGACGGTTCAACAGCTGGCTGGCCGAGACCAGCCCCACATGGCGCTC
TTCGTCCCAGAAGTGCTGACGCCCTTCCAGTTGCAGAATGTCGTCAGGCTGCAAGTCACGCATGCGCTCGATGTGGGCCA
GCGGGAAGGCATAGGCTTCGCCGCCGACTTCAACCACCAGGCTGCGCACCACCGAAAGGGTCAGTGGCATTTCGATCCTG
AAACGACTGCCCTCGCCTGCCCATTGCTGCAATTCAACGCTGCCGTGCATCTGGCGAACCATGTGCTGCACGGCGTCAAG
GCCGACACCGCGCCCGGAAATCTGCGTGACCTTGTCGCGCATGCTGAAACCCGGCAGGAACAGAAAGCTCAGCAGTTCTT
CTTCGCTCATCTGTTCGGCGGTTTCGGCCGGTGAAAGCTTGCGGTCCACGATACTCTGGCGCAAACGCGCCAGGTCCACA
CCGCCACCGTCATCGCTCAACTCCACCACCAGCAGGCCAGCCTGATGCGAAGCCTGCAGACGAATCAGCCCTTCAGGCTC
CTTACCGGCGGCAACGCGCTTTTCGGGCAATTCAATGCCGTGATCCACAGCGTTGCGCAACAGGTGGGTCAAGGGCGCTT
CGAGCTTTTCAAGTACGTCGCGATCAACCTGAGTCTTCTCGCCTTCGATCTGCAAGCGGACCTGTTTTCCAAGCTCACGC
CCCAGGTCGCGGACCATACGCGCCTGACCATTCAACACATCGGCGAACGGCCGCATGCGGCAGGCCAGCGCGGTGTCGTA
CAGCAGCTGCGCGCGCTGCGCCGACTGCCAGCCGAATTCGTCGAGCTCGGCGGTCTGCTGGGCCAGCATGTGCTGTGCCT
GAGATAACAGACTGCGCGCATCTTCCAGCGCTTTTTGCACGTCGGCGCCTGGGCCGTCCTCGCCAAAGCTGGCGCCAAGC
ACCTCAAGTGCCCGGTCGCTGCTGCTTTGCAGACGTTTGAGGCGCTGCATGCCAGCCAGCAAGGGCTTGAGCCGCTGGGT
CTCGACCAGCGACTTGCTCGACATGTCCAGCAGCCCGTTGAGGCGCTCGGCGGTAACGCGCAACACCCGCTCGCCGCCCT
CGGCTACCCGACGCTCACGCAATGGCGTAAAGGGCGGTTCGGGTTCGGCGGCTGGCTCGGCCGGGGCCAGCACGGGGCCG
GGAGGCGAACCGGCAGCCAGCGAATCAGTGGTCTGGCCGGTCAATGCCGCGGCCGCCGCGGAAGAAAGCTCCAGTTGTTG
CATCGCGTTCGCCAGCAAAGGGTCGAGCAACGGATCAGTCAGCGCCTTGGTGACCGTACGTGCCGCGCCGGCCCCGGAGG
CCAGCAGGGTGTTGAGCCTTTCGACATAACTGTCGATATCGGCCTGACCGACGCTGGTGCCACCAGGCGTGGCAACACGC
ATCAACAGGTCAGTCCCGGCCAGCAACGCGTCAATGTGCTCGGCCTGCAGCAACAGCCGGCCCTCCTGAGCGCTGACCAG
GCAATCTTCCATCACATGCGCGACGCTGACACCGAAATCCACGCCGACAATCCGCGCGGCGCCCTTGAGCGAGTGCGCTG
CGCGCATGCAGGCTTCCAGCTGATCGGCCTGGGTCGGGTTGCGTTCGAGCGCCAGCAACCCGGCACTGAGTACCTGGGTC
TGCGCATCGGCTTCCAGCGTGAACAGTTCAAACAGTGAGGCGTCACGCATTTGATCTGGCGTCATGTAAGGCTCCGATGC
ACCGCCGACAACAACTGTTCTTCATCCAGCCAACGCAGGCTGCGGTCTTTCCATTGCAGCACGCCACGGGTAAAGCGGGC
ATTGGCGTGCGTGCCGGACGCAGAAGCGGCTTCCAGCTCACGCTCGTCAATGGCATGGATGCCGTCGACCTCGTCCACGG
GCACTACCACCGGCCCGCCTCCGACCGCGACAATCAACATGCGCGGCACCACACGCGTCGACTGGGCAATTACCGGGTTG
CTGTCCAGCCCCAACAATTCGACCAGCGAAATGCACGCGACCAGAGCGCCGCGCACATTGGCCACACCCAGCATTGCACG
TGAACGCTGATGCGGCAGCGAATGAATCGTTTGGTACGGAGCGACCTCTGACAGGCAACTGGAAACCAGCCCCAGCCACT
CTTCACCGAGGCGAAACACCAGAATCGAGCGGGTCTTGATGTCGCGCTGCAACACCGAACCCTGAAACTGCTCGTGATGC
TCCTGAGCCAGTGAATAGCGGTCCAGCAGACGTGTGGCCGCTGCGGAATACACAGCACAATTGCGGCAATGGATATGCTC
TTCCAGCAACGGGCATGAGCGGTCACCGTGAATGCCGATGCGGTTCCAGCAATCATCGATGTCCAGGGCTTGATCATGGG
TCATGCTGGAAAAACCGGACAGGCCCGTCATCAGTGGTTTCCTTGTTTATTCGCGCCACGCGCGGCGCGGTCCTGCAAGC
GCCGGGCTCCGGCACTGTCACCCTGAGCGGCCAGCAGCGCCGCCAGTTGGGCCAGCGATTCGCGGTGCTGCGGTTGCAGG
TACAGCGCCTTGCGATAGAACCCTTGGGCCTGAACCACAGCGCCTTCCACTTCGCTGAGCAGACCCAGCCAGTAGAATAC
TTGTGCAACCGGCTCGTGCTGCTGCAGGTAACGCTCGCAGGCGGCTCGCGCTTCGGCGCTTTTGCCTTCGTTGGCCAGGC
CGGCAATGATGTCGAGCAGCGCCGAGACCTCGCTATTGCCAGCCGCGGCGGCCGGTTTGGCGAGGGGCGCAAAGGCTGCT
GACGTTCGCGCGGCAGGTCGTGGAGTCGGCGCTCTGACGGGGGCCTCAACGACTGGACGCGGGGCAATCGGCGCTGCGGA
CTGCATCGGCGCCGGGGCGGCTGCTTCAGCGGGTGCGTGACGATAAGCGAATGACTGTGCAATACCGATCGAGCGCATGC
CAATGCCTGCCAGCAGGTTGCCCTCGGCCGGGCCGATGAACAGCAGGCCGTCTTCACGGGTCAGTTGCTTGAGGACCTGA
AATACTCGCTGCTGGGTCGGCCGGTCGAAATAGATGACCAGATTGCGGCAGAACACGATGTCATACGGCACCTGCGAGGC
CAGCTTGGGATCAAGCAGGTTGCCGGGCTGAAAATTCACGCAAGCACGAATTTCATCGGCAACTTCAAACCCGTCGGCGA
TGACGCTGAAAAACCGCTCGCGGTAACTGAGGTCGCTGCCGCGAAACGAGTTTTTGCCATAAAGGCCATGCACGGCCTTG
GCAATGGAAACAGGGCTGATATCGACGGCATCGACCTTGAACTGTCGGGCATCAACCCCAGCATCGAACAATGCCATGGC
GATGGAGTAAGGCTCCTCGCCAGTCGAGCACGGCAGACTGAGAATGCGCAGCGGGCGAACGCCGGCAAGGCTTGCGATGC
GCTCACGGGCGAGCATGCCCAATGTCACGAAAGATTCAGGGTAACGAAAAAACCAGGTCTCGGGCACGATCACTGCTTCG
ATCAGCGCCTGCTGCTCTTGCGGCGACGAAATCAGCAGGTACCAATAGTCGTCACTGTCAGCGCAGTTGGCCGCCGTCGC
GCGCTGACGCAGGGCGCGCTCGATGATCGCCTCGCCGACCGAGGTCACATCCAGACCGATGCGGTCCTTGAGGAAGCTGA
AAAAGCGCGAGTCATCGGCTTTCATGACGCGTCCTCAAGCAGGTCGAGGTCGATGGGTGGCACCGGGTACAGCAACTCGC
GAACCGGCTCGCTCAACAACTCCTGAACGTGAATCCATTGCAGCAAGCCCTGTTCGTCCTCGCGAACCGGCCCCAGATAA
GGCGACAGGCGATTGTCCAGCCCGTACGCCTTGAACTGCGCGACCGGGCAGCGCAGGGTTTCGGTCGCCTGTTCGAGGAT
CAGCCCGAGCAACTGCGCCGGGTGCGCATCATCATAGCGATAGTGCACCAGCACCATACGCGTGCTGGTGCGCAAGCGCG
CGGGCTGACCGGAGTTAAGCGCGCTGATGTCAATGACCGGCACGATCTCGCCGCGATGGGCGAAGATCCCCGCCACCCAG
CGCGGTGCCCGGGCAATAGCCTTGAGCTTCACACGCGGCAGGATTTCAGCGATCTCGGTCGCGTCCAGCGCATAGCGGTC
TTCGCCGATATAGAACAGCAGAAAGAGTTTGCTTGCAGTCAGTGGCGTGCCATTGCGCCTCGGCGATTGTTCCGTCATGG
GTGTGTCAGACCTTGAAACGCGACACGCCACCGCGCAGCCCGACCGCTACCTGACTCAACTCGTCAATGGCAAAGCTGGC
TTGACGCAGTGAGTCGACGGTCTGGCTGCTGGCATCGGCCAGTTGCACCAGGGCCTGATTGATCTGCTCGGCGCCCGTGG
CCTGGGCCTGCATCCCTTCATTGACCATCAGCACACGCGGTGCCAGGGCCTGAACCTGATGAATGATCTGCGACAACTGT
TCGCCGACCTGAGTGACCTCGAACATGCCGCGGCGCACTTCTTCGGAGAACTTGTCCATGCCCATCACGCCTGCGGACAC
CGCTGACTGGATCTCACGTACCATCTGCTCGATGTCGTAGGTGGCGACAGCGGTCTGGTCGGCCAGACGGCGCACTTCAG
TGGCCACCACGGCAAAACCGCGACCGTATTCACCGGCTTTCTCGGCCTCGATGGCCGCGTTCAACGACAGCAGATTGGTC
TGGTCGGCCACCTTGACGATGGTGACGACCACCTGATTGATGTTACCGGCCTTCTCGTTGAGGATCGCCAGTTTGGCGTT
GACCAGATTGGCCGCGCCCATCACCTGATGCATGGTGTCTTCCATGCGCGCCAGGCCCTGCTGGCCGGAACCGGCCAGCA
CCGAGGCCTGATCGGCCGCCGAGGTCACTTCGGTCATGGTGCGTACGAGGTCCCGCGAGGTGGCGGCAATTTCCCGCGAA
GTTGCGCCAATCTCGGTGGTGGTCGCGGCGGTTTCGGTGGCCGTGGCCTGTTGCTGACGGGAAGTCGCGGCGATTTCGGT
AACTGACGTGGTGACCTGTACCGACGAACGCTGCGCCTGGGCGACCAGCGTGGTGAGGTCGGTCATCATGTCGTTGAAAC
CGGTTTCTACCGCATTGAACTCGTCCTTGCGGGACAGGTTCAAGCGCGTGCTCAGGTCACCGGTACGCATGATGTCGAGG
ATCCGCACGATCAGTTGCATCGGCGCCATGATCGAACGCATCAGCAGCAGACCGCAGGCCGCAGCCGCCAGCACGGCGAC
CAGCAGCGACAGGACCATGCTGATCTTGGCAGCCAGTACGGCGTTGACAATGTTGGCGGTGGCCTGGTCAGCCAACTGTT
TGTTGGCCACGATGAGCTCATTGAGCTGTTTGCGGCCGGCGAGCCAGACCGGGTTTACATCGCTATAGAACTCGGCGCGC
GCGCCGGCGTAGTCGCCGCGATCATACTTGGCGTGAACCTCGGCGAGCATGCGCGAATAGGCTTCGCGGCGCTTTTCAAA
GGCCGCGAAGCTGTCTCTGTCGTCATCAGTGAAGATAGACTTTTTGTAGCCGTCCATCTGTGTCTGCAGGTTTTCGTCAA
AGCCCTGAAACTGGTCGCGCTCCTGCTTGGTCAGCGGACGCCCCTGCCCTTCGGCAATCAGCTCCAGCGTGCGAATGTAA
CTTTCACCCCACGCACTGCGCACCAGCGTGCTGTAGTAGACACCGGGCAACGCATCAAGACGGACATCTTCCTCGCTGGA
CTCGATGGACAACAGTCGTGAATACGACACAACCACCATCAGCAGCATGATTGCGATGATGACGGCAAAACTCGCCAGAA
TCCGTTGGCGCAAGGTCCAGTTCTTCACAGTCAGCCCTCAAGAGTTCAACGACGGCGTCGGGCCGTGTTCAAGAAGCGGA
CCGACGAACGGTCCAAGCGGCGTGAGTATAGCCCAGCCATTGGCAGGCATGCGGTCCATACACAGATGAAACATCATGCG
CCTGTCGATTACCGAGCCTCACTGCCCTTTTGTCGGCCAGCGCCAACACTACTTGAGCGTACATACATAGTTACCACTTG
CAGGCCGGATCACAAACGTAAGCTTTGTCGACTATTCATTCACGACAAGGCAGTCCAATGCTAGATCCATCCCTGGCGGG
CAGTGCTCCGGCAAACTCGCACGTGCAACTTATAAAAGACCACTCGCCTGACTGGCTGCTTCAGGCAGAACCTGCCACTC
ATGCGGCCTTGCGCAAGGCGTCCGCTGCCGCGCCGCAATGGCTGGCCAGTTCACGCGAGTCCAGTCCCGAACAGGTCGCG
AAATTGCAACGCCTGTACGCCGAACACCGAGAGAACGAACAAAAGGTCCGCCCGACGCTTGATCGCCTGTCCACGCTTGA
AGACTTTGCCAGGCCCTTGCTGACGGCGGCTATCAAGGAGCGCTTCGGCCTGGACGTGGATGTTGACCAGACCTGGCTGT
TCCATGCAGGCCGGGCAAAGGTCGACCAGTCGTTCATTTCGGCCTCAAAAGACCCGATGACTCAGGCCAACATCGCCTTG
AGAGCTGCCACCCAGAGCCTGCTCAAGGCAGCGTTGCAGAATTTCGAGGCCTGGGAAACAGCAAGCGGCGCGATGGACTC
GGACTCCGGCATCAAGGCCGCCGTGTTTTGCGCGTATGAAATCATCGGTATGCAGATGACCGGCAAGTCTGTACCGATCT
CCCCCACCGGGTTTGCAGCGCTGTGTCGTGAACTGGACCTGGGCGGCAAGTATCAGACGCACCTCGAATCCGCGTTCAGT
AGGTCTGCGACACCAGGAGAAACGGCCGACAGGATCCGCGACAACTTCATACAACTGGAGTCGTCATCCATCAGGCTTCA
GTTACAAATAGCCACGTTGAAGGGGCTGATCAGCCAGCCGCTACATGACGCGGTACTGGACATTGTTGCGGGCAAGCGCA
ACGTTCAACTCGATAACCTGCCCGTGAAGTGCAGCGTGCTGCGTTTATGGGATGTCGAACTGAACGGCATTGTGGTGTTT
GGCAAAGACCGCGAAGTGTCCACTCAGGTGGAAAGAATCGTCGTTTATATACCCGACGATCCTATTGCGCCGCTCAAAGA
ATATGACTCCGCTGAAGCATTCCTGAGTTCATTGCGCGACCGGATGTTCGTTGACGGCTATCTGAACTTCTTCCAGCGTT
TCATTCCGGCGCGACACCAAAGTGCGTTGTATGGAAAATTGCTTGAACGCCTGCATCCCAAGGTCAGGAAAGGCGGTTTC
TTCGAAGGCCAGTGGTTGGAACAGGAAGCAGACCGAAACGCCCGGCTGGACCTGAGAGAAACCCCGCTCGGCGGCGTGTT
GCTCGACAACCTGCACGATCGCAAGCGTGCTGCCCTGCGCGACGACGCATTGTTTCACGGCGTGCCCACTGCGGCAGAGG
ATCAAAAGACCTTCGACGAGCGCGTGCAGTATTTCAAGGACACAGCATTCAATGTGCTGAATATTGCAGCCTTCGTCGTC
CCGGTGCTGGGCGAAATCATGCTGGCAGTGACAGCGGCGCAACTGATCCACGAAGTTTACGACGGCGCACAAAGCTGGGC
GCACGGAGAGAGACAGCAAGCTTTCGCCTACCTGTTCGACGTGGTAGAGAACATTGCGCTGATGTCGGCGCTGGGTGCAG
CCGCTAAGGGCGGTCCGGGTATTGCGGCCGTGCAGGTGCCTGAGTTCGTCAGCCGTCTCAAGCCGGTGGAGCTGCCGGAC
GGCGCGACGCGGCTGTGGAAACCGGACCTGTCACCGTTTGCCCATGACATCGTGCTGCCGAAGGGTTTGCAGCCCGACGA
ACTGGGCCTCTACAACTGGCAAGGCAAGCAGTGGTTGCCTGTCGAAGGACAGACCTATATGGTCAAACCGGCGGCAACCG
ACGGCGATTATCTGATCGAGCACCCTACCCGGACCAACGGCTATCAGCCGGCCTTGCGGCATAACGGCGCGGGAGCCTGG
CTGCATGAACTTGATCGGCCACTGGAGATGGAGGGCCTGACCCTGTTTCGACGGCTGGGGTACTCCAGCGAAGCGTTTTC
CGATGTCGCGGCGCGACGCATCCTGCGCGTCAGTGACACAACCGAATCAGTCATGCGCCGCGCACTCCATGAGCAACAAC
CCGCGCCTGCCCTGCTGGAAGACACTGCACGTCGGTTCAACCTGGATCAGCAAATCGATCGCGTCATCGAACAGATGGAA
GCCGGTGACATCCACGCGGACGCCTCCCTCCAGCTGGATTTGCTGAGCCAGGAACCCGCCTGGCCCGGCAATCGGGCGCT
GCTGCTGGTGGATGGCGACGGCAACACCCTCGGTACATTTCCCCCGGCACGCCAGGCTGCTCCCGATAACGTTCTGCGCA
TTCGTGCCGACCAGCCAGACGCGCTGCGCCAGGCGCTTGAAGGCTTAAGCAATAACGAGATCAGAGCCCTGCTCAATGAA
GAGTTCGGCTCAGGCCAGCTCGGCATGTCGCCGAGGTTGACCACGCTGCGGACCCGCCTGGTTGCCAGCGCCCGAAGGAG
CAGAGCGTGGCTGTTCGAGTCCCGTTACCGCGCACTGAAAATCGCCGATGTGGACGGTACTCAGTCCCTCCAGAAAGCAT
TTGGCGGGCTGCCGCCCGTGGTCGCGCAAGAACTTGCCAGCCACGCGTCACCGGCGGAGCGGGTTCAGCTCACAAAAGAC
CACCGTATCCCGTTGCGTATGGCCGAAGAAGCCACCGTTTATATGCAACAGACGCGTCTGGCTCGCGCCTACGAAGGGCT
TTACCTGACGTCGGTTTCCAGCGCCGATAGCGACTGTCTTGCCTTGCACAGCCTTGAGGCCCTGCCGCAATGGCCGGCAC
AGGTCCGGCTGGAAGTCCGTGATCGTTATTTCGGTGGCCCATTGATCGACAGCATCGGACAGCAGGACGCACCGATTCGC
AAAGTACTGGTGCGCGATGGCAATGGTTACGAAGCACGTGGCACTGAAGACCAGCATCTGCATGGCCGGGACGATCTGTA
TACCTCCGTACTCCACGCTTTGCCGGATGCCCAGCGCAGCCAGTTGGGTTTTCCCCATTCAGGTCAAGGCCAGGAATTGA
AGAGACTGATTCAGGAAAACCCTTTATCCCGTCGCAAGTTCGCGCCCTTGTTGAAGATGCAGGCTATCAAGCCTGGCTCC
AGATCACCCATGCGTCTGGCCGAGGGCCGCCTGGGTTACCCGTTGAGCGGGCGCGGCAGGGTCGACTGGCATATAACCGA
CGAAAGCCTGCTGGACAAGATCCGCACGCTGGAGCTGGAAGATGCCTTCCCGGAAGACATTCTCAGCCGCATGCGCCACA
CCGGCTGGGACAACAGGGCCATCGATGACCGACTCAACACACTGCTGGGCGAACAGCTGGATCTGCGTGCAGGTCTGACT
GTCTGGACCGATGAAGTCGTTACATTTCCACAGATGAGCCAGGCACATGTGGACAGTCGAGAGCGCATCAGTGAGGCCAT
CTGGAGCCACTGGCGCCTCAACAACCTGCCAGAGATCGGGCGTACGTTAGAGCCGCTGCGGTTGCAGTACGTGTCCCTGA
CAGATTTCCCACGACACTTGCCGGACTTTGTCTATAACCGCGTCACCGGGTTGCACCTGGAAAACATCTCGATTGAAACC
CGAGTACGTCCCGGTGTTGAGAGCGCAACGCCTGCCGAGCCGAATCTGCCCCGGCAGTTGACCAACACGTTCGAGCTGGG
GCATTTCCTGCGACGCTTCCCGCAGGCGCAATCACTGAACCTGGTCAGTGAGCCCAGCGCAGGGCTCGACCCTGAAACCT
CGACATTCATCAACCTGCCCCGGCAAATATCCAGCGTGCTGCCGCAGCTCACCGAGCTGGGGCTGATCAATCAGGGCATC
TTTCTCGATCAGCCGCAGATAAGCCACTTTCGCGATATGCCGGGGCTCAGAACGCTGGACCTCAGCGGCAATCGCCTGGT
TAGCATGTTGCCTATGGACCTTGGCTGGCTGCGTCTCGATCGACTGGTGCTTGAGCGGGTCGGCATGTACCGTTGGCCTT
CATGGCTGACTGACATGATACCGAGCAATATTCGCGAGCTTTCGGTGGCTCACAATAACCTGACTGAACTGCCTGGCTGG
ATTCTCGATAACCCACCCAGTCTGGAACATCAGACGCTGATCGACTTGCGCGGTAACAGTCTGTCTCGGCACACCGCGAT
ACAGGCGCGCATCAACGAGGCAATTTCCGGCCGCGCCTTCAGGTTTGTCATGGACACCCCGCTCGCCGTGCAGGCCGTGG
TGAACATGCAACTGCAGCAAGGCGCCGAGTTGGTAGTGGCGCTTGATCAGTGGACAAATGCGTCAAGCTCACTGGCGATA
CCGAGCGAGCAGACCATAGCGGCACGACGCCAGATCGGTTTGTTGCTGATTGATCACTGGCGCACGTTCAGCCTGGGGCA
TATCAATACGTCGCTGCGCCTGGTCGATATTGCCTTGGCGGATTTTCCCCGACAGTTGCCGGACTTCTTCTGTCGTCAGG
TGCGCTACCTGTACCTGAGCAGAGTCACCGGCACAGCGTCTGACCTCGACCAGTTGCTGCGGCGCATGACTGAGCTGAGC
TCGCTGGAAATGAGCGGCCATGTGATACCGCTGCCCCAGTTGCCGGAAGCGCTGCTGGAACTTCGAGCACTGCGTTCGTT
GTGCCTCAACGATCAGGGCTTGCTTCTCGAGCAACAGCACATCGATTTTCTCAGTCGTATTCCGACGCTTGAACGCCTGG
AACTCGATGGCAATCGCATAGGTGCCATTAACGACCTCACCGGCCTCAACCACACCGCCCTTAACTGGCTGTCGCTGAGC
AATGCCGGACTGAGCGAATGGCCAAGCTGGATCGATGAAATGATTCCGTCGCCCCTGAAAACGCTTCTGCTGGAGGGCAA
TCTGATCACTGACTTGCCGGAAAACATTCTCGCTAATCCCGGCAGCCAGCATTCGCACACGGAAATAAGCCTGCGGAACA
ATCCGCTTTCCGAAGCGACCATGCGCAGTGCACTTATGTCCGAGCGTTACGGGCGCGCATTCACCTTCGACATGGACCTG
CCGCCCGAACTCAGCGGCAGGGACTGGACAGAAAGCCGTGACTCCGACGGGTCAATATCGGATTACATGTCTTCCGAAGA
CAGCCGCTCCTCCACCCCGGAGCCCGTTTCTGCCGAGCCATGGCTGGAAGAAACCGACCAGAGAAGCGCCGAGCGACGCC
AGATCTGGGAGCAATTGGAAGCAGGCGAACATACACGCAACCTGCTGGACCTGATCGGTTCACTGCGTCAAAGCGCCGAT
TACCGCAACATGGCCAGTCGACCAGCATTACAGGAACGCGTCTGGGGAGTGCTTGCCACCGCGAATCAGGACCCTCAGTT
ACGCATGACCCTCAACGCTGTTGCAGAGGAACCGCTCAGGCTGCTTCGCGACAACAATACCTGCCCGGACGGCATTTTTC
TGGAGTTCAACCAGATGGAAGTGCTGGTCTTCACTCGCCAATCCTTGCAAAACGTCGTCCAGGAGCAGCGCGGCAACATG
CTTTATCAACTGACTGTTCGGCTTTATCGGTTATCCGAGCTGGACGCCGCTGCCCGCGAACAGGCTGGCGACAGAGACGA
GGCGGAAGTCCGTCTGGCGTATCGCATGCACTGGGGGAGCGCACTTGACCTGCCGGTGCAACCGGGAAACATGCTGTTCG
AGGTCCATGCGCGGATTCGACCAGGCGAACTCGACACGGCCCTGCTGCGCGTGCAGACCGGCGAACAGGGCGAGCCGTTC
CTGCGTTACGCGGCACAGCAGGATTTCTGGGTCAGTTATCTACGAGAAAATCATGCAGGCCGCTTCGATGCACTCGAGCG
CATCTATCGTACCGACCTGACCCGGCTGACCAACGAATTCGAGCAACGTAATATCAGCCTGGACAATCCGGAATACGAAA
GTCGGATTCAGGAGTTCGAAGCCCGGTTCAAACAGCAACAAGCCACCCTCATCCGTGAGCTGACCAGTACCGAAGGGCTG
GAACACACCCTTGACCGAGCTTTGTCTCGGTAACACGAGAGCATTCCAGGCTCTGGATCAGCCATCGAGCTCTGAATGCG
CGGCGCCGGAGGCCTGCAGATCACTCGGCGTCTCTGACCTGCCCCTCCAGTTCGGCCTTGAGGCCCGGATCCAGTTTCAA
TTGGCGCGCCAGCTCGTCGAGGTAGGCGCGCTCCATGAAATGTTCGTCATCGACCAGCATCACGCTGGCGATGTACATTT
CCGCTGCCATTTCAGGCGTGGTCGCAGCGCGGGCCACTTCCGCTGGGTCCAGCGGTTTGTTCAGTTCGGCCTGCAGCCAC
TGCTGAAGCGCCTGGTCGCTATTGAGCTTGCTGAACTCGCCCTCGATCAACGCACGCTCGCGCTCATCAACATGGCCGTC
GGCTTTCGCCGCAGCAACCAGCGCGCGCAAAATGGCCTGGCTATGCTGCTCGGCTTCAGCCTCGGGCAAGCGGTCGATGG
TCTGCGGTTCGCGCTGACCGGTCAGCCCCTGGCTGGCCTGCCAGTTGTTGTACGCCTTGTAGGCCAGTACACCCAACGCT
GCCAGGCCGCCATAGGTCAGCACTTTGCCGCCCATGCCACGCGAGCGTTTACCTCGCAACAACCCCATGGCGCCTGCCGC
CAGCGCACCACCGCCTGCGCCAGACAACAGACCGCCTAGCCCGCCCGAAGAAGACCCTTTGCCTTTACTGCCGCCGAGCA
AGCTGCCCAGACCATTGATCAATGAATCGCTGCCCGACGACTGCTTGCCGGATTTGCCGTTGCTCTTGTCCTGCAGCATG
CTTTGGCCGGACTTGAGCAACTGATCGAGTAAACCACGCGTATTCACAGAGAGCCTCCTACAAGGTTAGTCAGATGAGTC
ATTGACCCGCAGGTTAAAGAGAAGTGGCCTGTCGCCAATTAACAGTATGCTTCCGGATGTTACAGACCCACGTAACGCCC
GCTCATCTCCTTGTCCGTCATAGCGATAAAACGTGTGCAACCGGAGCCAGTAAAACAGGGTCAATAGAAGTGTTCACAGA
GATACAAACAGAACTCACCCGCATAGATGGTTTGGCCAGGTACGCACAGTCATATGAGTGCCTTGGCATCCAAAAGCAGC
CCGTCAGGAGCTTGCCTCACGTGATATCCCCAATTGATTTTCCGGCAGGTGCAAGCAAGGCGGCCGGGATTATTCGATCA
AAGGACTGGAGCCCGACGTCACTCGGGCCAATCCAACACTGGCCAGCAGCGCTGAAAAGCACCCTGAATCTGCTGCTCAA
CTCGCCGGAATCGATGTACCTGCTCTGGGGACCGGAGCTGGTGTTTTTCCATAACGACGCTTACGCACCCATTCTTGGCC
CGCGCCAACGTGGGGCAATCGGCTCGCCGGTTGCCGAGCTGTGGGCTGACGTCTGGGATCAGGTCGCACCGCTGGCCGCC
GATGCGCTGGCCGGTACGCCTTGTCGCTACGTGGACATGCCTCTGAGCATGGCGCGTTTTGGCGAAGTCGAGCAGACGTG
GTGGTCATTTTCCTTCTCGCCGGTGATCGACGAGAATGGTGTTATCGCTGGGGTTTTCTGCATTACCAACGAGACCACTC
AGCATGTTCTCGACCACCACGCGCTACGCGACAGCGAACGCAAGCGACTGGAGTTGATCGACAAGCTGGTCAGGCAGGAA
CGGCAACAGACTGCAAGGCTGAAACAACGCACGCTGGAACTGAACACATTCTGGGAGATGTCGCCCGACCCGCTGGCAAT
ACTCGATTTCAACGGCATGTTCCTGCGCGTCAATCCAGCCTGGACGGTGATCCTCGGGCGCACGGAACAGGAACTGGTGG
GCAGCTCGATCATGACCCTGCTGCACCCGGACGACGTCGGCAATACCCGGAGCGCGCTGAAACACACGGTGAATCAGGTG
CTCCCGCTGTTTGAGAACCGCTATCAACATGTGGACGGGACGTACCACTGGTTCGGCTGGACCGCTGCGCCCGGCAATGG
AATCATCTTCGCGCTAGGCAAACACCTGACCCACGAGAAGCAACGGATCGAGGCCCTGCACATTGCCGAAGAAGCGCTGC
GTCAGTCGCAGAAAATGGAAGCCGTCGGCCAGCTCACCGGCGGCCTGGCGCATGACTTCAACAATCTGCTGATGACCGGC
AACATGGAGCTGCTGCTGTCGAGGATTCGCCAGGAACGCTTTACCGAGCTGGACCGCTACATCAATGCAGCACTGGAGGG
CTCCAGGCGCGCGGCATCACTCACCCATCGACTGCTGGCCTTTTCGCGCCGCCAGACCCTGGCCCCCAAAGCCACTGATG
TCGATGTGCTGATCGCCGGCATGGATGAGCTGATCAGGCGCACCGTAGGCCCGGCCATCGACATGCAGGTCGTTGCGTCA
CGCGGCCTGTGGTCGACGCTGGTTGACCCGCATCAACAGGAAAACTCCCTGCTCAACCTGTGCCTCAATGCCAGGGATGC
GATGCCTGATGGCGGCCGGTTGCTGATCCAGACTGCCAATCGCCAGCTGAATGCATCTGCGGCGACTCAATACGAGCTAC
CCCCCGGCCGGTACGTGGAGTTGTCTGTCACGGATACTGGCACCGGCATGGCGAAAGAGGTTATCGACCGCGCCTTCGAC
CCGTTTTTCACGACCAAGCCGACGGGCATGGGCACCGGCCTGGGGTTGTCGATGATCTACGGATTTGCGCGGCAATCCGG
CGGTGGCGTGCGCATCGGCTCGACCCTCGGGGAAGGGTCACGCATATGCATCGTGCTGCCGATGCACGAAGGCGATGCAG
AAACGGTCGCACTGGATGAGGGTCTGTTGACGATTGCGCCGCAAAGCGCGGGTGACGAGACCATTCTGGTCGTCGATGAC
GAACCGGCCGTACGCCTGCTGATCGCCGAACTGCTTGAAGACCTGGGTTATGCCGTGTTGCAGGCCGAACGGGGCGCTGA
CGCCCTGGTCGTCCTGCAATCGAAGGCGGCCATCGATCTGTTGATTACCGACGTCGGCCTGCCAGGCGGCATGAATGGTC
GTCAGGTTGCCGATGCGGCCAGAGAGGTGCGACCCGACCTGAAAGTCCTGTTCGTGACCGGTTACGCTGAAAACGCTGCG
TTAGCCCACGACACCCTGGAACCGGGTATGTACGTGCTGCCCAAACCGTTTGCCATCGCCGAACTGATCGGGCGTGTGAC
CGAGTTACTGGAAGGCGAGTAACAAAAAACCGAGCGCTTTGCGGCGCTCGGTTTACGGTCATCCCGGCAGCAGTCAGTTT
GATGATCAGTCGCGCAAATCAGACTCATGAATCGGCTGATCGCGGTGGGTCGCGCGTTGGTACTGCGCAGGCCACGTCGC
CAGGCGTCCGCCCAGGTCCTCATCGGCACGCAGCGGCCAGTAAGGGTCACGCAACAGTTCTCGCGCCAACAGAATGATAT
CGGCCTGGCCGGTACGCAGAATATGTTCTGCCTGGGCAGGATCAGTAATCATGCCCACGGTGCCCGTGGCAATGTCTGAC
TCATTGCGCACGCGCTCGGCAAACCGCGTCTGATAGCCCGGGCCTACCGGGATTTCCGCGTTGGCCGACGTTCCGCCCGA
CGACACATCGATCAGGTCGGTGCCCAGCGCTTTCAAGCGACGCGCCAGCTCAACGGTTTCATCGGCGTTCCAGCCGTCTT
CCACCCAATCGGTGGCAGACACACGGACGAACAAGGGCAGCTCTTCAGGCCACACCGCTCGCACCGCCTCGGTCACTTGC
AGGGTCAGGCGAATCCGGTTCTCGAATGAGCCGCCGTACTGGTCGGTGCGCTGGTTGCTCAAGGGCGACAGGAACTGGTG
CAGCAGATAGCCGTGCGCGGCGTGAATTTCCACCACTTTGAAGCCTGCGGTCAGGGCGCGGCGTGCGGAATCGACGAATG
CCTGGATCAGTTCCTTGATCTGCATTTCGCTGAGTTGAACAGGTGCGGTGTGCTGCGGATCGAAGGCAATAGCCGATGGC
CCGACCGACGTCCAGCCACCTTCATTCATCGGCACGCTGCCATGTTTGCCCAGCCACGGACGCCAGGTGCTGGCCTTGCG
CCCGGCATGAGCCAGTTGAATGCCTGCAACCGCGCCCTGGGCATTGATGAAGCGCGTGATGCGTTGCAGCGGCTCGATCT
GTTCATCGTTCCACAGGCCGAGGTCTTCGGGCGTGATCCGACCGTCCGGCGTCACGGCCATCGCTTCGCTGATGACCAGC
CCGGCACCGCCCACTGCGCGACTTCCCAGGTGGACCAGATGCCAGTCATTGGCCAGGCCGTCGACACTGGAATATTGGCA
CATCGGTGAAACGGCAATGCGGTTGCGCAGGGTCAATTGGCGCAGCGTGTAGGGTTCTAACAGCAGACTCATGGCAACCT
CTCGTAAAGAAAATTCAGGTGTCCAGACTCTGTTCACGCTCTGAACAGGTTTTAACAGCCAGTCTGTTGTCGACAACCCG
ATAACGAGAGGGGTTCCTGCTGATTGTCAGCGTGGCGCGATGTGCACCACCATCAATTGCACGGTTTCATTGCCGCGAAA
CTCGTTGAGGTCGAGTTTATAAGCCAGCTCGACCAAGCGAATAGTGGGATTGGGCCAGATGTCGCGGTCGACGCTGAACG
CAATGCCGTCCAGCTTGACGCTGCCACATTCGGTCTTGAGCACCATCTTCAAATGTCGTTCGCCCACGACGCGTTGCTCG
ACCAGCTGGAATACGCCATGAAACAGCGGCTCCGGAAAATGCTGCCCCCAAGGGCCGGCATTGCGCAGGGCGCGGGCCAG
CTCCAGGTGAAACTCTTCGACCGCCAGCGAACCGTCAGACAGCAGGCGCCCGGTCAGGTCCTGTTCGTCCAGTTGGCGGC
GCACCTCCAGGTCGAACGCCTCGGCAAACGCCGGAAAGTTCTCTTCGGGTAGCGAAAGGCCCGCCGCCATGGCGTGCCCG
CCAAACTTGCTGATCAGGTGAGGATGACCCGCGGCCACGGCGTCCAGCGCGTCACGGATGTGAAAACCCGGCACCGAACG
CGCCGACCCCTTGAGCACGCCTTCCCCGGCACTGGCAAACGCGATGGTGGGCCGGTGGTAACGCTCCTTGAGCCGCGAGG
CGAGAATACCGATGACGCCCTGATGCCACTCCGCATAGAACAGGCACAGCCCGAACGGCATGGACTCCAGCGGCAGGTCC
TTGAGCTGCGCAAGTGCTTCGCGCTGCATGCCCTGCTCGATGGACTTGCGGTCCTGATTCAGTTCGTCCAGTTGCACGGC
CATTTCCCGCGCCAGTGTCGGGTCGTCGCAGAGCAGGCATTCGATGCCCAGGCTCATGTCATCCAGACGCCCCGCCGCGT
TCAGGCGCGGGCCCAGAATGAACCCCAGGTCGGTTGAGGTAATGCGCGAGGGCTCACGCCGTGCGACTTCCAGAATCGCG
CGCAGCCCAGGACGGGCGCGGCCCGCACGGATACGCATCAGCCCCTGATGCACCAGAATGCGGTTGTTGGCGTCCAGCGG
CACGACGTCGGCGACGCTGCCCAGCGCCACCAGATCGAGCAGTTCGCCCAGATTGGGCTGGGCGCGCTGATCGAACCAGC
CGGTGTCGCGCAAGCGTGCTCGCAGGGCCATCAACACATAAAAGATCACCCCCACGCCCGCCAACGATTTACTGGGAAAG
GTACACCCTGGCTGATTGGGGTTGACGATGGCGTCCGCCGCCGGAAGCTCGTGACCGGGCAAATGGTGGTCGGTGACCAG
TACCTGCAAGCCTGCCGCCTTGGCAGCGGCCACACCCTCGACACTTGAGATGCCGTTATCGACGGTGATCAGCAACTGCG
GCTCGCGCTGCAGCGCTACTTCGACGATTTCCGGGGTCAGGCCGTAGCCGTATTCAAAGCGGTTGGGCACCAGATAATCG
ACGTGTGCCGCACCCAGCAAACGCAGGCCCAGCACTCCGACCGTACTGGCGGTCGCGCCGTCGGCATCGAAGTCGCCGAC
GATCAGCATGCGCTGACCTTCACGCAGGGCAGTCACCAGCAGGTCTACCGCTGCATCGATACCCTTGAGCTGCTGATAGG
GGATCAGTCGCGCCAGGCTTTTGTCCAGCTCGGCCTCACAGGCCACACCTCTGGCCGCGTACAGACGTGTGAGCAAGGGC
GGCAGGTCGCCAAGAAACGGCAAGGTATCGGGCAACGGACGAGGTTCAATGCGCATGCGGGTCAGCTGATTCTCTTGAGG
GTGTCGATTAACGTTTTGTCGGCAGGCAGGCGGTCAGCGCGGGCCTTTATCAGCCGCGCTCGCCTGTCAGCCATTGCAAC
TGCACTTCATGCTGACCACGGTCGTCAGTCACGAACACTGTGCCTTCGCTGATCATCACATCCCATTTGATGACCCGCGG
CATGTCTTTGGCGAGCACTTCCAGCACATCCTGCGGCACCGCCGCGATGTTGACGTTTTTCAGGTTCTTGATCGCCGGGA
TAACCTTGCCTTCCCAGACGCGGAGGCTGCCGTAGGCAAGCAGGCTGGTGCGCTCGGTGCGACGCGAACACCAGGTCAGG
CGATCGGCATCCGGCTGCCCGACTTCGATCCAGTGCAGGACGCGATCATCCAGGCTTTTTTCCCACAGTGCGGGCTCGTC
TACATCAGACAGACCGCGACCGAACGCCAGTTGTTCGTTGTACCAGAAGGCGTAGGCCAGCAAACGCACGGTCATGCGCT
CTTCGGTCTCCGAAGGATGCCGGGCAATGGTCTGCTTGACGCTCTCATAAACCCCACGATCAAGGTCGGTGAGGTTGAGT
TCGAATTTGTAGGTCGTGGACGGCTGGGCCATGAACGGGCTTCTAGAGTCTGGAGGGAAGACGGCAAGTCTAACCGATGC
CGGGCCTGTGAACGAACTTGCTCACGCAGACGCCGTGATTGCACTGATGTGCGGGGAACAGAAAAATCGATAGTCTGAAA
CAAAATCCTGATACAAATTAGCCCATGCAGGCCTCTGCAGCGAGTAACCGGACTCCCGGCAAGGGGTTGACGGGGCATTT
GAATGTGACGCCACTGGCGCAGCGCCACTCAAAGAACTGCCTCCCCACTTCAGATTGTTGACCCCTTTTCGAGGATGACA
CCCGCGAATGCCCCCTCCTGCCTCGTACTGCACAACGGCTCGATTGATGCTCGCCCTGTCACTGGTCGCCCTGTCGTGTG
CCAGCCAGGCAAGGGAAACGCTGACCTGGCTGATGCGCGACATACCGCCTTCGACAATTTTCTCCGGGACGATGCGCGGG
CAAGGTGCCATCGATCAGCTCATGCCTCTGCTGACCGCACGAATGCCCGAATACGATCATGTATTGATGCGAGTAAATCG
GGCCAGAAGCCTGCAAATACTCAACGACGCCTCGTCACTGAACTGCGACCCCACGATGTTATGGACCGCCGAAAGGGCCA
AAACCCTGCTTTTCTCGATCCCTATCGTGGCCATAATCAGCAGTGGCCTGATTGTACGCAAAGAAGAAATGTCGACGTTC
GAGCCCTATATAGCAGATGGCAAAATCGACTTTGCGGCGCTGATGGCCAGCAATGCCATCAAATTGGGCGTGGTTGCCGA
ACGCAGTTATGGGGAGCTGATCGACCACACGCTGAAACGCGTCAACGAAAACGCTCTGATCGAGCACTACGGTAACGATG
CCACTGGCAGCCTTCTACAAATGGAGCGCCTGGGCCGTTTGCAGGCCTTTGTCAGTTTCTGGCCGGAAGCGCGCTACCAG
GCTATGCAGCAAGGCATATCACCGGATGAGTTGAGTTTTTTACCGGTTCAGGGCAATCCGGCCTATCAATTCATCTACAT
CAGTTGCAGCCATACGCCCGAAGGCGAGCAGGCCATCGCAAAGATCAATCAGCAAATGCGCGAGCTGCGTGAAAGCAACC
TGATGGACTTTTATGCTCAATGGCTGGACCCCTCCCAGCGGGCGAGCTATCTGGAAGACGTCAAGACTCTGTTCCAGCAG
CACTGAGCTGGCAAAAAGAAACCCCGAACAGAGGGGTGGCTGTCCGGGGTCAACATGACCATGACGGTCATTTCGTCAGC
CCCTGATCAGCGGAGCACACTTGATCAAGCCTGACGTAATCAATATGAGTACAACTGGCTCCCCTGGTTCAAATACCGTT
GACGGCGGTTAAGCAACTGTTAAGCAAAAGACGGAACATCGACGAACGGGCGACTGATCGCAGCATTGCGCATTGCAGCG
ATGACACACGGCTCGATACGCCCTTCTGCGACCATCAGGTCCCGGCGCAGACCGTCTACCACGTCGGTCAGCTGACGTTT
GTCGCTCAGTTGATCAGCGCCAAATTCACGCTCGATCACACGGGCACCCGCTTTATCTTTCAGAGTCACCAAACGTTCGC
CCCGAGAACCCGCCGGACCAATACTGGCCTCATAGGGCGCCAGCGCTTCGCTTAGCAGTAAGCTGATATTTTCCATCCGG
ATCACCACTCAACAGTTTGAATGCAAAGGTGCTAATCAATGACCGTTGGCGATGAGAGAAAGTTCTGTCTATCGCCTGAT
CGCAGCACCCGTCTGTTAGTTCGAGCATGCCTGCTGAATGTGACAAGGAAAAAACCTGAGGCCGGCGACCAGAAAAAGCG
GGGCTGTAGGAAAAACCGACAGAAATTAGCCACGCGTCCTACAAGATGCCTATGATCATGGTCACTGCGTTAAACGCTCC
CATCCTCTGCAATACCCGACAGCCCTTTCTGATGGAGCCCGGTCTTGAGCTATTCCACTGATCGCCCGTTGCGCGTCATC
GTGGCTGACGACCACCCCATTTTCCTGATTGGCCTGCGCGTGGTACTGGAACAGGACGACATGGCGCACGTAGTTGCCGA
GGCCGGCAATCCGGACGCACTGCTGCAGGCACTCGCAAGCCACGCATGCGATGTGCTGGTGACTGACTTCATGATGCCCG
TCGAGCGGCAGAATGACGGCCTGCGCCTGCTGCAGCGTGTGCGCCGGGATTTTCCGGTACTGCCGGTGATTGTCGTGACG
ACGTTGAGCAATGCCGGGCTTTTTCAGTCCATGCTCGACCTCGGTGTGCGTGGCCTGTTGAGCAAGGCCAGCCTGGCCGG
AGAACTGCCTGCTGCGGTCAAGGCCGCGCTGCGCGGGGAGATTTTTGTCGCCGATTCCGTGCGCAGGGTGTTACGAGAGG
CACAGCAATACGGGCCTGATGCGCTGCTGGCGGCCGAACGCTTGTCCCCCAGAGAGCTGGAGGTGTTACGCCTGCTCTCG
GCAGGCCATACGGTGGGCCAGATCGCAGCGCAGCTCAATCGCAGCAAACAGTCTGTCAGTGCACAGAAAGTCGGTGCCAT
GCGCAAGCTTGGCCTGGCCAACGACGCCGCGCTGTTTATCTATTTGCAGGAAAGCGGCATGTCCTGAGCCCCGGAGCCCG
TCAATCCATCTTGCAGACGGGAATCATCACGCTCGGCGACCCAGCGCAGGAAGTCTGAAGCGGCCATTGGACGGGCAATG
AAATACCCCTGAACCGCGGGGTCGCCCAGCGCCAGCAAACTGTGGAAGTCGTCAATCGTCTCGACCCCTTCAACCACCAC
TGACATGGACAGCCGCTGCGCCATGAGCATGGCCCCGGCCACCACCGCCGATTTGCGCACATCGTCGGCCATGCCACGCA
CGAACTCGGTGGGTATTTTCAGTTCACTGAACGGCAACTGCAAAAGCCGTTCGATGTTCGAAGCGCCCATACCGAAGTCG
TCGATGGACAATTTGCAGCCCAGCATGCACAACCTCAACAGCGCTTCGAGTTGCCAGGTTTCAGGTCGGGCGGCATCCTG
CTCGAGAATTTCCAGCGTCAAGGCACTCGCCGGTACGTCGTGACGCTCAAGCGCCTGCATGATCTGCTCGGCGAAATCCG
CGTGTTGCAATACTTGCGGGTCGATGTTGACGGCGACTGGCAGCGCCGTTCCCTGTGTTTGCATGACGTACGCAGACAAG
CGCAGCGCCTGATCCAGCACACGCCAGGTCAGCGCGACGGTCAGGCCTTCGGCTTCTATGGTCGCCATGAAACGCCCGGG
TGCCAGCAGGCCATACACGGGGTGCTGCCAGCGAACCAGCGCCTCGACGCCGAGTACCTCGCCTTGCAGGCTGACCTTGG
GTTGAAAATAGGCAATCCACTGCTCGGCTACAGAGGGGGCGCCCCCTGCGGCCTGAGGGCCGCTGCCTGTCACAGCAAAC
AACTCCCGTGCAGACAGCGCGCCCGGAGCGTGCGTTGCCGGCGTCGGCGTCGGCAACGCAAGCTCGGCACGACTCGGCCC
GTAGGCCTTGAGCAGTTCGCACAGGGCGGTGGCCGAAGCGGGCTTTTGCAGATAACCCAGCACGGTCAGCCCTTGATTGA
GCGCCAGTTGCGCGACGCCCTCCAGCACACATGCGGCGGAAGCACTGAGGATGATCAGCGCTCTCGCCTGCCCGCTTTCA
GCCAGAAAGCGAATCAGCTCCAGACCGTCAGGCCCGTCCATCTGCAGGTCGCAGATAGCGATATCGACAGGACCGCAGCT
GTGCAAGGACTGCTTCGCAGCCTCGACGCTGTCAGCGGCCAGCACATTGAAGACCCGATTGGCGTTGAGCATCTGGTGCA
GCGCCATCAACTGGAACGGGTGATCTTCGAGAATCAGAACCTTAAGTGAGTGCACAGTCGCGCCTACGGAATCGGAGCAA
TCGGGACAGCAATACATTTACTTTAGTCCGTTGCGCAGACATGCCCCATAAGACATGTCTTAAAAGCATTGGCGATCACG
GTACTTTTCTGCAGGACTCAATCGCGAGGGCGCGCAGTTTCAGGCACTGTCACCAATTGCATTTCGATATCAGCGCGCAA
TCCGGTCATCGCGTTCTCCAGCGCCAGCCAGCGCTCGTGCACATCGCTCATGCGCTGCTGCCGAACACTGTCGTCCAGCG
CCGCGCACGCTCTGGCCAGAGGCACCGCATCAACCAGGCTGGCCGCACCCTTGAGCCGATGCAGGCTGGCGCTCATGGTC
TTCCAGTCATTTGCCATCACGGCGGGCTCCAGCAAGGCGTGCTCATGGCGCAGGTTTTTCCACAGTTCGCTCAACAAGCG
CTGCATCTGCTCCGGATTGGCGCGCGTCATGTTTTGCAGCGTGCGTATGTCGAAGGTTGGCTCACGCACCCTATCCGCCA
GCTCCCGGGCCAGACGAGCCAGTGAAAGCGGTTTGATCAGCAGCCCGTCCATGCCGGCCTGCTCACATCGCGCGGCCTCG
TCAGTCATCGCATTGGCGGTACAGCCAATCACCGGACAGCGCTGGCGTTGCTCCGTCTCCTCTAGCTGGCGAATGGCTTC
GGTCAATGCATACCCGCTGATGCCTGGCATGTTGCAATCGGTGATGAGCGCATCGAAGTGCTCGTTGCGCCAGATCGACA
GCGCCGCCTCACCGCCTTCGACAGGCACCACCCGATGCCCCAGAAACTCGAGCTGCCGGGTCAACACCAGTCGATTGGCC
GACATGTCATCGACCACCAGCAGGTGCAGACTGCGCGTATCCGGGGTGGCAGCCAGCGTTGTATCCAGGACCTCGGCAGG
CGGCGAAAGCGGTTCTTTCACCCTGGCCAGCGGCACGTCGATGGTGACCCGCGTACCCGTGCCGGGTTCGCTGTGCAGGC
TGATATCGCCCTTCATCAGCTCCACCAGTTGCCGGGTGATGCTCAGCCCCAGGCCACTGCCTCCGTAGTGTGCAGCCGTG
TCGTCGGCGGCCTGTGTGAACGGCTGAAATATCTGCTGCTGACGCGCCGGCTCAATGCCCACGCCGCTGTCCATGATGCC
GATGCGTACCCGTGAAGAGTCTGGCGAGTCATCTGATACCTCAACCTTCACGACCACCGCCCCTTGCCGGGTGAATTTCA
AGGCATTGCCCAACACGTTGTGCACGACCTGACGCAACCTCAGCGGGTCGAGCCAGTAGTCACCACGCGCCTGCTCAGCA
AGTTCCAGTCGCAACTCCAGACCTTTGTCCCGGGCCTGAGCTGAAAAAAGTGCCAGAACGCCCTCGAAGAAAGTCTGCAG
AGGCGTGACCACCAATGACAACTGCATGCCACCGGCTTCGATTCTGGCAAGGTCCAGGCTTTCGCCAATCAGCGCCACCA
GCTCCGTGGCGGAACGATGAGCCACCTGCAGGCCCTGCGACGGCGCCTCGCCCCGACGCAAGGCGTGCTCGCATTCCAGC
TCCAGCAAACCGATGATCGCCCCCATCGGTGTGCGGATTTCGTGGCTCATGCTGGCCAGAAAGACGCTTTTGGCCTCGTT
GGCCTGAGCCGCCAGGCGTACCGCTTCCTCGAGCTGCTGTTCCAGCAGCTTACGCTCGGTGATGTCGATCCAGCCTCCTA
GCAAACCCTGCAACTGCCCATCCGCGGCAAAGAAAGGCACCGTCCATTGCCAGACGTCCATGCGCTTGCCGGACAGTTCG
ATTGTGCGGTCGGAAAAAACCGGCTGATGGTTTTCCAGCAGCGTGAGGTAATCGGCATGCATCTGTTCGGCCAGCGGCCG
CGGGATCAGTTCGACATCCAGAAGGCGCCGGCCATTCATCTGCTCGAAACTGACGCCCAGGCTCTGCTCGTAGCTGCGGT
TGCAGGAAATCAGGCGTCCCTTGAGGTCGCGCACGTAAATCGGATTGGGAATACCGTCGAGCAAGGCACGCTTGAAAGCC
AGTTGATCATTGAGCTGGCGTTCAGCCCTGAGGCGTTGGCGAATCTGCACCTTGAGACGACTGCTCCAGGCCAGCGACAC
CAGCCCGGTCAACAACGCGAGGGCCAAGACCCAGAACACCCACGGCGGTATGCGCCCCCACAACGAGGGCTGAGGTAACG
ACGACCCCAGCCACTTCAGACGAATCGAGCGCAACTCAGCGACCGGAAACTCTTCAAGCGCCTTGTTCAGAATGCCCAGC
AGCTCGGGCTGGGTCTTGATCACCGAAAACCTGTCGGGCGACCATTTGCCATCGACGCTGCGGGCCACCTTCAGTTGCCC
CGACGGAAACAGGTACGCACCGGCCTCATTTTGAATGGTCGCATCGGCCGCACCGCTTTCAACCAGCGCGCGGGCCTGAT
CGTAGGTCTCGACCAGCCGTAGCTTGATCAAGGGGTACTCTCGCCTGATCATGTCCTCGAGCGCATGCCGGGCAGGCAGG
GCAAGTACCTGGCCTGACAGGCTATCGAGCGATACCTGGGAAGACCGGTCGGAGTGCACCACGAACATCCAGCTGTTGCC
CCCGAACGAATAGGTAAAGTCCAGGAGCCGTCGGCGCTCTGCGTTTTCCGCCAGCGTGGTGTTCATGTCGGCCTGACCTG
CGCGCAACACCTCAATGCTCCGCTGCGTGGAGGCTGCTTCCTTGTGCACGAACTGCAAACCGGTCATTCGCGAGATACGC
GCCAGTACATCCGCGTTCAACCCCACCCAGTGGCCATTTTTGTCTTTGTAGATGTAGGGTGGATGTTGCGTGGTGGAGAT
CGTCACGCTCGGGTGCTTGAGCAGCCAGCGCCGCTCTGCCCCGCCAAGGCGGATGCGCTGCCCTTCCACATCTGCGCCAA
GGCCGATGGTCCAGCGGCTGAGCACCTCACGACCGACCGAAGCATCAATACTGCTCAACGCACGATCAATCAACGCCAGC
AAGCGCTGCTCGTCATCGCGCACCGCAAAAGCAAAACCCACCGGGGGCAACTGGCTTTCGAACTTGATCTGCAACCCGAG
GTAGGGGCGCAGCGCGATGTAGGCCCGGACAATGACTTCATTACCGATAAAGGTGTCGACTTCACCCTGACTCAACGCCT
CCAGAGCGCTGTAGAGGTTAGGCGCGATAATGATCTCGCTCTCCGGATAAACCCGGTGCACAACGTCTGAATCGGCGTAA
CCATCCAGCAGCACCACCTTTTTATCGGCCAGGCTCGATGGCGGGCTCACATCGTTGCCGCGGCCGACCACCACAGATCG
ATCGGGCATGTACTCGCTGGAAAACGACAGCCCTCTCACACCGCGCTCAAACCCGTTGGCGCTGGTCAGCAGGTCGATTC
TGCCGTCGCGCAATGCTTCAATGGCCTCATCGCGCTTGGCAAACCCCGTTACCTGCATCGGGATGTTCAACTGGTCACTG
ACCAGCCCAAGGTAGTCGGCACTGATGCCCTGATAACGATTGCGATCACTGGTGATATCAATGGGCTCGTAGTCAGCAAT
CGCAAAGTTCCTTGCGCTGGTCGAGCCATGCACGGTCACTGGCATCAAGATCAAGGTCTTGCGACACCACAAAAGGCGCT
GTCAGGGTGAACGGCAAGCTTTGCGCCGCATCGATCGAGCGGGCGAAAAGCAGCGCCGACAAAACCCATGCCATGCGCCA
TGCGCGGCCTCTTATTGTGCTGCCTGTCTCCCTGACTCTGCTTTGCATGCTTGCCTGCTTCACCACAAATGACTCAACGC
TCTGGTTTGAAAAACCAGCGAAGTTTGCCACGTAGAAACAGAAAGGCCCGCCAAGTGGCGGGCCCAAAGTTGTTACACAA
CGCTTCTGTCAGAGCGGTTTGCCGCGATTGCCATGCTGGCTGACAAACGCCTGTATGGCTTTCAGGTCATTTGGCAACAC
GGTGCAACGTTCGTCACGCTCGAACAAATCAGACAAATGTGCAGGTAGCTCCAGCGCTTTTCCTACACCTGCCTTCTCCA
CTGCCTCAGGAAACTTGACCGGATGTGCCGTCCCCAGAATCACCATCGGGGTGTCCAGGCTGCGACGGCATTCGCGAGCA
GCTTTCACACCGATAGCGGTGTGCGGGTCGAGCAACTCGCCGGTGCTGGCATACACCTCGGCGATGGTCTTGCAGGTGTC
TTCGTCGCTGACCGCCAGCGAGTCGAACAGTTTGCGGGTTTCGGTCCAGCGCTCTTCTTCGACGCTGAAACCGCCGCCCT
GCCTGAAATTGCTCATCAGATCGGCGATCGCCGAGCCGTTGCGACCGTGCATGTCGAACAGCAGACGCTCGAAATTCGAC
GAGACCATGATGTCCATCGACGGCGACAACGTCGCGTGCAGGGTTTCCTTGACGTACTGATTGCCGCTCATGAAGCGGTG
CAGGATGTCATTGCGGTTGGTGGCCACGATCAGCTGATTGACCGGCAGCCCCATGTTACGCGCCAGGTAACCGGCGAAGA
TATCGCCGAAGTTGCCGGTCGGCACCGAGAACGATACCGAACGCGCCGGGCCGCCCAACTGCAGCGATGCATGGAAGTAG
TAGACGATCTGGGCCATGATCCGCGCCCAGTTGATCGAGTTGACCGCCACCAGACGCGTGCCTTTGAGGAAGCTCTGATC
GGCGAAGCTGTCCTTGACCATTTCCTGGCAGTCGTCGAAGTTGCCTTCCACTGCGATGTTATGAATGTTGTCGCCAAAGA
TAGTGGTCATCTGCCGACGCTGGACATCCGATACACGGTTGTTCGGGTGCAGGATGAAGATATCGACGTTGTCGCAGCGA
CGGCAGCCTTCGATGGCCGCAGAGCCGGTATCGCCCGAAGTGGCACCGATGATCACCACCCGCTCGCCGCGTTTGGCCAG
CACGTAGTCCAGCAAACGACCGAGCAATTGCAGGGCAAAGTCCTTGAACGCCAGGGTTGGGCCGTGGAACAGCTCAAGCA
CCCACTCGTTGCCGTTCAACTGGCGCAACGGCGCGACCGAGCTGTGGGCGAAGACACCGTAGGTTTCTTCCAGGATCTTC
TTGAAATCGGCGTCCGGAATGCTCCCGGCCACGAACGGGCGCATCACCTTGAAGGCCAGTTCGTGATACGGCAGGCCGGC
CCAGGAAGCAATCTCTTCCTGTGTGAAACGTGGCAGGTTTTCCGGCACATACAGACCGCCATCGCTGGCCAGACCAGTCA
ACAGCACGTCTTCGAAATTCAATGCAGGCGCTTGCCCGCGGGTACTGATATAGCGCATGGGATCAAACCTTCGGTTTGAG
CTGCAAGCTGGAAGCTGCAAGCTGCAAGTCCAAAACGATCGGCGTCTGACTTGTAGCTTGTAGCTGACCGCTTGCGGCTG
CCTTAATTAAGATGTTCGACGCGAATACGGACTACCGGGCCCACCACATCCTGCAACGCTTCCAGCGCCTGGATGGCATC
GTTGATGCGTTGTTCCACGACACGGTGGGTCAGCAGAATCATCGGCACCAGGCCGTCGTGTTCTTCGACTTCCTTTTGCA
TGATCGATTCGATGTTTATGCCGCGCTCGGACAGGATGCTCGCCACCTGCGCCAGCACGCCCGGATGATCCTTGGCCTGG
ATGCGCAGGTAATAGGCGCTTTCGCACGCCTCGATCGGCAGGATCGGATGCGCAGACAGCGAATCGGGCTGGAAGGCCAG
ATGAGGCACTCGGTTTTCCGGGTCAGAGGTCATGGCACGCACCACGTCCACCAGATCGGCCACGACGGAAGACGCGGTAG
GCTCCATACCGGCACCGGCACCGTAGAACAGCGTCGAACCGGAGGCATCACCATTGACCATCACGGCGTTCATGACGCCA
TTGACGTTGGCGATCAGACGGTCGGCCGGGATCAGCGTCGGGTGTACGCGCAATTCGATGCCCTGGGCGGTGCTGCGCGC
AACACCCAGATGCTTGATGCGGTAGCCCAGCGCTTCGGCGTAGTTCACGTCCGCAGTCGTCAACTTGGTGATGCCTTCGG
TATAGGCCTTGTCGAATTGCAGCGGAATGCCAAAGGCAATGGAGGCCAGGATGGTCAGCTTGTGCGCCGCATCGATCCCC
TCGACGTCGAAGGTCGGGTCAACTTCGGCGTAACCCAGCGCCTGGGCTTCAGCCAGCACATCCGGGAACGTACGGCCTTT
CTCGCGCATTTCAGTAAGGATGAAGTTACCCGTGCCGTTGATGATGCCCGCCACCCAGTTGATACGGTTCGCCGACAGAC
CTTCACGAATGGCCTTGATGACCGGAATACCACCGGCAACAGCCGCTTCAAACGCCACGATCACGCCCTTCTCACGCGCC
TTGGCGAAGATTTCGTTGCCGTGCACCGCGATCAGCGCCTTGTTGGCGGTGACCACGTGCTTGCCGTTTTCGATGGCCTT
GAGGACCAGTTCACGGGCAAGGGTGTAGCCGCCGATCAGTTCGACGACGATATCGATTTCAGGGTTGGTCGCAACGGCGA
ACACATCGCTGGTGGTAGGCGTACTGCCAATCTGGCAGTTGGGGTTTGGTGTACGAACTGCAATTTGCGCCACTTCGATT
CCACGCCCGGCGCGGCGGGCAATCTCCTCGGCGTTACGCTGAAGTACGTTGAAAGTACCGCCACCGACAGTACCCAGCCC
ACATATGCCTACTTTGACCGGTTTCACTGATGAACTCCCCGAAAAACGGCCGATCCTTGATCAGCCGTGAAATCCGCCGC
ATGTCGCCATGTGGCTACAATTTGAAGAGGCGCCAAAGGCCCGGGCCTCGTGTCACGCACGCTCCTGTGAAGCATGCTTG
AGTGCCAAGGGATTATTTGGCGCCCATTGCCAGTTTGGCAACCTGAGCAGCAGGCTGGTAGCCCGGAATCACCTGACCGT
CGGCCAGAACAATCGCAGGGGTGCCGTTGACGCCGATCGACTGACCGATTTCATACTGTTTGCTGACCGGATTGTCGCAC
TTGGCGGCTTTGATGTCCTTGCCGTCGACCATGCGATCCATTGCACTTTTGCGGTCCTTGGAACACCAGACAGCCTGCAA
CTGCTCGTCGCCCGGAGAGCCAAGGCCCTGACGCGGGAATGCCATGTAACGAACCTCGACACCCATCTTGTTCAACTGCG
CGACTTCTTCATGCAGCTTGTGGCAGTACGGGCAGGTAGTGTCCGTGAACACCGTGATATGCGATTTGGTCTCGCCCACC
GCCGGGTAGACGACCATGTCGGAAAGCGGAATGGCATTGATTGTCTTGGAAATGGCCAGACGCTCGGTCTTTTCAGTCAG
GTTGACCGGCTTGCCGTTCTGCACCTGAAACAGATAGCCCTGAACCACGAACTGACCGTCGGCACTGGCGTACAGCACGC
GACCGCCCTTGAGTTTGACCTCGTAAAGGCCATTGAGCGGGCTCGGCGAAATGCTTTCGACCGGTAGCTCCAACTGGAGC
GAATCCAGTGTCTTGCGAATGGCCTGATCGGGGGCGGCATCTGCAACGGCAAACATACTGAATGTGCTGGCCAGCATGAC
AGCGGCGGCAGCGAAAATCTGATGCAAACGCATGAAAACTCCTATGACGGCGGACAGGCTGGCAACTGTCGAAAAAAGGA
GTGCCAGCCTTGGTATGCGAAACCGGCAAAGCCTACCACAGAAGGCTCGCGGGGCCGACAGGCCGTCGTCAATCGGGATG
TTTCCCGGATGGGTTGCAGATTTTTCCTGCGCAGATCGGAATGGGGGCCTTTAAGGCCCCCATTGTCAGCGAACGCCTCA
CTTACGTTCTACGTTCTGACTGAACCGTCTGCGTTATAGCGTTCAATTATCGTCAGTTTGAGCACCGCATCTGTGCCATC
GCAATCTGTCATCCAGGCGAACCATGCCTTGGTTGGAAAGTCTTCACGCTTGTAAGTCTGCATGTTGTTCTGACTTCGCC
ATGACTTCAAATAAACGTCTTGAGCGTCTGTGCGGTCAATCGAGAACTTACTGCCTCCACAATCTGATAGCTGGGCCAGA
TACGCATGTCCAGATTCTTTTGTTTTATGGACCCAACCGCTGGCGCCGACGGCTAAATAGATGGGCGACGTATTCGAGGC
AACGTCAGACTGAGATTCAGGTATATGCTCCTTGTTCGCTACATGAACGATACCTTGCGTAGCGTAGCCCCATGGACCAT
CAGTCTTTGACGGCACTTTATCCGCCGGCGCGAACCCTTTGAAAAGCATAACGTAGTAGCCCTCATCATTGGGTTCAAAG
CGAATCTTGATCGACTGTTTGAGCAATGAATTGGCACAAAGCTCCTCGACCCCTTCCGGGTGGTATCCTCCCGCAGCAAT
CTTGGAAAACCCCAGCTTCGTACCATCTTTAAGGTCCAGCGTCGCAAGAAATGAACGTTCTTTTTTTCCGTCAGACATGT
CAATCTTCCTTGATAGTCAGTTTCAAATAACCTCACTCCAATATTAGCCTTTTAAAGAAACTTCGGCTGTATGCCACAAG
AACGATTGGAAATAACTCTCCAGCAAAACCGACATTCAGTTTGCTAAGGCTGTAATACCACCAGGCCACTAGCCCCGAGG
ATGATGCTTCGCATGCATCTCCTGCAACCGCGCACGCGCCACATGGGTGTAGATCTGGGTCGTGGAAAGATCGCTATGCC
CCAGCAGCATCTGCACCACGCGTAAATCAGCGCCGTGGTTGAGCAAATGAGTCGCGAAGGCATGGCGCAGGGTGTGCGGT
GACAGGGATTTGCTGATGCCGGCAACGGTCGCCTGATGCTTGATACGGTGCCAGAAGGTCTGCCGGGTCATCTGATCGCC
GCGGGTGCTGGGGAACAGGACGTCGCTGGGCTTGCCGCCCAACAACTCGTCGCGGGCACCACGCATGTAGCGTTCGACCC
AGACAATCGCCTCTTCGCCCATCGGCACCAGCCGCTCCTTGCTGCCCTTGCCCATGACCCGCAGCACGCCCTGGCGCAAG
TTGACTTGCTCCAGTGTCAGACTGATCAGTTCGGTTACGCGCAGACCGCAGGCATACAGCACTTCAAGCATGGCACGGTC
GCGTTCGCCGATGGGCTCACTCAGGTCAGGAGCGGCGAGCAATGCTTCGACGTCGGCTTCGGAAAGCGACTTGGGCAACG
GCTTGCCCAACTGAGGCATGTCGATCTGCAGGGTGGGATCGACGGCAATCAGCTTTTCACGCAACAGGTAGCGATAGAAG
CCACGCGCGCCGGACAGAAAACGCGCGGTAGAGCGCGGCTTATAGGCATTGTCCACGCGCCACGCAAGGTGATCGAGGAT
CACTTCGCGCCCGGCACTGGGCAAATCGACGTTGCGCTCCTGCAACCAGCCGTTGAACAGCGCAAGGTCACTGCGGTATG
AATCGCGGGTGTTATCGGACAAGCCCTTTTCGAGCCAGAGCGTGTCGAGAAACTGGTCAATCAGCGGGTGGTCGATGGCA
GCCATTTTTACTCATTACGTGTGGATATACGACAGGAGCGAATCATCAAACAGCAGGCAGCAAAAAGGCAGCCCTGAGGC
TGCCTTTTTTATGCATCGAAAAACTGTATCAGGACAGTTTTTCCTTGATGCGCGCTGCTTTACCGGACAGGTCACGCAGG
TAGTACAGCTTGGCCTTGCGAACGTCACCGCGACGTTTCACAGCCATGCTGTCGATTTGCGGGCTGTAAGTCTGGAAAGT
ACGCTCAACGCCAACACCGTTGGAGATTTTACGAACAGTGAAAGCACTGTTCACGCCACGGTTACGCTTGGCAATGACAA
CGCCTTCGAATGCTTGCAGACGAGCGCGGTCGCCTTCCTTCACTTTAACCTGAACGACAATGGTGTCGCCCGGTGCAAAG
GTAGGGATCTCTTTGGTCATCTGCTCTGCTTCGAGGGCAAGAATGATTTTGTTAGTCATGCTGGTGCTCCTAAGGTAATC
CGTATGGATCGACCATCGATACGTTAACTATCGTCCCGCTCGCGGATGTATTCCGCCAGCAGCTTCTTCTCTTCTCCAGA
AAGCGAGCGGCTTTCCAGAAGATCAGCGCGTCGTTCATAGGTCCGCCCAAGGGACTGCTGTAAACGCCAACGCCGGATGT
GCGCGTGATTGCCACTTAGCAACACGTCGGGAACACGCTGATCCGCATACACCTCAGGTCGGGTGTAGTGCGGGCAATCC
AGCAGACCGTCCGTGAAGGAATCTTCCTCCGCGGAGTCCACATGCCCTAAAGCTCCAGGCAGCAGCCGCGTAACCGCGTC
AATCAGGACCATCGCCGGCAGCTCGCCACCGGAAAGAACATAGTCACCAATCGACCACTCTTCATCGACATGAGCTTCAA
TGAAACGCTCGTCAATGCCTTCATAACGACCGGCGATGAGGATAATCGCTTCCTCCTGCGCCAGTTCGCGTACCGCAGAC
TGATTCAGCTGGCGGCCTTGTGGCGACAGGTAAATAACCTTCGCCGCATCCCCTGCCGCTTGCCTGGCCTGAACCAGAGC
ATCTTCAAGGGGCTTGATCTTCATCACCATGCCCGGACCACCGCCAAATGGGCGATCATCCACAGTGTGATGGCGATCAG
TGGTGTAATCCCGCGGATTCCAACAAGTCAGCTGCAACAGCCCTTGTTTCACCGCACGGCTGGTAATGCCGTATTCGCTG
ATGGCGGAAAACATCTCGGGAAACAGACTGATGACTTCTATGCGCAAACCTGCCATGGCATTCAGAAGTCCGCGTCCCAT
TCCACCTTCATCTCGCCAGCGGCCATGTTGATTGCCAACACGCATTGCTCTGTATAGGGCAACAGGCGTTCACGATCATC
AAGGCTGCCCGCGCAGGGCTTTACAACCATTACATCGTTCGAACCGGTTTCGAGCAGGTGATCGATTTTTCCGAGCAATT
GCCCGAGTTGGTCGATGACCTTGAGGCCTTCAAGCTGGTACCAGTAGTACTCGCCGTCGTCCAGATCAGGGAACAGGTTG
CGCGGCACGCAGATTTCGTAACCGGAGAGAAGACGGGCTTCTTCACGATCATCGAGGTCCTTGAGCTTTACGACCAGAAA
CTTGCTTTGCAAGCGTCCGCTGACCAGCTCCACCTGTTTCTCAACGCTGCCTTCGCGCCGAAGCGTCCAGGTTTTGTAGT
CCAACAGGTTTCCAATCGGATCAGTAAAGGAATAGACCTTCACTTCGCCGCGAACGCCATGAACCGAGTAAATCTTGCCA
ATGACGATCAGATCGTCGGCAGATGCAGGCGTCGCGCTCATAAGACTCAGGCCGCGGCCTTGGTCTTGTTGTGCTCTTTG
AGCAGCTGGGCAACGCGCTCGGAAGTTTGTGCACCCACGCTCAACCAGTAGTTGACGCGTTCTTCGTTAACGGACAAACG
GATTTCCTGACCACGGGCAACCGGGTTGAAGAAACCAATTTGTTCCTTGTGGGAACCGTCACGAGCGTTGCGGCTGTCGG
TTACGGTCAAGTGGTAGAACGGGCGCTTTTTGGAGCCGCCAAGGGCAAGACGGATGGTAAGCATTGAACATCATTCCTGT
AGTCGGTGCTGCAAATCTAAGATGCACAGCGGGCATAGGTGCCCGAAAGGCCGCATATTCTAAGGAATATCCGGACTTTT
GCAAATGTCTTTTTCCGGCGCCTATCGGCATGCCTTCCAGATTTGCCAAGAAGCTGTCGGTATGACAGCAGGTAAAAGCC
CGCATAGCGCGGGCTGGCCGGGGGTCACCCCCCATATAGGCAGCGTGCAAAGTGTCTTGCACGCCACGCAATTACATTTT
CGGCATGCCGCCGCCGGGGAGCATTCCACCCATGCCGCGCATCATTTTCGCCATTCCGCCCTTGGCGGAGAACTTCTTCA
TCATCTTCTGCATCTGTTTGTGCTGCTTGATCAGACGCCCGATATCCTGAACCTGAGTGCCCGACCCCTGAGAGATACGG
CGCTTGCGCGAGCCGCTGATCAGGTCCGGGTCGCGGCGCTCGGCTGGCGTCATCGAGTTGATGATGGCTTCCATCTGCTT
GAACTGCTTCTCGGCCGCGCCCTGGGCATTGCCCATCTGCGACAGGTTGACGCCGCCGATGCTTGGCAGTTTGTCCATGA
GACCGCCGAGGCCGCCCATGTTTTTCATCTGCTGCAACTGGTCGCGGAAGTCTTCGAGATCGAAGCCTTTGCCCTTCTTG
AGTTTTTTCGCCAGCTTGTCGGCTTTGTCCTTGTCGAGGGTCTGTTCGGCCTGCTCGATCAGGCTGAGCACGTCGCCCAT
GCCGAGGATTCGCGAAGCGATACGGTCCGGGTGGAACGGCTCCAGCGCCTCGCTCTTCTCGCCCATGCCGATGAACTTGA
TCGGCTTGCCGGTGATTGCACGCACCGACAGCGCAGCACCACCACGAGCATCGCCGTCGACCTTGGTCAGGATGACACCG
GTCAGCGGCAGCGCATCGCCGAATGCCTTGGCGGTGTTGGCCGCATCCTGGCCGGTCATGGCATCGACCACGAACAATGT
TTCGGCTGGCTTGGTTGCAGCGTGCAGCGCCTGAATCTCGCCCATCATCTCGACATCGATGTGCAGACGACCGGCGGTAT
CGACGATGACCACGTCGATGAACTTCAGCCTGGCTTCCTTGATGGCAGCCAGGGCGATGTCCACCGGCTTCTGGCTGATA
TCGGACGCAAAGAACGTCACGCCGATGTCGGTGGCCAGGGTTTCAAGCTGCTTGATGGCGGCGGGACGGTATACGTCGAC
CGACACCACCATCACGGTTTTCTTTTTGCGCTCTTTAAGGAAGCGCGCCAGCTTGCCAGCGGTGGTGGTCTTGCCCGCTC
CCTGCAAACCGGCCATGAGAATGACCGCAGGCGGCGTGACATTGAGCACCAGGTCTTCGTTGGCGGCGCCCATCAGGCTT
TCGAGTTCGGCCTGGACGATTTTGACGAACGCCTGGCCCGGCGTCAGGCTGCGCGACACCTCGGTGCCGACAGCACGTTC
CTTGACGCTGTTGACGAAGTCTTTGACCACCGGCAAGGCGACGTCAGCTTCAAGCAACGCCATACGCACTTCGCGCAAGG
TATCTTTGATGTTGTCCTCGTTCAGCTTGGCCTTGCCAGTAACGTGGCGCAGCGTCTGCGAGAGGCGGTCGGTCAGATTT
TCAAACATGCGCGATCCTTTCAGGCTCTCATCGAACCCCGGTTGGTGCGGCCCGGCCCGTTATGCAGAAAATGGCGCTCG
GCGAGCCTGCGGCTTGAGCAGGTCGCGGATTATAGCGAAGACTCCGCCGCACGGACACCATGCAGACTGCTTCTGTGGTC
TTTCGTGATTTGCCGGTTGTATGCCAAACTCAGCGTCTTTTCGGCCCGTCCATCAGGATCTATGTCCCCTTTGCCACCCA
GCCTGCTTCCCAGCCTCGCCGCCGCAGCTCTTTATGCCGCTGCGACCGCCTATCAAGGCGTGCGTCTGAGCCAGACCGCC
CGGCCCGACAAACGGCTGCTGTGCCTGCTCGGCGCGCTTGCAGTGATTGCTCACGCCATCGGCCTTTATTCCCAGTTGAC
GCATTCTGTCGGCCTTGGGCTGGACTTCTTCAATTCGGCCAGCCTGATCGCCGCGTCGGTGATTGTCGTGACATTGATCG
CTACGTCGCGCATTCCGGTGGAAAATCTGCTGGTGCTGCTCTTCCCGCTCGGGATGATCACCGTGCTGCTAGCGCAGTTC
GCGCCCAGCGGCACGGTACAGCCGATCATGGAAGAGCCCGGCATCCTCAGCCATATTCTGCTGTCGCTGCTGGCCTACGG
CATGTTCACCATTGCGGTGTTTCAGGCCCTGCTGTTGCTGTTGCAGGACTACCGGCTCAAGCACAAACACCCTTCCGGGC
TGATCAAGAACTTCCCGCCGCTGCAAACCATGGAAAGCCTGCTGTTCGGCTTTCTGTGGGCCGGCTGGACGCTGCTCTCG
CTGTCGCTGCTTTCCGGCTGGCTGTTCGTCGAAAACCTGTTTGCCCAGCATCTGGTACACAAAACCCTGCTGGCGTTTCT
GGCCTGGGTGGTGTTCAGCGTGTTGTTATGGGGACGCAATCGCCTCGGATGGCGCGGGCACAAGGCCATTCGCTGGACCC
TGGGCGGCTTCTGCCTGCTGATGCTCGCCTACTTCGGCAGCAAGCTGGTACGCGAATTCATTCTGCACATCTGACGGGCT
CTGATCATGGATAATCTGCCCCTTGGCCCACTGCTCGGCGTTCTTGCCCTTCTGACGCTCTGGGCCGGCCTGCTGACAGC
AGTGGAAGCTGCGCACCATCATCTCAAGGCACTGCGTGCCGCCAGCCGCCCGGACAAGGCAGCGACGCTTCCGGAGCTTG
CGTTCAACCTGAACAGCCTGATCCTGGTCAATACGCTGATCAAAGTGCTGATCACTGTCATTGCCACGCTCATTGCCGCC
AGTTACTGGCTGTACAACGGCGCGACCGTGGCATGGCTTGGCACGGTTGGCGTCATACTGGTGTTCGCCGAATACATACC
TAGACGCCTGGCTAACCGCCATCCGGTCTCAACGCTGATGCTGGGCAATGGCGTACTGCGCATTCCGATGAAACTCGTCT
GGCCGCTGGCGTACGTCTTCAACGCGCTCGCCAAAGCGCTGCTGCGACCGTTCCTGTCGCGCCACGTTCAGCCGCAGGAG
CAGGCCTTCGATGACGATTCGCAAACAGCCCAGCCGCGCAGCATCGTTCAGGAGCATCACCCGCGCATCAACGTGCTGTC
GGGCATCCGCGCGCTGGACAGCATTACCGTCAATGACATTCTGATACCCCGCAACGAGGTGGACGGCGTCAACCTCGACG
ACCCGATCGAGCTGATCATCGAACGCCTGATCATCTCTCGCCACACCCGGCTACCGGTTTACCACAACGACATCAATCAG
GTGCAGGGCGTTATCAACACCCGAGACATCAGCCACCTGCTACCCAAGGGCACCCTGACCAAGGAGCAGTTGCTGGCCGC
CTGCTACGAGCCGTATTTCGTCCCGGAGAGCACCCCACTGCAGCTGCAACTGCTGAATTTTCATAAACAGCAGCGCCGCT
TGGGCGTCGTGGTCGATGAATACGGTGAAGTGCTGGGCATTGTGACCCTTGAAGACATCCTCGAAGAAATCGTCGGCGAA
TTCGAAAGCGAGCAGAAGCTCGACAACCCGCACGTCAAGCCTCAGGAAGACGGACGCCTTGAAGTGGAAGGTGCCGCGTC
CATTCGCGAACTGAATAAAAGCCTTGGCTGGCACCTGCCGTGCGATGGCCCGAAAACCCTTAATGGGCTGGTAACCGAAG
CGCTGGAAACCATTCCAGAGGCTCCGGTCTGCCTGAAAATCGGGCCTTACCGGCTGGAAATTCTCGAAACCGAAGACAAT
CGCGTCAAGCGTGTGGCCATGTGGCAGAACACGCTCGTACGCACCTTCAAATAGATTCCTGCCGCCGATTACCTCCCGGC
CCATTCGGGTTACTCTGCTCGGTGCTGCACCCACAATCACAATAATGAACACTTGCCGGAGCACGGCACCGGCCGACCGG
CGAGATGACTGTCAGGGAATCCGCATGACCAGCACCCCGCTCTCTCGCGAAGATAACGACGCACCCGCACCACCGGTGAA
CTCGGCGACCCGCGTCGCCACTGCCAGCTTCATCGGCACTGCCATCGAGTTCTATGATTTCTACGTCTACGCCACCGCCG
CTGCACTGGTGATCGGTCCGGTATTTTTCCCGCAGACGTCAGGCACGGCACAAATGCTGTCGTCATTTCTGACCTTTGGC
ATCGCCTTTCTCGCACGCCCACTGGGGTCGGCGCTGTTTGGTCACTTCGGCGACCGGATCGGCCGCAAGTCGACGCTGGT
TGCATCGCTGTTGCTGATGGGCGTCTGCACCACGCTGATCGGCGTATTGCCTGGCTACGCCACCATCGGGGCCTGGGCAC
CGATTCTGTTGTGCGTGCTGCGCTTCGGCCAAGGGCTTGGCCTGGGCGGAGAATGGGGCGGCGCGGCCTTGCTGGCGACT
GAAAATGCCCCCAAAGGCAAGCGCGCCTGGTTTGGCATGTTTCCGCAACTGGGGCCGTCGATCGGCTTTCTGGCGGCCAA
TGGCCTGTTTCTGGCGCTGGCAATGACCCTGGATGACGAACAGTTCCGTTCGTGGGGCTGGCGAATCCCGTTTCTGCTCA
GCGCCGTGCTGGTCATGGTCGGGCTTTATGTGCGCCTGAAACTGGAAGAAACACCCGTGTTCGCCAAAGCGATGGCGAGT
CACCAGCGCGTCAGCCTGCCGATCGTTGAAACAGTCAGCCAGCACTGGAAACCCATGCTGCTTGGTGCAGCATCAATGGT
GGTCTGTTATGCGCTGTTTTATATCTCGACCGTGTTTTCGCTGAGCTACGGCGTGTCTACGCTGGGCTATACCCGCGAGA
CATTCCTCGGGCTGCTGTGCTTCGCGGTGCTGTTCATGGCGGCAGCCACGCCGTTGGCTGCGCTGGCGAGTGACCGATTC
GGGCGCAAGCCGGTGCTGATTGTCGGCGGCGTGCTGGCGATCCTCTCGGGTTTCACCATGGAACCGTTGCTGACACATGG
CAGTACCTGGGCCGTGGCGCTGTTTCTGTGCATTGAGCTGTTTCTGATGGGCGTCACCTTCGCGCCGATGGGCGCCCTGC
TACCGGAACTGTTCCCGACGCAAGTGCGCTACACAGGCGCATCGGCGGCCTACAACCTGGGCGGAATCGTGGGCGCATCG
GTCGCGCCCTTCTTCGCCCAGAAACTGGTGGCGATGGGCGGCTTGAGCTGGGTTGGCGGGTATGTGTCTGCAGCGGCGCT
GATCAGCGTGCTGGCGGTGCTTAGCTTGAAGGAGACGAGAGATATTGAGCTTTGAGCTTTGAGCTTTGAGCTTTGAGCTT
CAAGCTGCAAGAAGAAGCGTGGTGCTCTTTCTTGTAGCTTGAGGCTTGAGGCTTGCAGCTACCAACCTACAACTCGACGA
CTACCGCACTGGATGCCCGGGTCGCCTTGGCTCGAGCCGCTTCGATGGACTCGTCGCGTGCCAGCGCAACGCCCATGCGG
CGCTGACCGTTGACTTCCGGTTTGCCGAACAGGCGCAAGGCGGTGTCGGGCTCGGCCAGTGCCGCGCCGAGGTTAGCAAA
GGCGGTCTGCGTGGACTGGCCCTCGACCAGAATCACCGCAGAAGCCGACGGCCCGAACTGGCGGATCAACGGGATCGGCA
GGCCCAGAATCGCGCGAGCGTGCAGGGCAAACTGCGACAGGTCCTGAGAAATCAGAGTCACCAGGCCAGTGTCATGTGGG
CGCGGCGAGACTTCGCTGAACCACACCTGATCGCCTTTGATGAACAGCTCGACACCGAACATGCCACGACCGCCCAACGC
CTCGGTCACCGCCTTGGCGACGCGCTCGGACTCGGCCAGTGCGGCCGGGCTCATGGCCTGTGGCTGCCAGGATTCCTGAT
AGTCGCCCTTCTCCTGACGATGGCCAACCGGCGCGCAGAAGGTGGTGCCGCCAATGTGGCGCACGGTCAGCAGCGTGATT
TCGTAATCGAAGTCGATAAAGCCTTCAATGATCACGCGACCCTTGCCGGCACGACCGCCTTCCTGCGCGTAATCCCAGGC
TTTCTGAACGTCATCGACACTCTTGAGCAGGCTCTGCCCTTTACCCGAAGAACTCATGACCGGCTTGACCACGCACGGGA
AGCCGAGGTCTTCGACGGCCTTGCTGTACGCCTCGAAGGTGTCGGCAAAGTGGTACGGCGAGGTCGGCAGCTTCAACTCT
TCAGCGGCCAGACGGCGAATGCCTTCACGGTTCATGGTCAACTGCGCAGCACGCGCGGTCGGAATCACCGTGAAGCCTTC
GGCCTCAAGCTCCACAAGCGTAGCGGTGGCGATGGCTTCGATTTCAGGGACGATAAAGTGCGGTTTTTCAAGCTCGATGA
CAGCGCGCAAGGCAACACCGTCAAGCATGTTGATCACATGGCTGCGATGAGCGACCTGCATCGCCGGCGCGTTCTCGTAA
CGGTCAACAGCGATCACTTCAACGCCCAAGCGCTGCAATTCGATCACGACGTCCTTGCCCAGTTCGCCGCTGCCGCAGAA
CAGTACGCGAGTCGCGGTAGGCGACAGTGGAGTTCCGATTCGGGTCATCTCAAGTCCTCGTGAAACAGATATCGAGAGCT
GCCTGCTTTATGCGGGCAACCGCTGTGAAGAAAGGCGCGCAATTTACCACGAAGCCCCGCCAAACGGGGGCCTAACCCGG
ACAAGCGTTGTTGCGCGCACGCCAGGCCATGATCATCCACACAATGCTCACACCGGCAAACTTCGAGGCCAGCGCGGTCA
CGACGACAGGCGCTGTCAGGGCGTCGATCATGCCGAAGAAAATAAAGGTATCCAGCGGAATGCTCAGCGCCGAGCTGATC
CATAGCCGATCACGCAACGGCCGCTTGGTGATGCTGAAGACCAGCCAGTCGATGCACTCGGATACGGCAAACGCCGTGGC
ACTGGCCAAGGCAATGGTGGGATCGCTGGTGACGTAAGACAGCACCAGCGCTGCCAGCATGGCGAGTATCGCGCCATGAC
CGAAGCGAATCTGCACCATGTCGCGCAACACAAACACCAACCCGCCCCAGGCAGACCAGATGACGTCCAGATGCGGCGCA
CTGGAAAAGGCGAAGTTGATCAGCACGACACTGCTGATGTAGGCAATCAGGAAAAGCATGACGGGTTACACGCTTGGAGA
AACGGATGGCAATGATAGCTCAACGAGCCTCAACTATCGTGCGACGCTCAACTACGACCACTATCGTGCGACGCTCCGCG
TCGGCATGCCGTTCAGGACGCTCCGCGTCCTCTTGGCGACGCAGAGCGTCGCGACCTGCATTCCCACGCAGAGCGTAGGG
AACGATAATCTTAACCTGATCGGGTCGGGGTAGAGGGACAAGCCCTATACCCCTCCCACACCACCGGACGTGCGGTTTTC
CGCATCCGGCGGTTGGATTGCTCAGCGTTGCGCTGAGGCAAGATCCTGCGCAGTCACCAAACCATAGCGCCTCAGGCACT
GATTACTCAGCGCTTGATGCATGGCCGGATGTCTCGCCGCTTTCCAGGCTCCGTCGTGGAAGCTTACTCGTGCAAGCCCC
CTTTTCGAGACTCCCAGTCTGGACAGTTGGGCCATGCGGCCTCGCCGGCTATGCCAACGTTGCCAAAAGCATTTGCGCAT
ATGGCGTCGCGTCCACTGGGAAAGCACGGTGAAGTCGCTCTCTACCGCCAGTCGGAAGTAACCGAACCAGCCGAACAGAT
ATTTCCTCCACTGCTCCACCAGACCACGACTCGTAAGCCCTTGTCTGGCTGACCAGCATTCGCGAACACGTTTGCGATAC
CGCTTCACCGTTCTGCCCGACAGGTGATTGTTGCCCTCCTCATCGATCAGATAACCCAGAAAGGCACGCTCCCAAGGTCG
GCCTGTGCCGCTTTTACTCGCGTTGACCTTCAGCTTCAGGTGTTTCTCGATCCAGCTTACGATGCTTTCAAGTACCCGCT
CTGCACTGCGCTCACTTTCCACAAAAATCATCAGATCGTCAGCATAGCGGCAGAAGCTCAGACCACGAGCCTCCAACTCT
TTATCCAGCGGGTCCAGATACAGATTAGCCAGCAGCGGGCTCAACGGGCCACCTTGCGGCACGCCCGCACTGCGCTTTTG
CCGTTGGCCATTGAGAATCATGTCCGCTCGCACATTCGATCCCAGGTACTTGTTCAGCCGCTTGTCATGGATGTCGCGGG
TAATGCGTGTCATGAGTCGGTCATGGCTGACCTCGTCAAAGAACGCTTCAATATCCACATCAACCACCCAGTTCTTGCCG
CTGACCACGAATGCTTTCGCCGCCCTGATTGCATCAAGGTTGCTGCGACCGGGCCTGAACCCATAACTGTGATCACTGAA
ACCACCGTCCCATAGCTTTGTAAGTTGCTGACTCACCGCTTGCTGGATAACTCGATCCTGCGTATTGGGTATGCCCAGCA
GCCGTTCTCCGCCATCAGGTTTACCGATCGTCTTACCCTTGATCGGGCCAGGCTTGTAACTCCCGGCCAGAAGCTTTTCC
TTGATGCCCGGCCAATGCTTGACCAAGTGAGCCTCGATATCTTCGGTTGTAATACCGTCGACACCCGGCGCACCTTTGTT
GGCCCGGACTTTCTTGAGCGCACGACGCATGTTGTCAGCCTCGACCACATGCTCCACGCTGACCCCACTCAGCACATCTC
CCGCTTCATGTTCCGTCTGACACATCACTTGCTCTTTCCTTTCATGTCTTCATCGGGAATCCACCCGGGCGTTCATGTCC
AGCCAACCCATTGTTGCCTAAGCATTTTTTTTTAGGTTCAGTTTCAAAGAGCTCTGGCTCTATGTTCAGAAGTCCATCAG
GGGTGCTGCTTATCCTTCGGCCCTTTGCTCCAGGCACATTACTGCCCCTCTTCGCTACTACGGCCTCTGCTGACTTCTCG
TCCACTGTCAGTGGTCGAGATCTCCCCGGGTAAGGTGCCGAAACCTTCGGCGCGTGCCGCCAGGCTCTACCTGATGCGTC
TTTCGGTGACAGTTGGATTTCGTGGTTCCCAGAACACTAATCGCCCGCATCCGGCCTCGCTGCCTGTTCGTGTTCCTGCG
GTCGCGCCTTTGCTACGCGCTTCTTTCAGCTTGGCCTCACGGCGTCCACCTTGCGTTTCGCTACAGTTGTCGTCACTTAG
TCTGGCCACTGCTTTCAAGTGGCTGGTTTCGGCCCATGCCGGGCACACTGGGAGCGAACTTGTTCGCGAAAGCGTTATTC
CTGACGCGGGAAATGTATCGACTGCACCGCCCCCTTCGCGAACAAGTTCGCTCACGTGGCGACGTGGCGACGTGAACGTC
AGCGTGACCCGCCCACCGTCCACATCAACCCGCTGGCCCTTGCGCGCTCGTCGCACAGACCCAGAACCACTCGGCGCTCG
TCGTTGCTCATCCGACTCCACTGGGTGATCTCGCTAACGGTACGTTGGCACCCGGTGCAGATATCCTGTTCATCCAGCGC
GCAGATGCTGACGCAGGGAGAACGGACTGGCTTTTCAATCGGGGCATCAGTACTCATCAATCTTCCTGCACGGCCAGGTC
ACGGGCGTAACGCCGGGCGTTGTGTACGTAATGGGCGGCGCTGGCTTCCAGCATTTTCTTCTGCGCGTCGGTGAGTTCGC
GCACCACTTTACCCGGCGAACCCATGACCAACGAGCCATCGGGGATGACTTTGCCTTCACCGATCAGCGAATTCGCGCCG
ATGATGCAGTATTTTCCGATCCTTGCCCCGTTGAGAATCACCGCATTGATGCCGATCAGGCTGTAATCGTCAACGCTGCA
CCCATGCAGCATGGCGTTATGGCCAATGGTCACGCCCTTGCCGATCGCAAGCGGCGAGCCCATGTCGGTGTGCATTACCG
TGCCATCCTGCACGTTGCTGTTTTCACCGATGTGAATCAGTTCGTTATCGCCGCGCAGCACCGCGTTGAACCAGACACTG
GCGCCAGCCTCAAGCTTCACATTGCCGATGAGCACCGCGCTGGGCGCAACCCAGCTCTGCGGGTCGGTCTGGACACTGGA
ATCTCCCAGGCGAAATTTCATGCAGCCTCCTCGGGCCGAGCGTACTCGTAGGTACGAATTATTATGGACGACACTTGAAT
CAATTGGTCGAGCGCTCGGGCGGATGGTGCAGGCTGATCCCGGTGTCGTACAGTACGTTGACCAGCTCGACAATCATGAT
CGCGGTCAGCCCCCAGATCTTGTATTCGCCATATCGATAGCTGGGCACATACCAACTGCGGCCTTCGTAATCGATACGGT
GAGTGTGCTCGCGGATGTCCTGACGAAAGAACTCCAGCGGCACACTGAACACCGCCGCGATCTCGCCGTCGTTGGGCCGG
TATTCGACAAAGTCAGGGATAACCCCCACATAAGGCGTGACCTTGATGCCATGTTTGGAGATCAGCGGGCTAAGCGGTCC
GATGATTTCGACCAGCCCCGGAGGCAGACCGATCTCTTCCTCGGCTTCGCGCAGGGCCGTGAAGATCAGATCGGGATCAC
CTGGATCGCGACGGCCGCCCGGAAAAGCAACTTCGCCACCGTGAGTCGACAAACCACTGGCACGCAAGGTCAGGATCAGT
TCGGGCTGTTCACTGCGGGTGACAGGCACCAGAACAGCTGCCTCGGGGAATTGTCGATCCGAGTCGAAGGTTTCTGGCGT
ATGACTGACTACACGGCGAAGTAGCTCATCCAGCATGGGAAATCTCGATCTGTTGCCTGTCTGGCATCATGCACCAAAGC
GGCGGCGCGCCCAACCCCTTGCAGAACAACACATCAGATACGAAAGGTTGCCGACCTGCTGCACGACAGGCCAAGATAGC
GACTGCGTTCACTACCGACTGACCCCATGAAATTTTGCAGCCAGTGCGGCAACACCGTTATCCAGCGTATCCCCGAAGGC
GACAGCCGTCTGCGGTACGTCTGCGAGCATTGCCAGACCATTCATTATCAGAACCCCAATATTGTCGCGGGCTGCCTGGT
GACGCTGGGCGACAAGGTTCTGCTGTGCCGCCGGGCCATCGAACCACGCCTGGGTTTCTGGACGCTGCCGGCCGGTTTCA
TGGAAAACGGCGAAACCATCGAACAGGCTGCGCGGCGCGAAACGCTGGAAGAGGCCTGCGCCACACTGACTGAACTGCAC
CTGTATACGTTGATTGACGTGCCGCACATCAATCAGGTGCACGTATTTTATCGGGCAGAAATGGCCACAGAAGCGTTCGC
TGCAGGTATCGAGAGCCTTGAAGTGCAGTTATTCGACGAAGCCGACATTCCGTGGGCAGACCTGGCTTTCATGACGGTCG
GGCGTACCCTAGAATACTTCTTCGCGGATCGGCGTCAGCAGGTCTACCCGGTTCATACCAGCGCCCTTCCTCCGTCACGT
CCACTGCTGGACACTTGAAACGGGTTCGCACACACCATCGGCGCTTTTTATCGAAAAGTGCTTTCAGGGATATCGTAATG
CGCTGGCTGCTCGCCCTCTTCTGTATGTCGTTCATTCCACTTTCGCAGGCTGCGTTTACTCAGACCATCGTGCCCAAGGG
CAGCGAACAGAAGATCATCAATAACAAAGTCATCAACACCGAAAGTATTGCCAGCAAGAAGATAGACAAGGTGCTGGTGC
TCAAGTCTGCACGTCAGTTGCAATTGATCAGCGGCGGCGAAGCCCTGAAGACGTATCGCGTCTCGCTGGGTAAAAACCCT
ACGGGCACCAAGTTGCAGGAAGGCGACCAGCGCACGCCGGAAGGCTTTTACTGGCTCGACTGGCGCAAGCCCAGTAATAA
CTACAACTTGTCGATGCACATTTCCTACCCGAACATCTCGGACTCGGCACGTGCTCGTCGTGAAGGCGTGAAACCGGGCA
GCATGATCATGATCCATGGCACGCCGGTGGATGAGGAGTACCCGGAATGGTATTTCCATACGCTGGACTGGACCAACGGC
TGCATCGCCCTGAAGAACAACGACATGCGGGAAATCTGGGATCTGGTGAAAGACGGGACGATGATCGAGATTCGGCCTTG
AACAGGCGGCGTTGCGCATTCGCGAGCAAGCTCGAGACACTCTGAACGATAGTTTTCCAGCATGGGGACGCATTCCCGAC
GCTCTGCGTCCAGCTTCAGAAATCTTCCAGCCGCCATACTTCGTAAGCAGGCGTTTCGTAGGGATGGCTCTGCTTGAGCG
CCAGCACCGCTTGCTGAATCAGATCATCCGCCACGGCCAGCTCGACCTTCCATTCTTCCACCAACTCGACCACTCCACCC
TGCCCGATAAATGGCTGGCTGCCATCCAGCGGGCGGAACTGGCCTTGGCCGAGCACTTGCCACGAGCATTGATCGTAAGC
GCCGATTCGCCCTGCCCCAGCAGCGAATACGGCGTTCTTGACCTTGTCCACATGGCTTGGTGGAACAAAGAAGGCAAGTT
TGTACATGCGCCTTAGTTAACCCAGGCCCGCGCATTGCGGAACATACGCATCCAGGCGGCGTCTTCGTTCCAGTCCTCAG
GACGCCATGAGTTCTGCACTGCGCGGAAGACGCGCTCCGGGTGCGGCATCATGATGGTCACGCGACCGTCGAGGGTGGTC
ATGCCGCCGATACCGCGCGGCGAGCCGTTCGGGTTGGCCGGGTAGCTTTCGGTGACCTTGCCGTGGTTGTCCACGAAACG
CAGCGCCACAGTACCGGACACGTCCGCCTCAAGCAGTGCGTCGTCATTGCGGAACTCTGCGTGCCCTTCACCGTGAGCGA
TGGCGATCGGCATGCGCGAGCCGGCCATGCCCTGCAGGAAGATCGACGCCGACTCCTGAACCTGAACCATTGCCACGCGC
GCTTCGAACTGCTCGGAGCGGTTACGCACAAAGTGCGGCCAGAACTCGCTGCCCGGAATCAGTTCGTGCAGGTTGGAAAG
CATCTGGCAACCGTTGCACACACCCAGCGTGAAGCTATCGGAGCGCTCGAAGAAGCCCTGGAACGCATCGCGGGCACGGC
TATTGAACAGTGCCGACTTGGCCCAGCCCTCACCGGCACCCAGCACGTCGCCATAAGAGAAACCGCCACAGGCAACCATG
CCCTTGAAGTCGTTCAGATCGACACGACCGGCCAGGATGTCACTCATGTGCACGTCAATCGCGTTGAAACCAGCACGATC
AAAGGCTGCGGCCATTTCGACCTGACCGTTGACACCCTGCTCACGCAGAACGGCGACCTGAGGGCGCACGCCCGTCTTGA
TGTACGGTGCGGCGATGTCTTCGTTGACGTCGAAGCCCAGCTTGACGGTCAGGCCTGGATTGTCTTCTTCCAGCAGCGCG
TCGAATTCCTGATCAGCGCACTCGGCGTTGTCACGCAGACGCTGGATCTGGTAGCTGGTCTCGGCCCACTGGCGTTGCAG
CAGACGGCGCTGGCCACTGAATACCGGCTCGCCATGGAAGCTGATCGACACTTCGTCATTGTTGATCGGCTGACCGATAA
CAGCGACGCAATCTTCCAGCCCGGCAGCACTGAACTGCGCCAATACCAGCGGCGTAGCGTCCTGACGCACCTGAATGACC
GCACCCAGCTCTTCGTTGAACAGGATGGCGCTCAGCTCGGAAACATTGTCGGCCAGGCCGTCGAGGTGCAGGTTCAGGCC
GCAATGACCGGCAAAGGCCATTTCCAGCGTGCTGACCAGCAGGCCACCGTCGGAACGGTCGTGATAGGAGAGGATATGGC
CATCTGAATTGAGGCCCTGAATCACGGCGAAGAAGGCTTTGAGGTCTTCAGCGTCATCGACATCCGGTGCCACACGCCCC
AGTTTGCCGTGGGTCTGGGCGAGAATCGACGCGCCCATGCGGTTCTGGCCACGACCCAGGTCGATCAGGATCAGGTCAGT
GATGCCCTTGTCCATGCGCAGTTCGGGGGTCAGGGTCTTGCGGATATCGACCACTGGCGCAAAGCCGGTCACGATCAGCG
ACAGCGGCGAGGTCACGCTCTTCTCGGTGCCTTCGTCGCTCCAGCGGGTTTTCATGGACATCGAGTCCTTGCCCACCGGA
ATAGTGATGCCCAGTTCCGGACACAGCTCCATGCCGACCGCTTTCACGGTGTCATAAAGGCGTGCGTCTTCGCCAGGATG
GCCTGCCGCCGACATCCAGTTGGCCGACAGTTTGATGTCAGACAGCTTTTCAATGCGCGAAGCCGCGATGTTGGTCAGCG
TCTCGCCGATCGCCATGCGCCCGGACGCCGGAGCATCCAGCAGGGCCAGCGGGGTACGCTCGCCCATCGCCATGGCTTCA
CCGGTATTGACGTCGAAGCTGGGCGCGGTCACGGCGCAGTCGGCAACCGGCACCTGCCACGGACCGACCATCTGATCGCG
GGCTACCAGACCGGTGATGCTGCGGTCGCCAATGGTGATCAAAAAGCTTTTGCTGGCAACGGCCGGGTGACGCAAGACGC
GCTGCACGCTTTCTTCGATATCCAGCGTGCTCGGATCGAAGTCGTCGCCGATCTCGGCTTCACGCGCAACCGAACGGTGC
ATGCGCGGCGCCTTGCCGAGCAAGACTTCCAGCGGCATGTCCACCGGGCTGTTGCCGAAGTGGCTGTCGGTCACGGTCAG
TTGCGGCTCGGCAGTGGCTTCGCCGACCACCGCAAACGGGCAACGCTCGCGCTCGCAGATGGCCTTGAAGCGTTCGTAGT
CCTCGACGCCGACGGCCAGAACGTAACGTTCCTGAGATTCGTTGCTCCAGATTTCCAGCGGGGCCATGCCCGGTTCATCG
TTAGGCACGTTGCGCAGCTCGAAACGGCCCCCGCGATCGCCATCGTTGACCAGCTCGGGGAAGGCGTTGGACAGACCGCC
GGCGCCGACGTCATGGATGAAGCTGATCGGGTTACGGTCGCCCAACTGCCAGCAGCGGTCGATCACTTCCTGACAACGAC
GCTCCATTTCAGGGTTTTCACGCTGAACCGAAGCAAAATCCAGGTCTGCAGAACTGGTACCGGTTGCCATCGAGGACGCT
GCGCCGCCGCCCAGACCGATCAGCATGGCCGGGCCACCGAGCACGATCAACTTGGAGCCGACAGTGATTTCGGCCTTCTG
GACGTGATCTTCGCGGATATTGCCCATACCGCCTGCCAGCATGATTGGCTTGTGGTAACCACGCACCTCATCGCCATGCG
GTGTGGTAATGGACTGCTCGAAGGTACGGAAGTAGCCGGTCAGCGCCGGACGGCCGAACTCGTTGTTGAACGCCGCGCCA
CCCAGTGGGCCTTCAATCATGATGTCCAGCGCGGTGACGATGCGCTCGGGCTTGCCGTAAGGCACTTCCCAAGGCTGCAC
AAAACCCGGGATCTGCAGGTTGGACACGGTGAAACCGGTCAGGCCTGCTTTCGGTTTGGCACCGCGACCGGTTGCACCTT
CGTCGCGAATCTCGCCACCGGAGCCGGTCGCTGCGCCCGGAAACGGCGCAATGGCGGTCGGGTGATTGTGGGTCTCGACT
TTCATCAGAATATGCACCGGCTCCTGCACCGCGCCGTACTGGCGGGTGTCAGGGTCCGGAAAGAAACGGCCGGCAACGCT
GCCGACGATCACCGAGGCGTTGTCCTTGTAAGCGGACAGAACGCCTTCGCTGTGCATTTCATAGGTGTTCTTGATCATGC
CGAACAGGCTTTTTTCCTGGCTCTGGCCGTCGATATCCCAACTGGCGTTGAAAATCTTGTGGCGGCAGTGCTCGGAGTTG
GCCTGGGCAAACATCATCAGTTCGATGTCGTGCGGGTTGCGCCCCAGACCGTTGAAGCTGGTGATCAGGTAATCGATTTC
ATCTTCAGCCAGGGCCAGCCCCAGCTCGACGTTGGCTTTTTCCAGTGCCGCGCGGCCACCACCGAGGATGTCCACAGCGG
TCAGCGGTTTGGGCTCGGCGTGGCTGAACAGACCGGCGGCCTGCGCGTGGTCGCCCAATACCAGCTGCGTCATGCGGTCG
TGCAGGCTGTCAGCAATGGCCTGAGCGTCTGCATCGCTGAACTGGCCTTCTACATAGAAGGCAATCCCGCGCTCGATACG
CTGGATTTTCGTCAGGCCGCAATTGCGGGCGATGTCGCTGGCCTTGCTCGACCAGGGTGAAATAGTGCCAAAACGCGGCA
ACACCAGAAACAGACGGCCGGCAGGCTCTTGAACCGGCACACTCGGGCCGTATTTCAGGAGGCGGTCGAGAACCTGCTGT
TCTTCGCCGGTCAACACGTCATTGACGTCAGCGAAGTGGGCGAATTCGGCGTACAGACCACTGACAGCTGAAACTTTTTG
TTTCAGTTGTTCCAGCAATTTGCTGTGGCGAAAGGCAGAAAGGGCAGGAGCACCGCGCAGGATCAACATCTTCGGGACAG
CCTCGAGAGGGGGGTGTGCTTTGAGGCCGCATATTCTAGCCTAAACCGGGACGTTGATCACCCAAAACGGCGGCATCCCG
TGCGCCCAAATGTCGCCCCGCTCAAAAAAAGCCGAAAAAGCCGCTAAAGCGCCCTCGCCTATCAGACGCAAGCTTCACTG
TCGAGATATGGCACCCGGTGCGCTTTGCGTATACTGCACCGATGTTCTTCAGACCAGATTTCCGCCCACGTTGCGCCAAG
TGGCTCATCGCAACCGGACTCTTCCTGATGCTCGGCGCCTGTGTGGAGAAACCCACCACACTGGAGCGAGTCAAGGAGGA
CGGCGTGCTGCGCGTGATCACCCGTAACAGCCCGGCGACTTATTTTCAGGATCGCAACGGTGAAACCGGCTTCGAATACG
AGCTGGTAAAGCGTTTCGCCGACGATCTGGGCGTCGAACTGAAGATCGAAACAGCCGACAATCTGGACGATCTGTTCGAT
CAGATGAACAAACCGGGCGGCCCGGTGCTCGGCGCTGCGGGCCTGATCGAGACGTCAAAGCGCAAGCAACAGGCGCGTTT
TTCGCACTCTTACCTGGAAGTCACCCCTCAGGTTGTTTACCGCAACGGCCAGTCGCGCCCTACCGACCCCGGCGATCTGG
TGGGTAAACGCATTGTGGTCCTCAAAGGCAGCGCGCACGCCGAGCAGCTTGCAGCGCTCAAGGCGCAGAACCCGGCTATC
GAATATGAAGAATCGGACGCGGTAGAGGTCGTCGACCTCCTGCGTATGGTCGATGAAGGCCAGATTGACCTGACGTTGGT
CGACTCCAACGAACTGGCGATGAACCAGGTGTACTTCCCAAATGTGCGGGTGGCGTTTGACCTGGGCGAAGCCCGTGAGC
AGCGCTGGGCGGTGGCACCGGGTGAAGACAACAGCCTGCTCAACGAAATAAACGCTTACCTGGACAAGGTCGAGAAAAAC
GGCACGCTGCAGCGCCTCAAGGACCGCTATTACGGTCACGTTGACGTGCTCGGCTACGTCGGCGCCTACACCTTTGCCCA
GCACCTGCAGGAGCGCCTGCCCAAATACGAGAAACACTTCCAGACATCGGCCAAGAAAGAACAGGTCGACTGGAGGCTGT
TGGCCGCCATTGGCTATCAGGAGTCGATGTGGCAACCGGCCGTCACGTCGAAAACCGGCGTGCGCGGCCTGATGATGCTG
ACCCAGAACACCGCTCAGGCGATGGGCGTGACCAACAGGCTCGATGCACGGCAAAGCATTCAGGGCGGTGCCAAGTACTT
TGCCTACGTAAAGGATCAACTGGACGACAAGATTCAAGAGCCCGATCGTACGTGGCTCGCTCTTGCTTCCTACAACATTG
GTGGCGGTCATCTTGAAGATGCACGCAAACTGGCTGAAAACGAGGGGCTAAACCCTAATAAATGGCTGGACGTTAAAAAA
ATGTTGCCGCGCCTGGCACAGAAAAAGTGGTACAGCAAAACGCGCTACGGCTATGCCCGAGGCGGCGAGCCTGTGCATTT
TGTCGCCAACATTCGCCGCTACTACGACATTCTGACCTGGGTCACGCAGCCGCAACTTGAGGGCAGCCAAGTCGCTGATG
GCAACCTGCACGTTCCCGGCGTCGACAAAACACAGCCGCCAGCACCGCCTGCGCAACCGACCAGCAACAGCCCGGACAAA
CCAACGCTCTAAACGCTGCCGGGGCTTTTGCCTGCCTCTTTTGCCGCCCGGCGCATCCTGAAAAACTCGCTCAGCATTGC
CCCGCACTCCTCGCCCAGCACACCCCCTTCAAACAGTACGCGGTGATTGAGAAAGCCCTGGCTGAAAAACTGACCTTGGC
TCTGGACGATGCCCGCCTTGGGTTCAAGCGCCCCGTAAACCACACGGGCCACCCGCGAATGGACGATCAAACCGGCGCAC
ATGCTGCACGGTTCCAGCGTCACGTAGAGCGTGCTGCCCGGCAGCCGGTAATTGTCCAGCGCCCTGGCGGCGTCACGAAT
GGCGACCATCTCGGCATGCGCACTCGGGTCGCTGCCGCTGATCGGGCAATTGTAACCACGGCCGATGATCTCGCCGTTCT
GCACCACGACTGCGCCGACCGGCACTTCGCCCAGCAGTGCGCCTTGCGCGGCGAGCGCCAGCGCTTCACGCATGAAGTGT
TGATCGTTGCCGCGGTCGATGATTGGTGGCTGGCGCATCACGACACCTCGATGGCGGCCATGAGACCGGTTTCCATGTGA
TCGATCACGTGGCAGTGAAACATCCACACGCCGGGGTTATCCGCCACCAACGCCACCCGCGCCCGCTCATTACGACCCAG
CAGGAAGGTGTCGGTGAAGTACGGAATGATCTTGCGCCGATTGGACGCGATCACCTTGAAACTCATGCCGTGCAAGTGAA
TAGGGTGTTGATACTGGGTCATATTCTTCAGTTCGAAGATGTAACTCTTGCCCAGCTTCAATTTGGCGATGGGGCGATCC
GCGCAGGTCTTGTCGGTGATGTCCCAGGCTTCGCCGTTGATCTGCCACAGGCTCGGCGGCTTGCCATTGTCGGTGTTGAC
CGACATGGAGCCGACCCACTCGAAGTTGAAATTGATCTTCTCGGCGTTATCCATATCGGGCTCGGCCACCGGATTGGCCG
GCAACTCAGGTGGCCACTGGCCGGGCGCATCGCTGTTGGCAACCGAACGAAACGTGCCCAGCCGCACCGGGCCGTTGCGT
AACGAGATTTCCTCACCCGCAGGCGGAGCCTTGATCGCCAGACAGATGCGCATGCCCGGCCCCAGCCAGTACTCGTCACC
AAACGGGCGCGGCGTGACCGGGTTGCCATCCAGCGCATAGATCTGCGCCTCGGCGTCCGGCAGGTTGAGCCGATAGGTCA
CGGTATTGTCGAGGTTGAGTAGGCGCACGCGAGTGATCTGCCCGGCAGGCAATTCGATGACGGCCTGAGGCACGCCGTTC
AAGGTAGACAACCGCCCTGCCGTGCCTTCACGCGCTGCTTCACGCAGTACGCTGAACTCGGTGAACGCGCCCACTTCATC
CACATGCCAGCTTTTCAGACTGACCGTACGCTCATGGGCAAAACCGGTCGGCTCACGCTCTTCGACGATCAACGGCCCGA
CCAGCCCACGGCCCAGCTCTTCGCTGCTGCTGACGTGCGGGTGATACCAATAGCTACCGGCATCCGGCACACGGAATTTG
TAATCGAAGTATTCACCCGGTTTGACCGGCAACTGCGACACATACGGCACGCCGTCCATCTCCAGCGGCAGCCGAATGCC
ATGCCAGTGAATGGTCGTCTCGACCGGCAACTGATTGATGAAGCGCAAACGTAACCACTCACCCTGCCGCACGCGCAACT
CAGTGCCCGGCGCAGAACCGCCAAATGCCCAGGCTGGCGTCTTGTGGCCAGACACCAGTTCTATATCCAGAGGCGCTGCG
ATCAGCACGAAGTCCGAACCCGCTTGCGACTCGCGACGCCCCATCCAGTAACGCGAAGCCCCCCCTGCGCCAAGGCCGAC
TACGGCAAGACCGGCGATGCCTGTGAGGATCTGACGACGGGTGAAGGACATGAACGGCGCAACCTCAGGAAACGAAAACG
GGAGGCATCTGCAGGCAGATGCGAGGGGCGAATACGATACACCTGCATTTGGGTAAAGATAAGGGCGGAGGGGACGAACT
GACGTCGAGTCGTGAAAAAGCCGGCAAGACCGTAATGCCCTCGCCGGCCTTTACAGTCGTGAAGGGCGTTATAACTTATT
GATCCATTCAAGCCAGGCGATATAGGCAGGGCTCGTGTCAGGCGGCAACTTCGCACTGAAGTCTTGTAATTCTGCCTGCA
TGCCAAACGCTTTCCATATCAGCGGTGCCAGGCGCCATGCGCCATGCGGGACTGTTGGCCTGCTCAAGCTCGCTCAGCAA
TTCCAGGCTGCGTCGCTTGTATTCGGCCAGTATGTCCGACTTGTAATCGAGCGCTTTCCCCAATCCGGAGATGTACATCA
GCTTCGCCGTTTCTACCTGAGGCCACTGCAGCGCCATATTCAACGGCCATTCGAGCATGGCCCGCTCACCCCACATCGAT
GACTTGGGCAGATGATCGTTCGCCAGTAACGTGAGCATGAACGATTGGCCCAACTGGGTCAGGTACACCGGCAAGACCTC
GGCGACAGGCTGCTGATAAAACACATCCAGTGGCTGTTCACGCTTAAGCCCGATACCGGCCAGCAAGCGTTTTTGAAGAT
CCAGTACCAGCGCGCCGAGTTCTGCCTTGCCTGCACTGCCGCTTTCAACGGTTTGCCGAGTACGGGTCGTGCAATTCCAC
AGGCTCAGTGAAATCCGCCACTGGGCCTGATCGCCCTCGCCCGAACACCCCACTTCGCCCGTTACGAAATACTTCGTGGT
TGGCGGCACGATATCGAACAGGTCATTGCCATCGGCTTCAACACCCGATACGACCGGCCCCGCGCCCTCCGCGACCTGAA
CATAGCAATTGGCTGCATAGTCACTCCAGTAGTGAACCGACTCCGCCAAATACAAAGGAATAGCCCGCGTATAGCGCCCG
ACATCGTCCTCGCGCTGCGATTCAGCACGCTCTTCTTTCCCCATGATTTTGGACAAGGCAAAGAAACCAACCTCCGGGGC
ACCTTCCGGCTTCTGCGCGAAGAGCCAGTCAGCATTGCGCAAACCGTAGTGCCAGACCGGCATGGTGAGCGCCACGGTAT
TGATCGTCATGTTGGCCGGATCAATCGGAATGCCTTTGTCCTCCTGCCTGCGCACGTCCTCGAAAGCGTGCGCAAACTGG
TCGAGGTGACTTTTGATCGGTGCAAAACCGAGTGCGTACAAGCGACTCAACAACGCCTCGCCTTCATCCACCCTGCCAAG
TTCCTGATAGGCACGCAGCAAGTTGAGGCCTGCCGTCGCATCATGTTTGTGCTCATCATAAGCAGGCCCGACAAGCTCGA
CGATCAGCGGGATGTGGCCATTGTTGCCCAAGTCCCCCGAGATCATCTGCAACGCGCTACGGTCAAACTGACCACCCGCC
AGCACTTCGTCAGACAGCACGCGCGCCTGCTCGACGTTTTGTTGCTGCAAGTAATGACGCGCCATCCACAACTGCGCACG
CCAACTGCCAGGCAACGCCGTTACTGTGCGAAGTGCAGCGACGTAGGCCGCCTCGCCGCCGCGCTCCTGCTGAATGGACA
ACCACCACAGCACGCCATTCTCCTGATTCGGGTCGGCTTCGACCGCCTGCCAGAGCGTTGACTCGGCTGCTGATTGATCA
CCACGCTCGGCGAAAACCTTGGCCAGATTGGTCAGCAAAATCCCGGACACACCGACTTTCGCCATCCCTGCACGCAGGGT
GGCTTCAGCGGCATCAAGCTGAGCGTTGTGCATCAGCACGATTGCGTGAACAACATAACTGCGCTCAGGGTTATCGTCGA
TTTCTACCAAGCGCCTGGCAGCAGGAAGCAGATCAGCCGCAAACCCGTCGTTCAAACCCGAGACAATCAGGCTGTACAGT
TCATCCGCATTGCCCCACTGCTGTTGCAGGTTGGGCAGAAACACCTTGTCGCGCCACTCGTTGCGCGTGATCTTCATCTC
ACGCCCGTGGCTGTCATAAACGGTGATCAACTCGCCCTCATTTAACTCAGGCGCTGCTGCATCAGAGTGCCGAGCGGGCG
CTGGAGACTTTTTGCCACTGAGAGCGGACAGAATGCGTTTGAACATAGATAGAGTCGCCACGGTTTCGGGTGAGTAGGCA
GAAAACGATGAGCTGCGGAAATATTCAAGCAAGGATTGTTGGCATCCGTGCTTTTTGCTCCAGGCGCTCAATCGTCAGTA
AATAAAGCCGAGCGTTGCTGAGTGCTCCTCTCAGGCAGACTTCGCCTGTTCTTGCTCGAACGTGATGGCCAGAAATTCAG
CAGGTTTGACGGTCGCCACAAGAACGGAAACGCGCAGGTAGCCATTGAGCACATCATCGGGTGTCATGGTACTGCCCAGC
CCGACGTTTACCTGAAAGGCATCCGCAGGCGACGAGCCCTGCAAGCCACCTGACCTCCAGACACCCACCAGGAAACTGGT
GATCATGCTTTTAACCGCCAACCAGGTGTCGGCCGTATTCGGGCTGAAGATGTATTGGCGCGTGGCCAGTTTGACCGACT
GCTCAAGGTAGGTCATGGTCCTGCGCACGGACAGGTAACGCCAGTCCTGACTGTTGCCGTCCAGCGTGCGAGCACCCCAG
ATCAGAATGCCCAAGCCGTTGAAAAAGCGGATTGCGTTCACTGACTTGCCGGAAACGGCATCAATGTTGAGCGGCTCCTG
TTGTGATTCCGACAAGCAAATTGGCAGGCTGGCGGCCCCGACGATGCCGACGTTTGCAGGTGCACCCCACACCCCTTGGC
TATTGTCGTTGACGGTATAGACTCCCGCGATGGCGCCGCTTGGAGGCAACGTGTTGGCGCTCGACAGCACGTGATTCACA
ATCTGGCTATAGAGCGGGCTGGCAACAAGCAGCGCGGCCTGCAACTGACTATTGCTCATCGGGTTGGCGGGTGGCTTCTG
GATCATTTCCAGCAGAGTAGCGACCGCAGGATTGGGTGCCGACGGCGGATTCAACAAAGGGCCCAGTAAAGTCGTGTCAC
CACCAAACAGATTGGTGAAGTCAATATCCGACGGCTGCATGACCGTGGTGCCAACGAACGGATAATAGCTGGTGCCGTAC
TTAAGCCCGGTGTTGCCGACGCTGTCGCGGAATGTCTGGATATCCCGAGCATAAGAAACAGGGTCGGGATTGGCACCGCC
GATAATGTCGAAAATACACAGTGCAGTGCCCATTTCGTCTGCTTGCAACAACATGCTCTGCATCAAGGCGCCATTGTCGG
CCACGGACAATAACGTTGCCTCAGGGCAGATATACATTGTCGGCTCCTGCTCATTCTGGAGCAGGGCCAGACCGCGCTGT
AGATCAGCCAGCTGGACGTTGGGATTGACCACCGGCGCACTGGGGTCGGTTGCAGGTTTTTTGCCGGGAGGGCCATAGGG
GCCGACTGCCACAATGTAGGCATCACCGCCGCCATTCAGATAGAAGAGGCGTACGCTGTTGTAGAGATAGTAGATCGTAC
TCGGGTCTGGCAGGACGGAATAATACTGATTGTTCAACATCAGGTAGTGGCCAGATGTCGGAAGGCAACTCTGTTGAACC
AGATAATAGTGCGGACTGTACTGCCTGGCAGGATCAGCTGGCGGCGGCAGGTCACTCAGCATGAAGAATGCCTGAAACTC
TGCGAACGAAGAGATCTTTTGCGGCTTGTCATAGTACGACTTGCCCTGGTAATCCGCTCTCGGTGTGTAACCGATAAAGG
CAGGCACGGCAGTGGCTATCGGTACGTCCGAGTTGGCAAAGCCGTTAACCTCATTGATATACACACCTGCCGTTGAATAG
TTGGAAGCCATTGCTCGTCCTTGATGGAGTTGAGAGTTAACGGCCTCGGTGTCGGCGGGCCTTTTACTGAAATACGCTCA
GCAGGTTGTCCTGCTGAGAGAGCCTGCAACCGTACGCCAGAACCCTGGAGTGGGGTTTGCCTGTTTTTACGAGTTCGCGT
GTGCCTGGATGTTATCGTTTTGCCTGCAAAATACGGACAAAGCAACCCCGGAGTATTATTTTGAGCGGGTCGTGGCGAGC
TTTATCATTTGCCCGTGCAGGACGCCCATTTGCAGGTCTTCTTCAGCGCCTCTCTTGAGCGTTTGCCTTGCAACTTCACG
CCAAGGCTTGCGCCGGGCCGAAAAACTCATACCGGGCCTGGCTCTCTGGTACTCCCACCTCCTTCAAGGCCCGCTTCATG
AATGCCATGAAGGGTGTGGGGCCCAGGAAATAAGCGTCGATATCGCGGTTGGCAGGCAGCAATTGTTCAAGGTGAGTGAT
TGAGGGAAAGCCAATGGCGTCCGGTGTGTAGACCTCATGATCGGCCCGCTCCGCGTAAACGACATGCGCCTTGAACAGCG
GATAGCGTTGTTGCCAGTCCCGCAGGAGGCCTGAGAACGCATGCGCCTGACCATTACGGGCATAGTGAATGAAGGTGACT
GATCGTTCGCCGGACTCCAGCGCTTGCTTGGCCATTGCCAGCGTTGGCGTGATTCCGACGCCGCCGCTGATAAGTACCAG
TGGTTTGCTATGTTCGTTAAGCGTGAAATCTCCGGAAGGAGGAAACACATCGAGTGTGCTGCCCTCTTCCACATGATCGT
GCAGATAAGTAGACGCGAGCCCGCCCTGCTCGCGCTTGGCGCTGATTCGGTATAGAACACCGTCAGCCTGCTCACTCAAC
GAGTAGTTACGTCGCACCTCTTGGCCATCAATCATGAGCCGCACGCCGATGTACTGTCCGGCCTTGTGCCTGATAACGGG
CTGATGATCAGAGGGTGCAAGATAAAACGACGTAATTTCAGCGCTTTCGGCCACCTTTCTCTGGACGGTGAATAGACGGG
CACCCCGCCAGCCGCCCGGTGCAGCAGCGATGGCGTCGTAGGCACTCTGCTCACCGGCGATGAGGATGTCTGCGAGCTGT
TGATAGGCTGCGGCCCACGCTTCAATGACTTCATCTGTTGCGGTTTCTGCGCCCAGTACTTCGCGGATAGCCTGCAAAAG
GCAGGCGCCGACAATAGGGTAATGCTCGGGAAGTATTTGCAGTGCCACATGCTTGTTGATTATCTGGCTCGCCAGCCCGC
CCAGATTTTCGAGCCTGTCGATGTTCCTGGCATACATCAGCACGCCATTGGCAAGCGCACGGGGCTGCGACCCGTTAGCT
TGATTCGCCTGATTAAACAACGGACGCACTTCAGGGTGCGTGTCGAGCATGAGTTGATAAAAATAAGTGATCAGCGCTTC
CCCTCCGGTTTCTAGCAGGGGCACGGTTGCTTTGATGATGTCGCGCTGGGTTGAGGTCAGCATGGTGGGCTCCACAGGAT
AAGAATGTATACCTTGGGTAGAGCAACCGCCGTGCCAGGCATAAAAGCCTTGTAAACCAGCAAGTCGAAGGCGTATAGAG
TCTTTATGACTGTGTTATTAAGACCTGATCCGTGAAAAAAGATGTCATTTCGACTCATCAGTTGAACGCGTTGCACGCCC
TCCTTCCGCTCTTGGGTGATTTAGCCGTAGAGCTGCCTGCCGAACAGCGTTATTACCGTGTGCTGGGTGCGTTGCGAGAG
TTGGTCCCTTCGGATGCTCTGGCATTATTGCGCCTGGAGCAGGGCGAACTTGTTCCTGTCGCAGCGCACGGCTTGGCCAG
TGACGCAATGGCCCGACGCTACCGTGTCGCCAACCATCCTCGACTGAATGCGATCATCGAAGCGCAGGGGGCTGTGCTGT
TCCCCCCGAACTGTGATCTCCCGGACCCCTATGACGGACTGATCGGTTCAAGCGCCTTGCCCGTCCACGACTGCATGGGC
TGCGCGTTGCGGATCAATGACAAAACCTGGGGGGTTCTGACCCTCGACGCCCTGACCGTTGGGCAGTTCACTGAGCAGGA
TCTGCAAACCGTCGAGACCTTTGCCATGTTCGCGGCGGCGACCGTCGTGGCGGCCTCCCGATTCGATGATCTGTTGCGCA
CCGTTGCCGGAGAACGGAAACGGGCAGAAGCCTACCGACTCTCTGCACGCAGGCCCAAGCCTGAAATGATCGGCAACAGC
GACAGTTTCAGGCAACTCATCTCTGAAATCGATCTGGTCGCCTCAAGCGACCTCACGGTGTTGATTACCGGCGAAACCGG
AGTAGGTAAAGAACTGGTTGCCCAGCGGCTGCACGATCTCTCGGCGCGAGCGGACAAACCCTTCATCACGGTCAATTGCG
CCGCGCTTCCTGAGCACCTGGTTGAAAGCGAGCTTTTCGGACACGTCAGAGGCGCCTTTTCGGGAGCCATCGAAAATCGG
CTGGGTAAATTTGAAGTGGCCAGCACCGGCACGCTGTTTCTGGATGAGATCGGCGAACTGCCGTTGGCCGTGCAAGCCAC
CCTGCTTCGTGTACTGCAGGGCGGTCAGCTTCAGCGAGTAGGCTCCGACAAGCCCCACGTGGTCGATATCCGCTTGATTG
CCGCCACCAACCGAGACCTGGCTGAGGAAGTGCGTACGGGGCGCTTTCGAGCAGACTTGTACCACCGCCTCAGCGTCTAC
CCGCTACGCGTCCCCTCTTTGAGAGAACGTCAGGACGACATCATGTTGCTGGCCGGAGCCTTCGCGGAAGAAAAACGCTG
GAGGGTCGGCGTACCTTCGCTGCGATTTTCCGACTCCGCCCGCCAGGCGTTAGTCGGCTACTCCTGGCCCGGCAATATTC
GGGAGCTGGAACACCTGATGGCAAGGGCGGCGCTGAAGGCAAAAAAACGAGCGGCGTCGTTGAAAAGGCAGAGTGTGTTG
TCGCTGGAACTGCATGACCTTGACCTGTTGGAGTCGCCCTCCGAGACAGTTGCAGAAGAATCAGGCGCTCTGCTTTCGCT
GCAACCGCTGGTTAAAGACTTCAGATCATCTGTAGACGGCTACAAGAAAGCGGTATTGAAAGAGGCTCTCAAGCGGTCGG
AAGGTAATGTTTCTGCTGCAGCGAGAAGTCTTAATCTGGATCGCGCGAATTTGACTCGGCTTGCGGAAAGGCTTGGGGTA
GATACGGTGCGTGAGAAATAGTCGGATTGTTCTACTGACAATCTCCCGGACCTGGTCACAGATCAGGGCACTTTCAGACC
GCTAAAGCCTTGGATCACGGCATTCACGGGCAATTATTTTCAGCATCCGGCGCCTTATGATTCCGCTGACCGGCCTGATC
ACATACCAGTAGGGTGTGAACCGTCGAAGGGCATGCTCATCCAGGCAATGCACGCGGGTTTCAGTAACGACCCTTGTCAG
CCCCGCCTCCAACAACCGGCACTCGAAACTCACAACCAGCTTTACAGACCCAAAGGTATCGAACGCCTGGAAAGCATGGA
CGTCAGCAATTGTGGCTTGACCGTAATTCGCCCGCCACAGCTTCCCGGCTAAACCATAGGCAACCTCACTGTTCCCCCTA
CGTTCCAGCAAGGTGAAGTTATCGAGTCCGAAGGGTGCTGGATTTGCTTCTGGACGCTGACCTAAAAGGCGCATGGGAAA
CTCGCGCAGCTGGATAGCAAACCGGAAGAATCCGTCATCCTCCGGGCGCTGGGCAAGAACCACGCTCATGGCCCGCTCAG
GACTGGCGGCCACGTCAATGTGGTGAATTTCCCCGAACTCGTACGCTGGCATGTATTTTTCGATTAACTGCATTTTGCCT
CCTTGGCGCATGTATCAGGAATTCTGCCTAATGCTTGCTCCGCGTTCAATGTGAACTACCGTTTTACCAGGCTTGGGTTT
TGAAGGACTTGGAATAGGAACACAGTGTTGGCTGCATAAAATAAAAATAAATTGCCTGCTTAGCGCCAAAGCACCTTTAA
TCCGGAGCAGCTGCAGAGCCTTCACTCGGCGAACGTGGCGTCCACTGATCCAGAAACGCCGCAACCTTTTCTTCTATACG
GCTCTCGATGGTCCGCAAACGAAGCAAGGGGATACCGCATTTACTCAAAATGCTGTCTTTAGCAGCGTCTCGCTCAATCT
GTACCGCATCGTTGTGGTGGCCGCCGTCGACTTCAATCACGCCCAGCGGGCTTTTCCCCACTTTGAAATAGAGAACAAAA
TCACATCGTGCCCCGTTTCTCATAAACTCCAGCTCTCTACCAGTGAGGCTCAAGCGGGCCACCGATGCCAGTTGCACCAG
CCGGATCTCACGGTGGAACATGATCCCTCGGCGGGGCTCCTGAGCCAGTAACTCACGAAGTACCTGCGCCACAATCTGTT
CGGACTTGAATAACGAGTCATTGGGATTGAGCCTTTTATTGAGACGCTCAAGTGATCGATCGTATTCTTTATAGAGCAGA
TCGAATGCCGAGATAACAGGCGCTCGATGGACCTGCCTGTCATCCGCGTAATATTCCATGTAGCGGATTAGCGCAGCGAT
ATGGCCATTACTGGTTTTGAAAACATTATCACCCGTGACCAGCGTGAACCTGCTTTTGGCTCTGGAAACCGCGACATTGA
CCATACGTGCATCGTCTACGAAACTCAGGCGCTCCGGGCTTTTGTACTTGTCCAGCACAGTAGAAAAAACGATTTCGTCG
CACTCCCTGCCCTGAAATTTATGCACGGTGGCTCTGACGAAATCAACTGGCAGGCAGGAACCTGAAAGCATCGCCTGATT
CTTGAAGGGGGCAATGAAACCTCTGCCATCTTCGCCCTCCCAGAGGCTTTCCTCGTCCCCGTCAAGCACTGCCAATAGAG
AGTCGAGCTCTCTGAGATTGGAATTGTTGCGCGTGTGGTTTCCTTTCGCAGTCACCAGCAGCGTCAACGGTTTTTCGCCA
TTGTCCGTTGTCATCGGCACGAGCTGATTATCGTAGAACTGCTGATTACAGAACTGAATAATCCGGGGATGACACCGATA
GTGCTCTTTGAGCAGTGTCATCGGGATCGAGTCGCCGAACACACTGACGCATGAGTCGAGCAGGCTGTACTTCTCGCAGT
CATACCAGGGCGCGGGCGCTTCCAGCCCCAGTTTTTCCGGAATGTGTGCAAGCTGCTTCCTGTCCCCCACGATGATCAGA
TTTTTTGCACAACTCAGCGCCAGCACACCTGGGACGATGTCCTGTTGCGAAGCCTCGTCGATAATCACGTAATCGAGAAC
AGCCTTGCCGCCGAGGGAATTGACGATAGAATGCGTACCACTACCAATGACAGGGTAGCGCTTCAGGAACGCGTCAAGCC
GCTTTTTGTAAGTAATGTCGAAGGTATCGTCACTGGAAATATGACCATGCAGATGGTGTTTCAGATGGCGCATCGAAGAA
GAGGTCAGCTCATCCAGCAGCGCCTTGAAGTTACCGACTCGCAACGCCTCCTCCTGGCCAGCCAACTCAGCTCTCTTTTC
CTGCAGAACCTTATCGTAATAGTGGCGCTGCAGGCTGTAGAAGGCAGACATGCGCTTTTCCCAATTATCGAACGGTCGGG
TGCGCAGAATCCTGAAGTTGAACAGCAGCTCGATACGGTCCCTGATTCTAATGCGCTGACTAGCAAGCTGCTCAAGGTAA
GCCATCAAGTCCGTCGTTTTTTCCGGCGACAGCTTGTATCGGTCCAGAGATGGGCCGACCACGCCGTTCTCCTGTTGCCA
CTCCACGAGATAGCGCCGTTCTATCTCCAGCTCGTTAATCTCGACCTGTAATTGCGCCACTGCGTTACGAGCCCCCAGAT
AGCATTTGAGCCGCTGCAGGACGCTTTGAATACTTTCCAGTGAGGGCGCAGGTTCGGGGTCCGCCGAAGGTCGTAACGAA
CGTTCGGCAAAAAAAGCTTTCTGGTTCTGCACGCTGCCTAACCTGGCAACAAGATAATCGAGCCCGCACTTCCCCAGCTT
TTCATAAATATTCTCGACCGCAGGGTTGTTGTTTGACACCACCGCAACGGTTTTCCCTTGTAAAAGGATATTGGCAATGA
TGTTCAGAATCGTCTGCGTCTTGCCAGTGCCGGGGGGACCTTCGATCACACTTATCTGCGAACGGAAGGCCTCCTCCACG
GCCTTGAGCTGACTTTCGTTGAGGCCGAAAGGAAAGATGAAATTGCCCGGCGACTCCAGCTTTCCATGCTGCCCTTTGCA
GTAGGCATGTAACGCTGTGGCTGGGGACAACGAAATTGTCTCCATTTGACGGTTAATATTTTCGGCTATGCTCTTTTTAT
CACCAGCAGCGGCAACGCTGACCCGAGCTACGGCCACCGAGCGAAAATAAGTGAATGCGGGTTCATCAGTGATAGACGTC
GGGGAAACGAGCTCGATGTTGTCCATTTTGAACAGGTATTTTTGGGCGTTTCCCGAGTATTGAACGAGAGCATATTTTTC
ACCGTAGATCACCACGCTTTCGACAGGATCGAACAGAGAGCTTCCTTTCTTCAAAAGAAGCATGTCATTCAGTTCAAGGG
TAGGAACGACCCTACAATCGCCAAGCGGGGTCTCTTCAGGTTTTTTTGAGGGATAATGGCATGTCAGGGAAAACTCACCC
TTGACATTCTTTTTTATTACCCAGTTACTGATCTGCCGGGTCTTATCCTCGCCACACACATAGATGGAAACCATAAATCC
CTTACACAGGCTTTGACCGCCGCCTGACGCGTCCGTGCTGTAAAAATCCGCCCTGATAATTCAGGGTATCGGTACCATTT
TGGCAAGACTGTTTGAATGGGTAATATTGTGCGCCTGGGATTAAGACCACAGCGCCCTAATAAGAAAACCAGCCATACCC
ACTCAAGTCAATCATTTGATTTCATACCCTCTACGCTGATCAAACTGCTCGTACTTTTGAGATATTGCAGGATCACTAAA
CTCTCCTTCAATAATATCTGAAGAAGCGATCCCATCAAGCCCACGAATAGCCTGAATGGCAACCTCCCAACCGGCCGGAT
CGAGCGGAGGTGCTATGAAATCTTTCAGATACGCATCCAGAATACCTTTATCGGGCGTCTCGATTTCTTCGCCAAGAGCA
GAAAGGTAATCTGACTTGCCTGTCCTCGCCCAATGAATCGAAAAACCGGCGCGATGGCATAACACGGTATGAACGACAAG
CATGGTGCGACCATTGCCATCCAGAAAAGGATGAGCGTAAGCAAACAGACCCATGACTACACCCGGCGATTTTTTCAGGG
TCACCCCATCCTGAGCAAGCTTCAAGCCTTGCTCTACCGCTCGCTGCGAATCCTTCGGATGACAAAAAAAAGTGTCAGCC
TTTGAAATGGCTTTGTTGGGCGTGGTTTGCAGTCTGTCCTGGCCCGCCCACGGGTAAAACTCTCCAAATAGAATCTTGTG
AACGTATAAGAAATCGACATACTCAATGAAAGGCTTGCTGGCGAGGTACACCATTGCATCCGACAGGTTTGCCGCAAAAA
GGTTATGCTCCAGCCGCTTCACTATGTCGGGATTCTTTTCACCCTCGATATTCCGCAAATAGCCTCTCGCTTCAAAATCG
TTGAAAGGATCAAACAACTTCTTTCTCCCTGAGATAATAAGTCAGCAGCTTGACCATCTCCCTGCCGGACACCTTTTTGT
GTTTTTTTAGCGCGATGACCAATTGCTCTACGGCATCGGTTCTTACCTCGTCGCCCGCCAATCTGGAGACGTCCTCGGCC
CATGTGTCGGCAAATGTTTTGACGTAGGTAACCTGATAACGCCTCGCAAGTTTCAGCACGTAATCACGAACACCTGTAGT
AGGAATAATCAGTTCGCCCGTTTCAGGATTGCGTATGGCCGTATTTTCACCGACCTTGCTGGCGGCGTGATCATAAACGT
AAACAACCGTTTTTCCCCCGATAGACAGCTTTCGCTTTATACGTCGTCTACCCGCCACACGCACCCTCACCTCGTTTCCG
AGTGTGAGCAGTGACGACTCCCCCAGCGCCTCCTTTTGAGGAATCCAGACTTCATAACCAAGCCTTTTCAGAGCCTCCAA
TGCAAGATGCTGGAGGTCTACAGCGGGGCTTACTCTGCCCGTAGCTGGATCTTTGGACGACTTTGCGTATATACCTGTTC
CTATTCTGGTGACATCTCCATCCCTGACTAGCTGGTCCAGCACACCGTTAATGCGGGAGGGGCTGCCTAATCCGGAGAAG
TCAGCGCGCAGCAGCACATTGCCTTCTTTACGAACCACGACTCTGCGCACCTTGTCTTCGATCGTCATGCAACCTCCCGG
AATCTACCGAGGACTTTATCACCTTCAGAAAAAAAGCGTCCCACCTCTACAAACCAATGATCACATACCAAAAAGCCCCC
CGGCCATAGAAGGACGGAGGGCTTCGAAGTGCCTCAGACAATGCCTACGAAGGCTATGCCATGAGGATAACGCTCAAGTA
CGTCATTCCCACTCAATCGTAGCCGGCGGCTTGCTCGACACATCATAAGTCACCCGCGAAATCCCCTCGATCTCGTTGAT
GATCCGGCCACTCACCGTCTCCAGCAGCTCATAAGGCAGGTGCGCCCAACGAGCGGTCATGAAGTCGATAGTTTCCACCG
CGCGCAGCGCCACAACCCAGGCGTAACGACGACCGTCGCCGACTACGCCGACCGATTTGACTGGCTGGAACACGACGAAC
GCCTGGCTGACTTTGTGATACCAGTCGGCCTTGCGCAGTTCTTCGATGAAGATGTGGTCGGCGCGACGCAGGATGTCGGC
GTATTCCTTCTTCACTTCACCGAGGATGCGCACGCCCAGGCCTGGGCCTGGGAATGGGTGGCGGTAGACCATGTCGTATG
GCAGGCCGAGTTCGAGGCCCAGACGGCGGACTTCGTCCTTGAACAGCTCGCGCAGGGGTTCGACCAGCTTGAGGTTCATT
TCTTCCGGCAGGCCGCCCACGTTGTGGTGCGACTTGATGACGTGGGCCTTGCCGCTTTTCGCGCCAGCCGACTCGATCAC
GTCCGGGTAGATGGTGCCTTGCGCCAGGTACTTGATGTTGTCCAGCTTGCAGGATTCGGCATCGAACACGTCGATGAAGG
TGCGGCCGATGATCTTGCGCTTTTTCTCTGGATCGCTTTCGCCTTCCAGGTTGTTCAGGAACTGTTCTTCGGCGTTGGCG
CGAATGACTTTGACGCCCATGTTCTCGGCGAACATGGCCATCACTTGCTCGCCTTCGTGCAGGCGCAGCAGGCCGTTGTC
GACGAATACGCAGGTGAGCTGATCGCCGATGGCCTTGTGCAGCAGCGCCGCGACCACGGATGAGTCAACGCCGCCGGACA
GGCCCAGCAACACGTTATCAGTACCCACCTGAGCGCGAACCTGAGCGATAGCGTCTTCAGCAATCTTCGAAGGGGTCCAC
AGTGCTTCGCAGCCGCAGATATCGAGGATGAAGCGCGACAGGATGCGACCGCCCTGCTTGGTGTGGGTCACTTCCGGGTG
GAACTGCACGCCGTAGTAACCGCGAGCGTCGTCAGCCATGCCGGCAATCGGGCAGCTAGGGGTGCTGGCCAGAATGTGGA
AGTCTTCCGGCAGTTTGGTGACCTTATCACCGTGACTCATCCATACGTCGAGGCCAAACAGGCCGTCGGCGTCGATATGG
TCTTCGATACCATCGAGCAGACGGCTTTTGCCGACTACGTCAACGCGAGCGTAGCCGAACTCGCGCAGCTCGGAACCCGC
AACCTTGCCGCCCAACTGCTCGGCCATGGTCTGCATGCCGTAGCAGATACCGAAAACCGGCACACCCAGGTCAAATACCG
CTTGCGGGCAGCGCGGGCTGTTGGCTTCGTGCACGGACTCGGGGCCGCCGGCGAGGATCACGCCTTTTGGAGCGAATTCG
CGAATCGCTTCGTCGTCCATGTCAAACGGATGCAGCTCGCAATACACGCCGATTTCACGCACGCGGCGGGCAATCAGTTG
GGTGTACTGGGAACCGAAGTCGAGGATCAAGATACGGTGGGCGTGAATGTCGAGGGCCATGGAAACTCTCTGAGCAGCTG
CAAGCTATAAGCTGCAAGCGGCAAGTTGTCGGAATCAATGCGGTAGTTACCTTTGCGTAACTACCGCTTGTAGCTGATTG
CTTGGGGCTTGAAGCTGGGGGCGTTAGCCGACGCGATAGTTCGGCGCTTCCTTGGTGATTTGCACGTCATGGACGTGGGA
TTCAGCCATGCCTGCGCCGGTAATGCGGACGAACTCTGGCTTGGTGCGCATCTGCTCGATGTCGGCACTGCCGGTGTAAC
CCATGGAGGAGCGCAGGCCGCCCATCAACTGATGGATGATGGCGGACAGCGGGCCTTTGTAGGCAACACGGCCTTCGATG
CCTTCCGGCACGAGCTTCTCGGCACCTGCGGACGAGTCCTGGAAGTAGCGATCGGAGGAGCCTTGCGCCTGGGACATTGC
ACCCAGCGAACCCATGCCGCGATAAGCCTTGTAGGAACGGCCCTGGAATAATTCGATCTCGCCTGGCGCTTCTTCAGTAC
CGGCGAACATCGAGCCCATCATCACGCAGGAGGCACCGGCCACGATGGCCTTGGACAGGTCACCGGAGAAACGGATACCG
CCGTCGGCGATCATCGGCACGCCGGTGCCTTCAAGGGCAGCAGCGACGTTGGCAATGGCACTGATTTGCGGCACGCCGAC
ACCGGCGACGATGCGCGTGGTGCAGATGGAGCCTGGGCCGATACCGACCTTGACCGCATCGGCACCTGCAGCGACCAGCG
CCAGGGCAGCTTCGCCCGTGGCGATGTTACCGCCGATGACCTGCACTTGCGGGAAGTTGTCCTTGACCCAGCGAACGCGG
TCGATCACGCCTTTGGAGTGACCGTGAGCGGTGTCGACCACAACAACGTCAACGCCAGCGGCGACCAGCGCAGTCACACG
CTCGCCGGTGTCCTTGCCGGTGCCGACAGCAGCGCCGACACGCAGACGGGCTTGATCGTCCTTGCTGGCCAACGGGTAAG
CCTTGGCTTTTTCGATGTCCTTGACGGTCATCATGCCTTTAAGGGCAAAGTTGGCGTCGACGATCAGGACTTTTTCCAGA
CGGTGTTTGTGCAGCAGCTCGCGCACTTCGTTCTTGTCGGCGCCTTCACGCACGGTGACCAGACGCTCTTTGGGCGTCAT
CACTTCGCGGACAGGGACATCAAGACGGTTTTCGAAGCGTACGTCGCGGGACGTCACGATGCCGACCAGGTCGCCATTGT
GCAGCACGGGTACACCGGAAATGTTGTGCATGCGGGTCAGTTCGAACAGATCACGAACAGTGGCATCGGCTTCGATCGTG
ATCGGGTCCTTGACGACACCAGCCTCGAACTTCTTGACCTTGCGAACTTCGGCAGCTTGCTGCTCGATGGTCATGTTCTT
GTGGATGATGCCGATACCGCCTTCCTGGGCCATGGCAATTGCCAGACGGGCCTCGGTGACTGTATCCATTGCAGCAGAGA
CCAAAGGAATATTCAGCTCGATGCCACGGGTCAAACGGGTTTTCAGACTGACTTCGTTGGGAAGTACCTCGGAATAACCG
GGCACAAGGAGAATGTCGTCGAATGTAAGGGCTTCTTGCTTGATACGCAGCATCGCGGGGGCTCCCGGGCGGGAAATTGG
AAGCGCGCCATTATACCCACAGACCCCGCCCGGCTCAATGTAAACCTCAGCCTATTATCAAAGCTGTTTATAGACGCACA
TGAACGAAAGACACCGGGCGATCCAGACGTTCGGCGAAGTCGTCGAGAAACGTCTGGGTGAAGGAGGCGTCCAGCCAGTT
GTTGAAGATGAAACCGAGGTTGGAAAACCCGCAGGCGTCCAGGAACAGAAAGCCGTTGATGTCGTCTTCGTGGCGGCATT
CAGGGCAGGTGAAATTGTCGGTGTGGCCAGGCATCCAGTCTTCGAGGCTATCGAACAGCGCCTCGCCGACTTCGCGACGA
CACTCCGGGCAGCCGGCCTCTTCGGCGAAGTTGTTCAGAGGCGTGAAGATGCAGCGCTTGGTGACGATCTCCAGACCGTT
GATGACCTGCCCGAACGGCAAGGCCTCGGGATTTTTCACCACCCTTCTGGCTCCAGGCGCCACGGCATAGGCCATTTTGT
TGTAGGTACGGCCGCAGGTGGTCAGTTCGGGTTCGACCACATTGAGCTTGACCAGCCAGCGCAGAATCAGGCGCGCTCGG
GCCTCGTGGCCGGGAAAGGTGGAGATTTGCGGAACGATGATGCTTTGGGTGTTCATGGCAGAGCGTCGCTGAAAAGCTGT
TCGAGGCCGCAGCTTAATAGGCCACAACCTCAGGTCAAGGCCCAATCCCGTTCACGCGGTGAGGTAGCGGACGATCAGCG
CAAGGCCGCTGACCAGCACCAGCCAGGTCACCAGCCGTACAAAGGCTTCGTGGGAGAGCTTTTTGATCAGCGCCCTGCCC
GCCAGCGACCCCAGCAGCATCGCGGGCAGCAGACATGCGGCCAGCACAAGCAACGAAATATCACTGTAGACCCCGGCGAT
CATGAACAGGGTAAGGCGCACCACCGTGCTGCAGCTGATCAACGCACTCTGTGTCGCGCGCGCCTGCTCTCTGGCGGTCA
ACCGGCTGTTGAGATAAATCGCATAAAGAAAGCCGCCGCTGCCAAACAAAGCCCCGAACAGCCCGCCGATAACACCTGCC
GGGATCGCCCAGCCTGCGGCGAGCTGGGTCGGCCGTACCTTGACCGCCAGGCTGTACACGGCATAACCGGTAACAAAAAG
CCCCATCAACAGCAGCAGAAGGTCGGATTTCAGGTTAAGCAGAAACAGCACGCCGAGTGTGCAGCCCGCCGCCATGCAGG
GCAGCAGGCGCATCAGTTCGGACCTGACCACCGATTGCCGGGACGGCAGCAAATTGCCGAACGCTGCGAGGAAATCCAGC
ATCACCAATAACGGGATGATCCGCGACAACGGCATGAAGTGAATCAGGATCGGCCCGGCCACCAGCGCCGTGCCGAAACC
AGCGACTCCGAACACTATATAAGCAGCGACGATGGCCAGTTCGATCAGCAGCCAGTCGAATGGCATGAAGCCCAATTGCG
AGAATGCTGCGAGTACGTCGGTGTGGCTCACAGATGCTTCCTTCCTGGAGTGTGCTTGAAACGGTGGCGATGAGTGATGA
TCCAGCGTGCTGCGCAGTAAAGCTGCTCTGGGTGCGCAGTGCCAGGGAAAGCGGCGACCTCGATTTGCCTGATGTACCGT
GTGCAGCAGATACAACCGAGTCGGCCTGTTTTAGGGCCGCTTCGCAGCCCTTCGCGGACAAGCGAAGCGACGCCCGGTCC
CTCCTACATCCGGACAGGCGAAGTGTCGCTCGGTCCGCACAGAGCCGTTGTGCTTCGCCATCAATAGCAGGCTCGCTCCC
ACACGGCATTACCATTATGATGCCGGGCATGATCAAAGACCCTTTCGCAAGACTCGGCCTCGACCGGGAAGTCCTTACTG
TCAGCCAGCTCAACGGCCGTGCCCGGGTGTTGCTGGAGGATGTGTTCAGCAGCATCTGGGTCGAGGGCGAGATTTCCAAT
CTGTCGCGTCCGGCGTCGGGGCATGTCTACTTCACGCTGAAGGATTCCGGCGCGCAAGTGCGTTGTGCGCTGTTTCGGCA
AAGCGCTGCACGCGTGCGTCAGGCGCTCAAGGACGGTTTGCAGGTCAAGGTGCGCGGCAAGGTTTCGCTGTTTGAAGGCC
GTGGCGATTATCAACTGATTCTCGACACTGTCGAACCTGCCGGTGACGGTGCTTTGCGCCTGGCATTCGATGCGTTGAAG
GCCAAGCTCAGCGACGAAGGACTGTTCAGCGCCGAGCGCAAGGTCGCCTTGCCGCTGCACCCGCAACGTATCGGGATTAT
CAGTTCGCCGACGGGCGCGGTGATCCGCGACATCATCAGTGTGTTTCGTCGTCGCGCGCCACGGGTCGAGCTGACGCTTA
TCCCTACCGCCGTTCAGGGCCGTGAGGCGATCAATCAGATTGTTCGCGCGCTGAAACTGGCGGATGCCAGAGGCTTTGAT
GCCTTGATCCTCGCCCGGGGCGGCGGTTCGCTGGAAGACCTGTGGTGTTTCAACGAGGAAGCCGTGGCCCGCGCCATTGA
CGCCTGCGTAACGCCGATTGTCAGTGCCGTCGGGCATGAAACCGATGTGTCCATCAGTGACTTCGTGGCCGATGTGCGAG
CCCCTACGCCCTCCGCTGCGGCCGAGTTGTTGGCCCCGGATTCCAGTGACCTGCACCGCCGCGTCGATAACCTGCACCGT
CGGCTAGTCAGCCGCATGCAGGATCGCCTGATGCGCGAGCGTTTGCGTCTGGAGGGGATTTCCCGGCGTCTGCGTCACCC
CGGCGAGCGGTTGCGCCAGCAGTCCCAGCGCCTGGATGATCTGGACATGCGCCTGCGCCGTGCTTTCGAGCAGAGCATGC
ATAAAAGGCAGGTGCGTCTCGCGCACATGGAAAGTCGTCTGACTGCGCAGCACCCAGGCCGGACCCTGGCCTTTTTGCGT
CAGCGTCTCGATGCGCTGGCCGAGCGTCTGCCGAGAGCCATTCGCGAGCAGATCAAGGCGCGCAAACTGCAGCTGCAAAG
CCAGATGCAGACCCTCAACGTTGTCAGCCCGCTCGCCACACTGGGCCGTGGCTACAGCATCCTGCTCGATGAGCGGGGTC
ATGCGATCCGTAATGCCGCGCAGACACAACCCGGCCAGCGACTGACCGCAAAGTTGGGCGAAGGCGAGCTGCAAGTACGC
GTCGAAGACAATCACCTCACGCCTGTGACCCTCTCCCTCCTGGACTGACTACCGATGCTACGTTTTATCGCCCCGCTGCT
CGCCCTGCTGCTCTGCCTGCCCGCCCATGCCGACAGTTTTATCACCCGCGCACTCGACAAACCGGTGCCCGGTGGCGTCG
CCGTGATTGATCTGGGCACTGGCGCGCAGGCACCGACTGCCACCTATCAGGGCAAACCGGTGCTGGTGGTCAAGGAACAA
GGCACTCGCTGGCTGGCCATCGTCGGCATCCCGCTGACTGTCAAACCCGGCACTCAGCAAGTCACCTCGGGCGGGCGCAC
GCTCAACTTCAAGGTCGGCAGCAAGCAATACCCGGAACAGCACATCACCCTCAAGAACAAGCGTCAGGTCAACCCCAACC
CTGAAGACAATAAGCGGATCGAGGGCGAACTGGCCGAGCAGATCCGCGCCTACCGCAGTTTCAGTCCCGGCACGCCGAGC
AATCTGATTCTGGACAAGCCGGTCAACGGCCCGCTGTCGAGCAAGTTCGGTGTGCGTCGTTTCTTCAACGGCGAAGAGCG
CAACCCGCACTCGGGACTGGATTTCGCCGTACCGGCTGGCACACCGATCAAATCCCCGGCAGCGGGCAAAGTCATCCTGA
CCGGCAATTACTTCTTCAATGGCAACACCGTGTTTGTCGACCATGGGCAAGGCTTCATCAGCATGTTCTGCCACATGTCG
AAAATCGACGTGAAGGTCGGTGATCAAGTGCCTCGTGGCGGCGTGGTCGGCAAAGTCGGTGCGACTGGCCGGGCAACCGG
TCCGCACATGCACTGGAACGTCAGCCTGAACGATGCACGGGTTGACCCGGCAATTTTCATTGGTGCGTTTCAGCCCTGAA
TTCATTCGCGAGCAAGCGACACCGCGCTTGTTCGCAATGGCCAGAGCTGCAAACTATCGTTGCGCACATTGTCTTTAGCT
AACAATAACTGGCAATTAAAGCTGGAAAACGCGCTATAAAAAATCGGAAAAACGGCAATGACGAGAATATATCCCGATTT
TTTTCAAGTGCTTGCCATTGTTCCTGCCAATGGTTACGGTTGGCCTCATGAAAAACTCTCAAACCCTTATTCTGTTGCGC
CAACACCGGTGCCTCAGCCTGGTCAGTGCCCGACTGCCAGGCTAGATTGCTGTGCCTCGCCCCTGTGTTCGCTACCCCCC
TGTTTTTAGAACGGCAGGCCGCCTTTATCCGGCCCCTTCACTACAAAAGGATTTCCAGATGACCATGCTCAACGATCCAT
CGAAGAAGTACCGCGCGTTCCCGACCATTGACCTGCCTGACCGCACCTGGCCATCGAAAACCATCGATGCGGCGCCGATC
TGGTGCAGTTCCGACCTGCGCGACGGCAATCAGTCGCTGATCGAGCCGATGGATTCGGTCAAAAAGCTGCGTTTCTGGAA
AACCCTGGTCAGCGTCGGCGTCAAGGAAATCGAGGCGTCGTTCCCGGCGGCTTCGCAGACCGACTTCGATTTCGTTCGTA
CCCTGATCGAAGATGGCCACATCCCGGATGACACCACCATTCAGGTGCTGACCCAGGCGCGTGAAGACCTGATCGCTCGT
ACTTTTGAATCGCTGCGTGGCGCCAAGAAGGCCATCGTTCACCTGTATAACGCTACCTGCCCGTCGTTTCGCCGTATTGT
CTTCAATCAGGACAAAGCCGGCGTGAAAGAAATCGCGGTCAACGCTGCCAAGCTGTTCGTGAAATACGCAGCCCAACAGC
CAGAAACCCAGTGGACGTTCGAGTACTCGCCAGAAACCTTCAGTGCTACCGAGCTGGAGTTCGCCAAGGAAGTTTGCGAC
GCGGTCATCGAAGTGTGGAACCCGACGCCCGAGAACAAGGTGATCCTCAACCTGCCGGCCACCGTTGAAGTCGCTACACC
CAATATCTATGCGGACCAGATTGAATGGTTCGGCCGCCACATCACTCGCCGCGACAGCGTGCTGATCAGCCTGCACACCC
ACAACGACCGTGGTACTGGCGTGGCCGCTACCGAGCTTGGCCTGATGGCAGGCGCGGACCGTGTCGAAGGCTGCCTGTTC
GGCAACGGCGAGCGTACCGGCAACGTCGATCTGGTCACTGTCGCACTGAACCTTTACACCCAGGGCATCAACCCTGAACT
GGACTTTTCGGACATCGACGGCGTGCGCAAGGTCGTCGAGGAGTGCAATCAGATTCCGGTTCACCCTCGTCACCCGTACG
TTGGCGACCTGGTCCACACCGCGTTCTCCGGCTCGCACCAGGACGCCATCCGCAAGGGCTTCACGCAGCAGAAGGAAGGC
GAGTTGTGGGAAGTGCCTTACTTGCCTATCGACCCGGCTGATATCGGTCGCAGCTACGAAGCGGTGATTCGCGTCAACAG
CCAGTCCGGCAAAGGCGGCATCGCCTACCTGCTGGAGCAGGAATACGGCATCTCCCTGCCGCGTCGCATGCAGATCGAGT
TCAGCCAGGTGGTTCAGGGTGAAACCGATCGCCTGGGCCTGGAAATGACCGCCGAACAGATCCACGCGCTGCTGCGCCGT
GAATACCTGCAAGCCAACACGCCTTATGCGTTGATCAGCCATCGGTTGCAGGAAGAGAACGGCAACAGCGCGGTGGATGC
CGAAGTGCACGTGGATGGCGAAACCCAGCACTGGCGCGGCAAGGGCAAAGGTGCTCTGGAAGCACTGGTCGCCGGCCTGC
CGGTTGCCGTTGAAATCATGGACTATAACGAGCATGCCATCGGTTCGGGCACCACGGCCAAGGCCGCTGCCTATATCGAA
TTGCGCGTAAATGGCGACCGTGCCGTGCACGGCGTGGGTATTGACGAAAACATCACCACGGCCAGCTTCCGCGCCCTGTT
CAGCGCATTGAACCGCTCGCTGAGCCAGGCCCAGGCCAAAGCGGCCTGAGTCAACAATGACGATGGCGGACGCAAGTCCG
CCGTCCCTTGATCTGTTCTGAAACGCCCTCTTCCTCTCGCAAGCCTGTCAGCTCAGCCTCTTGCAGTCTGTGCATGACCC
TGCCTGTTTCGGCATAATCTTTTTCATTTATGCTGTGGTAGCATGCTGCCCTTATTCGAGAATGGCCATAATCCAACAGC
AATTCATATGCTGACGATGCCGATCCGGACTTTCCTGCCAGCGACACCTTTCTTATAAAAACCAAGACGACCACTGCATT
GATTTCCGGACGAAAAGAATGCTCGGGCAGACTCACCGTGCATTGAAATTACTATCGGCCTCGGTAATGCTGAGCTGATC
CAATCACATTTGGAGCGATTATGCCCAAGGCTTCCCATCAAGATTTGCGCCGCAGTTTCCGTGCGCTTACCTCGTCGAAA
TCGTGCTTTCACACGGCCTCGGTATTTGACCCCATGTCAGCGCGAATCGCGGCAGACCTGGGCTTTGAAGTAGGCATCCT
CGGCGGCTCGGTCGCCTCGCTGCAAGTACTCGCCGCCCCTGACTTCGCACTGATCACGCTCAGCGAATTCGTCGAACAGG
CCACGCGCATCGGTCGCGTCGCGCAGCTTCCGGTGATCGCGGACGCAGACCATGGTTATGGCAATGCCCTTAACGTCATG
CGTACCGTTGTGGAACTGGAGCGTGCAGGTATTTCGGCACTGACCATCGAAGACACCCTGCTGCCTGCGCAATTCGGGCG
CAAATCCACGGACCTGATTTCCACCGCTGAAGGCGTTGGCAAGATCCGCGCGGCACTGGAAGCACGCGTCGATCCGGAAA
TGTCGATCTTTGCCCGCACCAATGCGGCGATCATCCCGGTTCAGGAAGCCATCAGCCGGGTGCAGCAGTACCAGGCCGCC
GGGGCTGACGGCATTACCATCGTCGGCATTCGTGACTTTGATCACCTAGCACAGATATCAGAAGGCATTACCGTGCCACT
GATGCTGGTGACCTACGGCAACCCGGAGCTGCACGACAACGCGCGCCTTGCCGAAATGGGAGTGAGGGTCTGCGTGCATG
GTCACGCTGCGTACTTTGCCGCAATCAAGGCCACTTACGACTGCCTGCGCGAGCAACGCCAGATACTGGGCAGCGAGTCG
AACATGAGCGCGACAGAACTGACCCACACTTATACCCAGCCTGAAGACTATGTCGAATGGGCCAAGAAGTTCATGAACGT
AAGCGAGTAAGAGCGAGGGTTGTTGGTACCGCATAGGTCGCTCTGCACAGCACGATGACGCGCGGATGCAGAGCGCCACG
AACTGCACGCCAACACTTCAAGGCGTTGGCATGTCAGTTTCTTGTATTACGCAGTGGTATTGACGCCGCCTTGGGTCTCC
AACTGCAGTAACGATGCCTGCAGCGTCTGCAAGGTGGCGCTGGTACCGGAGATCTGGGCTTGAATGGCCATCGCCTTTTG
AGCTTTCTCTTCAGGTGTACCTTTGCCGCTTTGCGCCGCTGCCAGCTGCGCTTGCTGCTGAGCCAGTTGCTTCTGCGTAT
CCTTGATCTCCTGCTTCAATTTCTCGATGCTTTCATCAAGGGCCGACTGGCTCGAACCGCCAACGCTACCGCCACCACCG
GCCGCCCCGGCTTTGCCGCCTTCTGTAGAGGCCTGATCCGAGCTTTTTTCTGTCTCAGTGGTGGTCGTCGCAGTAGCAGC
CGCCTTGGTTGCTTCGGCGTCGGTAGGCTTGACCGCTATCGTCAACGAGCTGGCGTAGCTGTTCAGTGTAGAAGTATTGA
TGGTGGTCATGATGGTCTCCTAGGGATCTGAACAGCCTATCGGCCGACTCGTAACATTCTGAAGTAATTTTATTGAATAT
TAAAAGAGTCAGCGTCCAGCCCTGCTGGAAAGCGCGTGCGATAGGCCTGTAGCTCCGAGGCACTCAGTGTGGCGCGGAAG
ACGCCGTCAGCTTCTCCGACGCCCAACAGGCTCTCGCCCTGAAAATCCAGCACCTGACTGTCACCGGTGTACGCAAAGCC
CTTGCCGTCCGACCCGACCCGATTGACCGCCGCGACGTAGCACAGGTTTTCAATCGCCCTGGCAGGTAGCAACCGGTTCC
AGTGCAAACGTCGAGCGCCGGGCCAGTTGGCGGTGTACAGCAACAGGTCCGTACCCTCGGCATCACGGCTCCAGACCGGG
AAACGCAGGTCGTAGCAGATCAGCGGCCGAATGCGCCAGCCATTGAGTTCAAACGTCACTTGGCGCTCGCCCGGCGTGTA
ATGCTCGTGCTCGCCAGCCATGCGAAACAGGTGCCGCTTGTCGTAGTGCAACAACTCGCCATCCGGCCGCGCCCACAACA
AGCGATTACGATGACTGCCATCGGCGTCGCGAATAATCACACTGCCGGTCACAACCGCATTGATGCGCCTGGCTTGTGCC
AGTAACCACGTCGATGTCGGCCCTGCCTCCGGTTCCGCCAGCACCTCGGACTCCATCGAAAACCCGGTGGTGAACATTTC
AGGCAGGATCACCAGATCGACACCTTGCGCCTGATCCAGCAACGGCTCGAAATGTTCGAAATTGGCTTCGCGGTCATGCC
AGGCCAGCGTCGTCTGAATCAGCGCGATGTTCAGGTTTGGCAGCTGGCTTATATCGCGCATAGTTTCTCCGCAGCCAGAC
GCAGCGTTTCTTCCTGTTTGGCAAAGCACAGGCGGATCAGACGCTGCCCCGGCGGCGGGCTCTGATAGAACACAGAAATG
GGAATGCTCGCCACGCCGTGCTCACGAGTCATCCACAGGGCCATGTCGACATCATTCAGGTCTGGCCTGATCTGCGAGTA
ATCCACCAACTGGAAATACGTACCGCCAACCGGTTTGAAGCTGAAACGTGAATCTGCCAGCTGACCGCAGAAGTAATCCC
GCTTGGCCTGATAGAACCCCGGCAGCTCATCCACGTGTTCAGGATGCTCGGCCATGAAGTCGGCCAGCGCGTATTGCAGC
GGCGTCACGCCGCAAAAACTCACGTACTGGTGCACCTTGCGCAACTCGGCGGTCAACGCTGGCGGTGCGACCACATAGCC
GGTTTTCCAGCCAGTGACGTGGTAGGTCTTGCCGAACGAACTGACCACGAACGCACGCTGATACAACTCATCGTGATCAA
GCACGCTGACATGCCGCGCGCCGTCGAAGACCAGGTGTTCGTACACCTCGTCGCTGAGCAGGTAAATATCACGGTCGGCA
ATCAGTGCCGCCAGCCGATCCAGCTCGGCACGGCTGATCAGTGCGCCGCTCGGGTTGTGCGGGCTGTTGATAACGATCAT
GCGCGTGCGAGGGCTCAGCGCATCGCTGAGTTTTTGCCAATCGATGGAGAAGTCGTCCAGCCCCAATTGCACATGCACGC
AGCGCCCACCCGCCAGTTCGACCGCAGGCTCATAGCTGTCGTAGCAAGGGTCGAAAATGATGACTTCGTCGCCGGGACGA
ATGACCGAATGGATGGCGCAGAAAATCGCCTGGGTCGCGCCGGGGGTGATTGTGATTTCGCTGTCCGGGTTGATCTCACG
CCCATAGCTGCGGGCGATCTTGGCCGCGACCTGCTGACGAAGCGCAGGCAGGCCGGTCATGGGTGAATACTGGTTATGGC
CTTGAGTGACATGTCGGCAGACCGCATCGCGCAGCGCCTGCGGCCCGTCAAAATCGGGAAACCCCTGGGACAGGTTGATC
GCGCCGGTTTCGGCCGCCAGCTGTGACATGACGGTGAAGATAGTGGTGCCCACATCGGGCAACTTGCTGTCGATCATGGA
ACCCTTTCCCTGCAATCTCTCCGCAACCAGAACGGCCCGGGCCAACCAGAATAGCTCAAAAAACACGTACAAAAAAAGGC
GCCGAAGCGCCCTTTTTGAAGAGACCGACTCAGCGCTTATCGCGGCGCTTTTTGTCGGCTTTCTTGTGGTGCGACATCAT
TCGACGCTTCTTGTTGACCTGACGATCGGTCAGCGTGTTCTTGTTGCCCTCATACGGGTTCTCGCCACCCTTGAACTCGA
TGCGGATCGGCGTACCGACCAGCTTGAGCACACGGCGATAGGTGTTTTCCAGGTAACGGACGTAAGACTTGGGTACTTTC
TCGACCTGGTTACCGTGAATCACGATCAACGGCGGGTTGGCGCCGCCCAGGTGAGCGTAGCGCAGCTTGATGCGGCGGCT
GCCGACCATCGGTGGTGCGTGCTCGCTGACCGCATCTTCCAGAATCTGGGTCAGGCGGCTGGTAGGCCAGCGCGTTACCG
CAGATTTGAACGAGTTCTGTACCGACTGATACAGGTTACCCACACCCGTGCCATGCAAGGCCGAGATGAAGTGGATATCC
GCGAAATCAACGAAGAACAATCGGCGTTCCAGCTCGATTTTCACGAAGTCACGTTCGCCCGGCGTCATGCCATCCCACTT
GTTCAGTGCGATGACCAGTGCACGCCCTGCTTCAAGTGCGAAGCCCAGCAGGTTGAGGTCGTGGTCGACCACACCTTCAC
GGGCGTCCATCACGAAGATCACCACGTTGGCGTCCTTGATGGCCTGCAGCGTCTTGACCACGGAGAACTTTTCTACTTCT
TCGTGGATCTTGCCGCGCTTGCGCACACCGGCGGTGTCGATCAGCGTGTACTTCTCTTCGTTACGCTCGAAGGGAATGTA
GATACTGTCGCGAGTGGTGCCGGGCTCGTCATAGACGATAACCCGGTCTTCACCGAGCATGCGGTTGACCAGCGTCGATT
TGCCGACGTTCGGGCGGCCGATGATGGCGATCTTGATGCCGTCTTTTTCGCTCGGGCCGGGAATGCGCTTGGCTTCCTGA
CCTTCGGCGACCTCCTCGACTTCGCCTTCTTCAAGCTCGTCCTCGTCCTTGGGGAATTCGCGCAGGGCGATTTCGAGCAT
CTGCGAGATGCCACGACCGTGGGCACCCGCCACCGGAATGGCATCGCCCAGACCCATCGGGCTGAACTCGGCACGCGCCA
GGTTCTCATCGATGTTGTCGATCTTGTTGGCAACCACGTAGGAACGCTTGTTGCGCTTGCGCAGGTGCTCACCAATCATC
TGATCAGCGGCGGTATAGCCCGCACGGGCGTCCACCAGAAACAGCACCACATCGGCTTCTTCAATGGCGAGCAGCGACTG
CTCGGCCATTTTTTCGTCCATGCCATGCTCGTCACCGGAAATACCGCCGGTGTCGATCAGAATATAGGAGCGCCCTTGCC
ACTTCGCCTCTCCGTATTGGCGATCACGGGTGAGACCGGACAGATCGCCGACAATAGCGTCGCGGGTCCTGGTCAGGCGG
TTGAACATGGTGGACTTGCCGACGTTCGGTCGACCCACCAGGGCGATTACGGGAACCATTAGGCTCTCCACTTCGTTATT
TCAGAAAATACAAAAGCCGCTGCAGGGCAGCGGCCGGAGTTCGGAGCGGTGCACAAAGACACCGCAGCCTTGCCTGAGCA
AGGGCACCCGGGGCCAGCAGCCCTGGGCATGGACACTTATTGCTTGATGGACAGGGCTTCCAGTTTGCCGCTGTTGCCAT
ACACGTAAATCATGTCCCCAACCACCAGCGGACGAGCACGCAGGCCGTCGCTGTCAATGCGCTCGCGACCGACAAAACGA
CCGTCGACCTGGCTCAACAGGTGAAGGTAGCCTTCCATGTCACCCACTGCTACATAGCTTGAATACACTTCCGGCGCGCC
CAGTTGGCGGCGAGCCAGCGATTCGTTGCTCCACAGCGCAGAGGACGAACGCTCGTCGATGCCTTCGACGGTGCCGGAAG
CCAGGGTTGCGTAAACACTGCCAAAGCCCTGGGCAACGCCCGAGTAGCTTGAAGCATCACGCTGCCAGAGCACACGACCG
CTTTCCAGTTCCAGGCCGGCAACGCGACCCTGATAGGTAGCGACATACAGTGTACCGCCGGACAGCAGCAGGCCACCGTC
GATATCGACCACGCGGTCCAGTTCCGAGCGACCTTTAGGGATCGCTACGCGCTGTTCCCAGATCGGCACGCCGTTGGAAA
TATCCAACGCAACGACCTTGCCGGTCGACAGACCCGCTACAGCGAGACGGTTGGTGGCCAGTGGAGCGCCAGTGCCGCGC
AGGGTCAGTACCGCTGGCGTGCTTTCGTAGATCCAGAGCTGGGAGCCGGTGGAGGCGTCGAAGCCGACAATACGGTCATC
CTGAGTCTGAACCACAACCACGGAACCATTGGTGGCAGGCGGAGCCAGCACTTCACTGGTCACGCGGGCGAGCCATTTTT
CTTCGCCGGTGGAGGCGTCCATGGCGACCACTTCACCCTTGAGGGTGCCGATCATCACCAGGCCGTAACCCACGCCCACA
GCGCCGGAAACCGGAAGATCGAGATCTTTCTTCCAGATCACGTCACCGGTCAGACGATCCAGCGAAAAGACTTCGCCCGT
GACGTCAGCCGCATAAATACGGTCGCCATCAATGGCCGGCACCATCATGTTGTAGGTCTTGCCCTGGCCGTCACCAATCG
AGCGGCTCCACTGCTTGTGCAGAACCACTTCTTCTTTGAAGTCGGTCAGCTCGGCCGGAGGCAATTCCTTTTTGCTGTTG
CTGCTGCAACCCGCGGCCAGAATGGCCAGAGCCAGCAATGCTGCATGTTTCCAACGAATCACGTCACGCATCCCCTTTCG
CCAGATCGTCGAGCTTCATTTGCAGGCCACCTACCGCTGCGTCTTCGGACAGCGCAGATTTGGCCTTTTGATATGCAGCA
TGTGCCTCGTCGGTACGACCCAACTGCTCCAGCAGGTCACCCTTGAGTTCTTCACGACTGGCGAGGAATGCCTTGTCGGC
ATCGCCGGCGAGCAGTTTCAGCGCATCATCGGTCTTGTTCTGCGCAGCCAGCACGCGAGCCAGACGCTGACGGGCGATTT
CACCCAGCGTGTCGTTGGCAGGCTTGTCGGCCACAGCTTTAAGCTCGGCAGCGGCGTCATCCAGCTTGCCGGCATCGACC
GCCACCTTGGCGACGAACAGGCTACCGAACTGTGCGTAGGTAGTGCCACCGAATTCGCTCTTCAGTTTGCCGGATATCTC
GGCAACACGCGCGGTGTCGGCCTGACCACTCGGCGTCAATGCGGTTTCCAGCAGTTGCTGATAAAGCATCGAGGCGCCCT
GCGACTGGCTGGCTTGATACCTGTGCCAGAACTGCCAACCCAAGACCACGACCAGTGCCAGCAAGCCACCGGTCAGCAAA
GGTTTGCCGTTGCGCTGCCACCAGTCCTTCATTACCGCCAGCTCTTCATCTTCGGTACCCGACACCCCAATACTCCTATT
CGCTAAACGGCTGTTAATCAGCTTCAACCCTGCACAACGCAGGAGGCCAGGTGCTCTGACAGAGCGTCCCAGGCAATATT
TTGTTGTTCACCCTGACCACGCAGGGGTTTGACGCCTATGATCTTTGCAGCAAGTTCTTCTTCACCGAGGATCAGCGCGT
ACAACGCGCCGCTCTTGTCAGCCTTCTTGAACTGGCTCTTGAAGCTGCCAGCACCTGCGTTGACCTGCAGGCGCAGGTTG
GGCAACTGATCACGGACCTGTTCGGTCAGCGCCAGCGCAGCCAGTTCGGCCGCTTCGCCGAAGGCACACAGGTAGACATC
GACCTGACGGCCAATTTCTTCGGGAACCTGTTCAAGGGTCTCAAGCAGCAATACCAAACGCTCGATGCCCATTGCAAAAC
CGACGCCGGCAGTGGGTTTGCCACCCATCTGCTCGACCAGACCGTCGTAGCGCCCCCCCGCGCAGACCGTACCCTGAGCA
CCCAGTTGATCGGTGACCCATTCGAAAACGGTCTTGCTGTAGTAATCCAGCCCGCGTACCAGCTTGGGGTTGATGACATA
AGGAATGCCAGCAGCGTCCAGACGGGCCTTGAGGCCTTCGAAGTGGATGCGCGACTCGTCATCCAGATAATCCGCCAGCT
TGGGCGCATCAACCAGCACAGCCTGGGTTTCAGGGTGCTTGGTGTCCAGTACGCGCAGCGGATTGGTTTTCAGGCGACGC
TGGCTGTCTTCATCCAGTTGATCAAGATGGGCCGAAAGAAACTCGACCAGTGCATCGCGGTAACGCGCACGCGCCTCGCT
GGTGCCCAGGCTGTTCAGCTCAAGCTTGACCGCATTGCGAATGCCCAGCATGCCCCACAGGCGCCAGGTCATGACGATCA
GTTCGGCATCGATGTCCGGACCGTCAAGATTGAAAACCTCGACACCAATCTGGTGAAACTGGCGATAGCGGCCTTTCTGT
GGACGCTCGTGGCGAAACATCGGCCCGATGTACCACAGTTTCTGAACCTGACCGCCACCGGTAATACCGTGTTCAAGAAC
CGCACGCACACAGGCGGCAGTGCCTTCCGGGCGCAGGGTCAGAGAGTCGCCGTTACGGTCGGCGAAGGTGTACATCTCTT
TTTCGACGATATCGGTCACTTCGCCGATAGAGCGCTTGAACAGGTCGGTAAATTCGACGATAGGCATACGAATCTGCCGG
TAACCGTAGTTATCCAGCAAACGCGAAACAGTGCCCTCAAAGTGACGCCACAGTGGCGTCTGCTCAGGCAAAATGTCGTT
CATGCCACGAATGGCTTGTAGAGACTTACTCACAGAAAATCCTTAGCAATCCTGGTTAGCCGCGCACGATGACCGAGGCG
TCGGCTGCGGTCTTTTCGGCCGCTTTCTCGCGGATCAAGCGTTCAAGCTCATCCACGAGATTGTCATTGGTCAGTTTCTG
CGCGGGCTTGCCGTCGATGTAGATCAGGTTCGGCGTACCGCCCGTGAGGCCGATATGCGCCTCCTTGGCTTCGCCAGGAC
CGTTGACCACACAACCGATCACCGCGACATCGAGTGGCACCAGCAAATCTTCGAGGCGACCTTCCAGCTCGTTCATGGTC
TTGACCACATCGAAGTTCTGCCGCGAGCAGCTCGGGCAGGCGATGAAGTTGATCCCACGGGAGCGAAGGCGCAACGATTT
GAGAATGTCGTACCCGACTTTCACCTCTTCGACCGGGTCAGCGGCCAGCGAGATGCGGATAGTATCGCCAATCCCCTCGG
CAAGCAGCATACCCAGACCGACAGCCGATTTCACTGTGCCTGAACGCAAGCCACCGGCTTCGGTGATTCCCAAGTGCAGC
GGCTGGACAATCTGTTTGGCCAGCAGGCGATAAGCAGCGACCGCAATGAACACATCGGAGGCCTTGACGCTGACCTTGAA
GTCCTTGAAGTTCAGGCGCTCAAGGTGCTCGACATGACGCAGCGCCGACTCTACCAACGCCTCTGGCGTGGGCTCGCCAT
ACTTCTTCTGCAGGTCTTTTTCCAGCGAACCGGCGTTGACGCCGATACGGATAGGAATACCGCGATCACGCGCCGCGTCG
ACAACCGCGCGCACGCGGTCTTCACGACCGATGTTGCCGGGGTTGATACGCAGGCAGTCGACACCCAGCTCCGCAACGCG
CAACGCGATGCGGTAATCGAAATGGATATCGGCGACCAGTGGCACCTTGACCAGTTGCTTGATGCGACCGAAAGCCTCGG
CAGCGTCCATGTCCGGTACGGAGATGCGCACGATATCGACACCGGCCGCTTCCAGACGATTGATCTGCGCAACAGTGGCT
GCCAGATCATTGGTGTCGCTGTTGGTCATGCTCTGCACAGCAATCGGCGCATCACCGCCGACCGGTACAGAACCGACCCA
TATTTTTCGGGATTCGCGACGTTTGATCGGAGATTCGCCGTGCATGACTTATTGCCCTAGCTTCAGGCGAGCAGTCTCGC
CGCTGGTGAAAGGTGCCACGTCTACCGCCTGACCGTTATAGCTGACCTGCGCACCGCGCGCGAAGCCCAGACGCAGGGTC
AAAGGTGGCTTGCCGCTGACGTCGAGGGTCTCGCCCTTGCGCTTGAGGCCGCTGACCAGCACCTTGCCGTTTCCGTCAGT
GACCTGGGTCCAGCAATCGGCGACGAACTGCACGCTGACCTGACCCGCACCGGCCATGACAGGCGCGGCTTGCTCGGCAG
GGGTTGTCGGCATGGACGGCACGTTGGGCGAGGCCACTGGTGCTTGTGTGGTGCTTGCAGGCGGCGTCGCCACGTCAGGG
GCTTGCGCCTGAGCAGCAGCGTGACCGGCAGCAGGCGCAGCAGGAGCAGCGCTTGGCGCCTCACTGGCAGGTGCACCGGC
GTTCAGCGGTAACGAGGTCTGACCTGCGGGCGGGGCTTCGACCACGGCAGGCTCTTCCGGCTCATCAAGCGGGTGGATCT
GAGTGGTGCCGTCGGCGCTCTCGACCTCGACGTGTTCCATATTCAGCCCGGACTGATCCTTGCCGCGCAAGGAAGCCTGA
TCCTGCCACCAGACAAACCCGCCACCGACCAGTATCACCAGCAATAACAGGCTGACGATACGCAGAATGTTGTGTGACAA
CCTGACAGGTTCTTCGATACGGCCCAGGGCGTGAACAGAGCTGCCCTTGCCGTCGGTGCCGGTAAACTGGTCGAACTGTT
CGACCAACGCGGTTTGATCAAGGCCAAGCAGTTTGGCGTAGGCACGCACATAGCCACGGGCAAACGTATGCCCAGGCAGC
TTTTCAAAATTACCGTTCTCCAGATTGCTCAGGGAGGTCACGGTGAGGTTCAGCCTCAAAGCCACATCTGGCAGCGACCA
GCTCCTGCTCTCGCGGGCCTGGCGCAGTGTTTCTCCAGGGTTCACGCGGGTGGTTGCTACAACTTCGGGATGCGCCGCTT
TCATCATTGCTCCGACAGGTATTGCTGATATTCCGGCGTACCGGGATAGAGTCTTTTCAATTGCAGGCCATAGCTGGCTG
CCTTGTTGCGGTCATCGTAGACCTTCGCCAAACGTGTGCCGAGCAATAGACTACGTGCATTTTGCTCACTGAGTTGGCTA
AAACGGTCGTAATAATCACGCGCGGGCACATATTGCCTGTCTTCGTAATACAACTGAGCCATTTCCAGTAACGAACGCGG
CTGTTGACGATCCAGACGCAGCGCCTTGGTGAATTGCTCGCGGGCCTGTTCACGATTGCCAAGCTTGAGCGAGGTCATGC
CCAGACTTTCAAAGACCCGTGACCGCTCAGGATACAGGTTGTCGGCAGCGGCCTGCTCAAACCGCTCGTAAGCTTCCTTG
TAACGCTTTTGCTCGAACAGAAAGCTGCCGTAATTATTGACGATGCGTGTTTCGTTGTTACTGGAAGCCAGTGCCTTGCG
AAAGTATTGCTCGGCCAGTTGCGGCTCCATTTCGGTCTGAAACACCAGCGCCAGCGCAGCATTGGCCTGCGCATCTGAAC
TGTCGAGCTCAAGTGCCTTTTTCAGCGGAACCTTGGCGCGCTCGGTCTGACCCTGCTGAAAGTAGCCCAGCCCCAGTTGC
ACGTAGGCCCTGCGCGCCTCTTCACGCCCCTGCGTCGTGGTCATCGGGTTGACGTTGCCCGTGGACACGCAACCCGTCAA
CAACACGACAGCACATAGCAGCAACGAGGCACGCACAGACATGGAGTCTCTCTCGGTCAGGTTCGCAGTCAGGTTCGAGT
GCCTGCAGCCGGCGCCGTATCGGCGTCGGCGCTCAACTCACGCACAGCAATGTAGCGTTCACTACGGCGCGTGCGATCCA
TCACCTGCCCGACCAGTTGGCCGCATGCAGCATCGATGTCTTCACCGCGCGTGGTGCGCACAGTGACGTTATAACCGGCC
TGATGCAACAGGTCCTGAAAACGACGGATTGCGTTATTGCTTGGGCGCTCGTAACCGGAGTGCGGAAACGGGTTGAACGG
GATCAGGTTGATCTTGCAAGGTGTGTCCTTGAGCAGCTCGATCATCTCGACCGCGTGCTCGACCTTGTCGTTGATGTCCT
TGAGCATGGTGTACTCAATGGTGAGCACACGTTTTTCGCCGAGACTGGACATGTAGCGACGGCAGGACTCGAGAAGCATC
TGCAACGGGTATTTCTTGTTGATCGGCACCAACTGGTTGCGCAGCGCGTCGTTTGGCGCGTGCAGCGACAGGGCCAGCGA
GACGTCGATGTGCTTGGAAAGCTCGTCGATCATCGGCACTACGCCGGAGGTGGACAATGTCACCCGGCGTTTGGAAATGC
CATACCCCAGGTCATCCATCATCAGATGCATGGCGGCAATGACATTATCGAAGTTCAGCAGCGGCTCGCCCATGCCCATC
ATCACCACGTTGGTGATGGCACGGTCGACGGTAGCCGGGACGCTGCCAAAGGATTTGTTGGCAATCCACACCTGGCCGAC
GACTTCGGCGGCGGTGAGGTTGCTGTTGAAGCCTTGCTTGCCGGTGGAGCAGAAACTGCAATCCAGGGCACAGCCCGCCT
GGGACGAAACACACAAGGTGCCGCGCTTGCCCTGCGGAATATAGACGGTCTCGACACAACTGCCGGACTCTACACGCACC
ACCCACTTGCGGGTGCCGTCGGTGGAGATGTCTTCGCTGACCACTTCAGGACCGCGAACTTCAGCACAGGCCTTGAGCTT
CTCGCGCAGGGCCTTGCTGACGTTCGTCATCGCGTCGAAATCATCGACGCCGAAGTGGTGAATCCACTTCATGACCTGAC
CGGCACGGAAGCGCTTCTCCCCGATAGAGTCGAAGAATTTCTCCATTTCCTGTTGAGTCAGCCCCAGCAGGTTGGTTTTA
CCAGTCGATGCAATCATGAATTCACCCTTCACTCGTCAGTCAAAAATGACTTAGCGAGCGGTTACTTCGGTAGCTGCGAA
GAAGTACGAGATTTCGCGAGCAGCGGCGGCTTCCGAATCGGAACCGTGAACAGCGTTGGCGTCGATGGAATCAGCGAAGT
CAGCGCGGATGGTGCCGGCAGCAGCTTCTTTAGGGTTGGTAGCCCCCATCAGCTCACGGTTCAGAGCGATAGCGTTTTCG
CCTTCCAGAACCTGAACGACAACCGGGCCGGAGATCATGAAAGCAACCAGGTCGCCAAAGAAACCACGAGCGCTGTGCTC
AGCGTAGAAACCTTCAGCTTCGGCCTTGGACAGCTGCTTCAGCTTGGAAGCGACAACGCGCAGACCGGCTTTTTCGAAAC
GAGTGGTGATCTCGCCGATTACGTTCTTTGCAACGGCGTCAGGCTTGATGATGGAGAAAGTACGTTGAACAGCCATGGTG
AAACTCCAGAAACAGTGATTGAAGCGAAAAATTAAACCCGCGAATTATACGCGGGTTCTGGTGTATTGCCTAACGGCGTA
CGTTACTGAACGTCAATCCAGCTCTTCGATCCACAATGTCTGGATCGCTTCGAGGACTTTTTCCCCGCTGCGGTCCGGGT
GGTCATCGAATTCAGGCAAGGCCATCACCAGGCCACGCAGCTTGGGGAAACTCACAGTGAGCGGATTTACTTCCGGGTGG
CTTTCAGCCAGCTGGATAGCAATTTCCCGCACTTCAACCCATTTGAGACTCATGAGCAATCCTTGAATCAGTGCGGCGCT
TCGGCAGCGTGGTTGAGCGAATACTTGGGAATTTCGACGGTCAGGTCTTCCGTGCCGACAATTGCCTGACAGGATAGACG
CGATTGCGCTTCCAGGCCCCAGGCTTTGTCGAGCATGTCCTCTTCCAGCTCGTCCGCTTCATTCAGCGAACTGAAACCTT
CGCGAATGACGCAGTGACAGGTGGTGCAGGCACACACGCCACCACAGGCGCTTTCGATCTCGATGTGGTGCTCGTGGGCG
ATATCGAGAATAGACGTACCGGGCTCCACTTCTACAACCAACCCGTCCGGGCAATGCTCGGCGTGGGGCAGAAAAATCAC
CTGCGGCATCAGTTATTCCTCAATCTCATTCAAGTTGCGCCCGGCCAGTGCGGCTTTTACCGTCGAATCGAGGCGTCGGG
CTGCAAATGCGTCGGTCACTTGCGACAGACGCTTGGTCTGCTGCTCGATGGCGTAACCATCGGTGCCTTGCATCAATTCA
CGTAATTCGTCCATCTGCAGATTGATGACCATGCGCTCTTCCTCATCGAGGAGGCGCTCGCCATCGGCGTCCAGCGCGCC
CTGAACAGCTTCAAGCAGACGCTCGGCGTCAACCTGATGCTCACGCAGCACGCGGGCAACCTTGTCGTCACCGGCGTACG
CAAACGAATCCTTGAGCATGCGGGTGATTTCGCCATCGGTCAGGCCGTAGGACGGCTTGACCTGAATGCTCGACTCGATG
CCCGAGCCCATTTCACGCGCTGAAACACTGAGCAAGCCGTCAGCGTCGACCTGGAACGTGACGCGGATCTTCGCCGCACC
CGCCACCATCGGCGGGATGCCACGCAATTCAAATCTAGCCAGGGAACGGCAATCGCTGACCAGCTCACGCTCGCCCTGCA
GGACATGAATTTTCATGGCCGTCTGGCCATCTTTGTAAGTGGTGAATTCCTGACCACGCGCTACAGGGATCGTGGTGTTG
CGCGGAATGACCTTTTCCATGAGCCCGCCCATGGTTTCGAGCCCCAGCGACAGCGGAATCACGTCGAGCAACAGTAGTTC
GCCGCCATCACGCTTGTTGCCTGCCAGTGTGTCGGCCTGGATCGCAGCCCCAATGGCCACCACTTGATCCGGGTCAATCT
GGGTCAGCGGCTGACGGCCGAACAATTCGGCGACGGCCTCACGCACACGCGGAACGCGGGTCGAACCACCGACCATGACC
ACTGCTTCGACTTCTTCAAGCTCGATGCCGGTGTCACGCACCGCACGGCGGCAGGCTTTGAGGCTGCGCGCGATCATCGG
CTCGATCAACGAATTGAGAGCGTCGCGAGTCAGGGTGCCGCGCCACTCGCCATGAGCAACCTCGACGGACTCGGCGTCAG
TCAGCGCCTCCTTGGCCGAGCAGGCCGCCTGTAACAGGCTGCGCTGTGCGGAAGGGTCCAGATCGGCAGACAGGCCGGCA
TCGGTGACGATCCAGCTGGCAATCGCATGATCGAAATCATCACCGCCCAGCGCGGTATCGCCACCAGTGGCCAATACTTC
AAAGACGCCGCCCGTCAGGCGCAGGATCGAAATATCGAAGGTCCCGCCACCCAGGTCGTAGATGGCGATCACGCCCTCGG
CTTTCTGGTCCAGACCATAGGCAACGGCGGCAGCAGTCGGCTCATTGAGCAGGCGCAGCACGTTGAAGCCGGCCAGTTTG
GCGGCATCTTTGGTCGCCTGACGCTGAGAGTCATCGAAATAGGCCGGAACGGTGATGACCGCACCGACCAGTTCGCCGCC
CAACGCCGCTTCAGCACGCTTACGCAACACTTTGAGAATGTCGGCAGACACTTCAACCGGGCTTTTCGGCCCCTGCACAG
TGTCAATGAACGGCATGTGCGATTCACCGCCGACGAAGCGGTACGGCAACTGCTCGCCCAACTGCTTGACGTCGGACAAG
CCACGGCCCATCAGGCGCTTGACCGACAGCACGGTGTTGAACGGGTCCTGCGAGGCTGCGGCTTTCGCCGTCAGCCCCAC
TTCGACGCGATCCGCGTGATAGCGAACGGCAGACGGCAGGATAACCTGCCCTTCTGCATCGGCCAGCGGTTCGGACAGGC
CACTGCGCACTGCAGCGACCAGAGAATTGGTGGTGCCAAGGTCGATACCCACAGCCAGACGACGCTGGTGCGGTTGAGGA
CTCAGGCCGGGTTCGGCGATTTGCAATAAGGCCATGCTTTTCAGAATAATCACTGGCGCGCAGCCGGAGCCGCGCGGGGT
TAATCGTCGAGGCGCTCTTCTAGCTGGCGCACTTCGTGAGAAAGCTTGTCGAGAAACTGCATACGCCGCATCAGCTTTTC
AGCGTGCTCGCGCTGTGCAGCGTCATTCCAACAGGCAGCGAAGCTCTGGTTCAGCTCGTCCTGAGCGACCTTGAGCTGAC
GCTTGAAGGTCGCCACACCGGCAAGATCGGCCTCGTCCTGCAGGTCCTCGAGATCTTCGCGCAATTGCATCTGCTGCAGA
AGAAATTCAGGATCATGCACGGTGACCTCAAGCGGCACCTCGTTGCCATTCATCGCCAGAAGGTAGCGCGCCCGTTTCGG
CGGGCTCTTCAAGGTTTGATAGGCTTCGTTGAGACTGGCAGAACGCTCCAGCGCCAGACGCTGCTCACGCTCGGAAGCGT
CAGTGAAGCGGTCCGGGTGGACGTTGCGCGCCAGTTCACGGTAGCGCGTTGCCAACTGGTCGAGATCAAGCTGAAACTCG
GGCTTGAGTTCGAACAGGGCAAAATGACAGGGACTGCCCACAATAAAAAGCCTCAGACGTTGAAGCTTTCGCCACAGCCG
CACTCACCGCGCGAATTGGGGTTGTTGAACTTGAAGCCTTCGTTCAACCCTTCGCGCACGAAGTCGAGCTCGGTGCCATC
CAGATAGACCAGGCTTTTCGGGTCGATGATCACCTTGACACCGTGCAATTCAAATACGGTGTCTTCGCTGGCCGCCTCAT
CGACGAACTCAAGCACATAGGCGAGACCTGAACAGCCTGTGGTGCGAACACCCAGACGAACGCCATCACCCTTGCCGCGC
CCGTCGAGGGAACGGCGTACGTGGTTAGCGGCAGCTTCTGTCATGCTGATAGCCATCGGAGCTCCTTACTTGTCTCTGAC
TTCTTTTGGAAGACCCGCTTACAGCAGGCCTTTCTTCTGCTTGTAGTCGCGAACAGCCGCCTTGATGGCGTCTTCGGCGA
GTACCGAACAGTGAATCTTTACCGGCGGCAGGGCCAGCTCTTCAGCCAGCTGAGTGTTCTTGATGGTCTCTGCTTCATCC
AGAGTCTTGCCCTTCATCCACTCGGTCGCCAGCGAGCTGGAGGCAATTGCCGAGCCGCAGCCGTAGGTCTTGAACTTGGC
GTCTTCAATAACGCCGTGCTCGTTGACCTTGATCTGCAGGCGCATCACGTCGCCGCACGCAGGAGCGCCGACCATGCCAG
TGCCAACATCAGGGTCTTCCGCGTTCATCTTGCCGACGTTGCGCGGGTTTTCGTAGTGGTCGATGACCTTTTCGCTGTAA
GCCATGATTCTGTTCCTCTCACATCAGGGGACCGCTCTGCAGGTCACGCAAGTTGCACATGACCTGTCTTGGAGGCGGCT
TTAAATTAGTGCGCCGCCCACTCGATCTTGGAGATATCGACGCCGTCTTTGAACATGTCCCACAGCGGCGAAAGTGCACG
CAGCCTGGTAACAGCCTCGCACACCTTCTGCGCGGCGTAATCGATCTCTTCTTCGGTGCTGAAACGACCGAAGGTGAAGC
GAATCGAGCTGTGCGCCAGTTCGTCGTTACGTCCCAGCGCGCGCAGTACATACGAAGGCTCAAGCGAGGCCGACGTACAG
GCCGAACCGGACGATACCGCCAGGTCCTTGAGCGCCATGATCAGCGACTCGCCTTCGACATAGTTGAAGCTCAGGTTCAG
GTTGTGCGGTACGCGGGCAGTCATGCTGCCGTTGACGTAGAGCTCTTCCAGATTTTCGACCTGTTTATAGAAGCGGTCGC
TCAGCGCTTTGATACGCACGCTTTCAGCGGCCATTTCCTCCTTGGCGATACGGAACGCTTCACCCATACCGACAATCTGG
TGCGTCGCCAGTGTACCGGAACGCATGCCGCGCTCGTGACCACCACCGTGCATGGCCGCTTCAAGGCGGACCCGCGGTTT
GCGGCTGACATACAGCGCGCCGATGCCTTTGGGACCGTAGGTCTTGTGCGCCGAGAACGACATCAGGTCAACCTTGAGGC
TGGCCAGATCGATTTCAACCTTGCCGGTCGACTGGGCGCCGTCAACATGAAACAGCACGCCCCGCGAACGGGTCAGCTCA
CCAATGGCAGCGATGTCGTTGATGGTGCCGATTTCGTTGTTCACGTGCATGATCGACACCAGAATGGTGTCGTCGCGCAG
TGCGGCTTCAATCATCGATGGCGTGATCAGACCGTCTTCGCCCGGCTCGATGTAGGTCACTTCAAAACCTTCACGCTCCA
GTTGGCGCGTGGTGTCCAGCACAGCCTTGTGCTCGACTTTCGAGGTGATCAGGTGCTTGCCTTTGCTGGCATAGAAATGC
GCAACACCCTTGATCGCCAGGTTATTGGATTCGGTGGCACCCGAAGTCCAGACGATTTCACGAGGGTCGGCACTGACCAG
ATCGGCGACCTGACGACGAGCGTTCTCGACCGCCTCTTCAGCTTTCCAGCCAAAGACGTGGGAGCGCGATGCAGGGTTGC
CGAAGTTTCCTTCGACCGTCAGGCATTCGATCATTTTCTGCGCGACACGCGGGTCGGCCGGGGTCGTCGCGGAGTAATCG
AGGTAAATCGGCAATTTCATTGAAGCTCTCCTATCAGGCAGGCGCACCGCTCATTCATCTGCGTTCATTCGACGGCGGAC
GTTTCGATCTTACCCAGTTGCGACGTGTGGTTATGACCACGACGCATATCCTGGCGCTGAGCGACTTCTTGTACCTCACG
GCGAGTGACAAGATCCGCCAAGCTGATACCGCTTAGAAATTCGTGAATCTGCTGGCTCAGGTCGCACCACAAGTGGTGGG
TCAGGCAGGTGTCGCCAGCGTGGCAATCACCCAACCCCTGACACCGCGTGGCATCGACCGATTCGTTGACCGCGTCGACA
ACCTGAGCGACCTGGATGCCTTTCATGTCACGAGACAGCTGATAACCGCCGCCCGGACCACGAACACTGGAAACCAGATT
GCCGCGACGCAGTTTGGCGAACAGCTGCTCGAGGTAAGACAGGGAAATACCCTGACGCTCGGAGATGTCGGCCAGAGACA
CTGGCCCGTTCTGCGCATGCAACGCCAAGTCAAGCATGGCTGTCACAGCGTATCGGCCTTTAGTAGTCAGTCGCATGGCG
TATACCGCAGAGGTTCGGAATGAGAGCGAGTATGCTATTCCCGAGCAAATCAGTCAACTATTAGACCAAGTAAAACAGTC
GGGATTAGCGAAAAGTGCGGGCTGCATCATAGCAAAGCTGCTGCGCAATGGCACGCACCACGCAGCCTAGGCACGCTAGC
CGACGGTGTCTTCGCGAGCATCCTTGACGCAGTCGAAGACCTCGTTGCGTAACTCGGGAAGGTCTTTGGCGCAATAATCG
CTGCCCAGCCTGCCGAGGGCGTCGCACATGCCTTCAAGACGGCCATCGACCGCCTGCAGGTGATCCAGCATCTGACCGAT
GGCACGGGCTATGGGGTCTGGCATGTCGCCACTGACACCATAAGCATCGAAGCCGAGCTTTTCAGCCATGACCTTGCGCC
TGGCTTCGGTTTCATCGTCGGACTTGACGATGATGCGCCCCGGAATACCCACGGCAGTCGCGCCCGCAGGCACGGCCTTG
GTCACCACGGCATTGGAACCGATCTTGGCGCCTGCGCCCACCGTGAACGGCCCGAGCACCTTGGCACCGGCACCCACGAC
CACACCGTCTTCCAGCGTGGGGTGGCGCTTGCCGGCGTTCCAGCTGGTACCACCCAGAGTAACGCCCTGATAAAGCGTCA
CGTCATTGCCGATTTCGGCGGTTTCGCCGATCACGATGCCCATGCCGTGATCAATGAAGAAGCGACGGCCGATACGTGCG
CCCGGATGAATCTCGATACCGGTCATCCAGCGGCCGAAGTTGGACACCACTCGCGCAAGCCATTTCCAGCCATTGCGCCA
CAGAACATGAGCGAAACGGTGCAGCCAGATGGCGTGCATGCCCGGGTAGCAGGTCAGCACTTCAAAAGCGTTGCGCGCTG
CAGGGTCGCGATGAAATACGCTTTGAATGTCTTCTCGCAGGCGCTCGAACATCACTGATCCTTCCGCTTGTAGGGTTCAC
CGCGTGCGGCTTTCTGGGTTTCGGTGAGGACGCCGCGCAGAATACTCAGCTCGGAGCGTTCCACTTCACTACGACCGAAC
AGCCTGCGCAGCCGCGCCATCAGGTGCCGCGGTTTTTCCGGGTCAAGGAAGCCGATGTCCACCAGCGTGGTTTCCAGATG
ACCATAGAAACCTTCCATCTCGTCCATCGTCGCCAGCTCGGCGCTATGCGCCGACGCGGCCTTGGGCGTTTCGCCCTGGC
CTGCCTGCACCGAAGCCGCCAGCCAGGCCATGCGCACTTCATAGCTGAGCACTTGCACGGCAGCGGCGAGGTTGAGCGAG
CTGAACGTGGGGTCCGATGGAATGTGCACATGGAAGTGACAGCGCTGCAGCTCTTCGTTGGTCAGGCCGGCGTGCTCGCG
ACCAAAGACCAGCGCCACCTCAGCGCCCTCCCCGGCCTGTTCGATGACCTTCTCACCGGAAGCGCGCGGATCAAGCAACG
GCCACGGCAGGCTGCGATCACGCGCGCTGGTGCCCAGCACAAGGCGACAGCCGACCAACGCCTCTTCAAGCGTCGCAACC
ACCTGCGCACCTTCGAGAATATCGGTGGCGCCCGACGCCCGTGCATCGGCATCAGGCGAAGGGAAGATGCGAGGATCGAC
CAGTACCAGACGCGCGAGCCCCATGTTTTTCATGGCGCGAGCGGCCCCGCCGATATTTCCGGGATGGGTAGTGCAGACCA
GGACAACACGGATGTTCTGCAACAAGGCAAATGCTCACTGATGCGAATTAGGGGGGCAAATCTTACAGAAACGACTCGCC
TAACGCTATGAAGCCGTAAAGCCCTGAAGATCGTGACAGCGCGCCCGAGAGGCGAAAAAACACACGTGAACCCGACAACC
GTTACAACGCAAGGCTGGAAATAATTCGAATCAGCCCATAGAATGCCCGGCTATCTTTAACAACCTTAGGTGAATTGTCC
ATGCAGCCCATGCTGAATATCGCGCTGCGCGCCGCCCGCAGCGCCAGCGAATTGATTTTCCGCTCCATCGAGCGCTTGGA
TACCATCAAGGTTGACGAAAAAGAAGCCAAAGACTACGTCACAGAGATCGACCGTGCCGCCGAGCTGAGCATCATCACCG
CCCTGCGCAAGGCCTATCCGACTCACGGCATCCTTGGCGAAGAAAGCGGCATGCACGAAGGCAGCGGCGAAGGCACCGAC
TACCTGTGGATCATCGACCCACTGGACGGCACCACCAACTTCGTTCGCGGCATTCCTCACTTCGCGGTCAGCATCGCCTG
CAAATACCGCGGTCGTCTTGAGCACGCCGTTATTCTGGACCCGGTTCGCCAGGAAGAATTCACCGCCAGCCGTGGTCGCG
GCGCAGCCCTGAACGGTCGCCGTCTGCGCGTCAGCCAGCGCAAGAGCCTGGAAGGCGCCCTGCTGGGCACGGGCTTCCCG
TTCCGTGACAACCAGATGGACAACCTCGAAAACTACCTGGGCATGTTCCGCAGCCTGGTCGGCCAGACCGCCGGCATTCG
TCGTGCAGGCGCCGCCAGCCTCGACCTGGCCTATGTCGCTGCCGGCCGTTTCGATGCGTTCTGGGAGTCGGGCCTGTCCG
AGTGGGACATGGCCGCAGGCGCACTGCTGATTCAGGAAGCAGGCGGCCTGGTCAGCGATTTCACCGGCGGTCACGACTTC
CTTGAAAAAGGCCACATCGTCGCCGGCAACACCAAGTGCTTCAAGGCCGTTCTGACAGCCATCGCACCGCACCTGCCTGC
TTCGCTCAAGCGCTAAGCTGCAGATGTAAAAAAACCGGCTTTCGCCGGTTTTTTTATGCCCTGAAGAAGCTCAGCGGCAG
GCGTTATTGCGCCTGACCCAATATCAGCTGACCTTCCTTGTCGACCGGAATCCGGCTGCCCGGATCGCTCGCCATGCGAA
CCTGACCGACCTTCTCGTTCAGCTTGTACTTGACGTTGTAGCCCACTACCTTGTCGCTCACATCGTTGACGGTGGTGCAA
CGGTTCTGCGTCGTGGTGTAGGTATCACGCTCCTGCATGCCTTCCTGCACCTTGTTACCTGCGTAACCGCCACCGACCGC
ACCCGCTACGGTTGCGAGCTTCTTGCCGTTGCCGCCGCCGACCTGGTTGCCGAGCAAACCGCCAGCAACTGCGCCGATGA
CGCTGCCCACGATCTGGTGCTGGTCCTTGACCGGCGCCTGATGGGTAACGGTTACGTCCTTACAAACTTCACGGGGGGTT
TTGATCTGCTGATTGATTGGCTCGACTGCCAATACGTCCGCATATTCAGGACCACCCTTGACCAGGCTATAGGTGGCAAC
GGCGCCGCCAGCAGTTACCACAGCAGCACCTAACACAGCACCAACAAGCATAGACTTGTTCACTTGAACCTCCTGACCAA
TCGAAACGCAGCATGACTGCGCAATGCCTAGCCTTGGAGCATAAAAAAAGGCGCGAGTTCAGCACTCGCGCCTTTTTTAT
GATGGCCGGACCTACGGGAGGTCGTCAGCCTTCTCGACAACCACCGGCGGAATCAGATCCTCGGTGGTCAGGTTCAGCCA
GATCAGCACCACGTTGGCGATGTAGATCGACGAGTAGGTACCCGCCAGCACACCGATGAACAACGCAATGGAGAAGCCTT
CCAGGCTGTCGCCACCGAACGCCCACAATGCAGAGATCGCCAACAGGGTCGAAACCGAGGTGGCAATGGTGCGTAGCAGT
GTCTGTGTGGTGGAGATATTGATGTTCTCGATCAGCGAAGCCTTGCGCAGCAGGCGGAAGTTTTCGCGAACCCGGTCGAA
GACCACGATGGTGTCGTTCAGCGAGTAACCGATGATCGCCAGCACCGCCGCCAATACCGTCAGGTCGAAGGTGATCTGGA
AGAACGACAGAATACCCATCGTCACGACCACGTCGTGGATCAGCGAGATGATCGCGCCGACGGCAAACTTCCACTGGAAG
CGGAACGCCAGGTAAATCAGAACGCCGCCCAGCGCCATCAGCATGCCGAGGCCGCCCTGGTCACGCAGCTCTTCGCCGAC
CTGCGGGCCGACGAACTCGACACGCTTGACCACTGCCGGGTTATCGGCACCGGCCTTGCGCAGCGCTTCAGCGACCTGAG
TGCCCAATTGCGGGTCTTCACCCGGCATGCGCACCAGCAAGTCAGTCGTGGCGCCAAAGCTCTGCACAACGGCTTCGTGG
TAGCCGGCCGAAACCAGCTCCTGACGAACCTTGCCCAGATCGGCAGGACGCTCGTAGGTCAGCTCGATGAGCGTACCGCC
GGTGAAGTCCAGACCAAAGTTGAGCCCTTTATGGAACCAGCTGAATAACGCCAGTGCGGTAAGGAGCATTGTGATGGCGA
ACGCAACATTGCGAACGCCCATGAAGTTGATGGTACGTAACATGGCAGCCCCTTAAATCCACAACTTCTTGAAGTCACGA
CCGCCGTAGATCAGGTTGACCATAGCGCGGGTCACCATGATGGCCGTGAACATCGAGGTAAAGATCCCGAGCGACATGGT
CACCGCAAACCCTTTGACCGGGCCGGTGCCCATCGCAAAGAGAATGCCGCCGACCAGCAGCGTCGTCAGGTTGGCGTCGA
GGATCGCCGTGTAGGCGCGATCGAAACCTTCGTTGATAGCGCGTTGCACCGTCATTCCGCTGGCGATCTCTTCACGAATC
CGCGAGAAGATCAGCACGTTGGCATCCACCGCCATCCCCATGGTCAACACGATACCGGCGATACCCGGCAGGGTCAGTGT
GGCACCCAGCAAGGACATCAGCGCCAGCAACATGACCATGTTCAGGGCCAGGGCAACGGTAGCGATCAGACCGAAGAAAC
GGTAGATCGCCATGATGAAGATGGATACGAACAGCATGCCCCACAGGGAAGCGTCGATACCCTTGGTGATGTTGTCGGCA
CCCAGGCTCGGACCGATGGTGCGCTCTTCAGCGAAGTACATCGGCGCAGCCAGACCACCAGCGCGCAACAGCAGAGCCAG
CTCGGAAGATTCACCCTGACCGTTCAGACCGGTAATCCGGAACTGACTGCCCAGCGGCGACTGGATGGTCGCCAGGCTGA
TGATTTTCTTTTCTTCCTTGAAGGTCTGCACCGGCACGTCTTTCTCGACGCCGTTGACCATCTGCTTGGTGTAAGTGGTA
GTCGGACGCTGCTCGATGAAGATCACCGCCATGCTGCGACCCACATTGCTACGGGTTGCGCGGCTCATCAGTTCGCCACC
GTGACCATCAAGGTTGATGTTCACCTGTGGACGGCCATGCTCGTCAAAGCTGGCCTTGGCGTCAGTCACCTGGTCGCCGG
TGATGATCAGACCACGCTCCACTGCCGCTGCCGGACGTCCGCCTTCGCGGAATTCGAACATTTCGGTGGTGCCCTTCGAA
TCATCCGGGCCTGCGCCCAGACGGAACTCGAGGTTGGCGGTCTTGCCCAGAATACGCTTGGCTTCGGCCGTGTCCTGCAC
ACCCGGCAGCTCGACCACGATGCGGTTGGCACCCTGACGCTGAACCAGCGGCTCGGCAACACCCAGCTCGTTGACCCGGT
TACGGACGGTGGTCAGGTTCTGCTTGATCGAGTATTCGCGAATCTCGGCCAGTTTGGCCGGGGTCAGCGCCATGCGCAGT
ACGGGAATACCGTTCAGCTCGGCAGGCGTGATCTCGAAATCGGTGAAGGTCTTGCGCACCAGTGCACGAGCCTGCTCGCG
CTCTGCGTCATCGGTAAAGCCCAACTGAATCACATTACCCAGCTGCGGCAGGCTGCGATAACGCACCTTTTCCTTGCGCA
ACAGGGATTTGACTTCGCCTTCGTAGACTTTCAGACGAGCATCGATAGCCTTGTCCATGTCGACTTCCAGCAGGAAGTGC
ACACCACCGGACAGGTCGAGGCCGAGCTTCATCGGGCTTGCGCCGAGGTTGCGCAACCAGGTCGGCGTGGTACGCGCCAG
GTTCAGTGCGACGACATAGTCATCACCCAACGCCTTGCGCACGACATCCTTGGCTGGTAACTGATCTTCCTGCTTGCTCA
GACGCAACAAACCGCCCTTGCCATTCTCGGCCAGAGAAGAAGCCTTGACCGAGATGCCGGCATCGGTAAGCGCCTTGGCT
GCACGATCCACGTCTGCCTGATTGACTTGCAGCGCAGTGCTCGCGCCGCTGATCTGGATGGCAGAATCATCAGGGTAGAG
ATTGGGTGCGGAATAAATGAAACCGACCACCAGCACCGCCAGGATCAGTACGTATTTCCACAGAGGGTATTTGTTCAGCA
TCACGCCGCCCGCTTAAAACGCGGGGCGCCTTGCGCGCCCCGTCGATGGGTAAAAGTTGCTACTCAGATCGCTTTCAGGG
TGCCTTTAGGCAGAGTGGCCGCGATGGCGCCTTTCTGGATTTTCAGCTCAACGGTGTCGGACACTTCGATTACCACGAAG
TCATCGGTCACTTTGTTGATCTTGCCGGCGATGCCGCCGCTGGTCACGACTTCGTCGCCTTTCTGCAGGTTGCCCAGCAG
GTTTTTCTGCTCTTTGGCGCGCTTGGCCTGTGGACGCCAGATCATCAGATAGAAGATGACCAGAAAGCCGACCAGAAAGA
TCCACTCGAAACCACTGCCCGCAGGACCAGCAGCCGGTGCAGCAGCATCCGCAAAAGCGGGAGAGATGAAAAAGCTCATT
TGTCGCTCCAGTTACATAATTAGTATAAAAAGCAGGAAAAACTCGTTCTGTTTCAACCCAGAGGCGGCGTTGGAAGGCCG
CGTTTGGCATAGAAGGCATCGACGAAGGCGGCCAATGTACCCTGTTGAATAGCCTCGCGCAAACCAGCCATCAGCAGCTG
GTAGTGCCGCAAATTGTGGATCGTATTGAGCATGCTCCCCAGCATTTCGCCGCACTTGTCCAGGTGATGCAGATAAGCGC
GCGAGAAGTTCTTGCAGGTGTAGCAATCGCAGGTCGTATCCAGCGGCGTATTGTCGTGGCGATGGAACGCGTTACGGATT
TTCAGCACACCGGTATCGATGAACAGGTGGCCGTTGCGGGCGTTGCGGGTCGGCATGACACAATCGAACATATCAACGCC
ACGGCGCACACCTTCGACCAGATCTTCCGGCTTACCTACACCCATCAAGTAACGAGGTTTGTCTGCTGGCATAAGGCCCG
GTAGGTAATCCAGCACCTTGATCATCTCGTGCTTGGGCTCGCCCACCGACAGACCGCCAATCGCCAGGCCGTCAAAGCCG
ATCTCATCCAGGCCTTCAAGCGAACGCTTGCGCAGGTTCTCGTGCATGCCACCCTGAACAATGCCGAACAGCGCGGCAGT
GTTTTCGCCGTGCGCGACCTTGGAACGCTTGGCCCAGCGCAACGACAGCTCCATGGAGACACGTGCTACGTCTTCGTCGG
CCGGGTACGGCGTGCATTCGTCGAAAATCATCACGACGTCCGAGCCCAGGTCACGCTGGACCTGCATGGACTCCTCCGGC
CCCATGAACACCTTGGCGCCATCGACCGGAGAGGCGAAGGTCACGCCCTCCTCTTTGATCTTGCGCATGGCGCCCAGGCT
GAACACCTGAAAACCGCCGGAGTCGGTCAGAATCGGCCCCTTCCACTGCATGAAATCGTGCAGGTCGCCGTGGCCCTTGA
TGACCTCGGTGCCCGGACGCAGCCACAAGTGGAAGGTATTGCCCAGAATCATCTGTGCACCGGTGGCCTCGATATCACGC
GGCAACATGCCCTTGACCGTGCCGTAGGTGCCCACCGGCATGAACGCCGGGGTCTCGACCACGCCACGCGGAAAGGTCAG
GCGACCGCGACGGGCCTTGCCGTCGGTGGCCAACAACTCGAAAGACATACGACAGGTGCGACTCATGCGTGATCCTCTGG
TGCCGATTCCTGTGGGGCCGTCGGCGCGGGATTGCGGGTGATGAACATTGCATCACCGTAACTGAAGAAGCGGTACCCGT
GCTCGATGGCCGCCGCGTAGGCCGCCATGGTTTCGGGATAACCGGCGAACGCCGAAACCAGCATCAACAGCGTGGATTCA
GGCAAATGAAAATTGGTCACCAGGGCATCGACCACATGAAACGGCCGCCCCGGATAAATGAAGATGTCGGTGTCACCACT
GAACGGCTTCAAATGGCCATCACGCGCGGCACTCTCCAGCGAACGCACGCTGGTGGTCCCGACCGCAATCACCCGCCCGC
CCCGCGCACGGCACGCCGCCACGGCATCGACCACGTCCTGGCTGACTTCCAGCCATTCGCTGTGCATGTGGTGATCTTCG
ATCTGCTCCACACGCACTGGCTGAAACGTACCTGCGCCGACGTGCAGAGTGACAAAAGCAGTCTCGACGCCCTTGGCGGC
AATCGCCTCCATCAACGGCTGGTCGAAATGCAGGCCGGCAGTCGGCGCCGCCACAGCACCGGCGCGTTGGGCGTAAACGG
TCTGGTAACGCTCGCGGTCCGCACCTTCGTCCGGGCGATCTATATAAGGAGGCAACGGCATGTGCCCGACACGATCCAGC
AACGGCAGCACTTCTTCGGCAAAGCGCAACTCGAACAGCGCGTCATGCCGCGCCACCATCTCGGCCTCACCGCCACCATC
GATCAGAATCGACGAGCCCGGCTTGGGCGACTTGCTGGCACGCACGTGCGCCAGCACACGATGGCCGTCCAGCACGCGCT
CGACCAGAATCTCCAGCTTGCCGCCGGAAGCCTTCTGCCCGAACAAACGTGCGGGGATGACACGGGTATTGTTGAACACC
ATCAAGTCGCCAGAGCGCAAATGCTCGAGCAAATCGGTGAATTGACGATGTGCCAGCGCGCCCGTCGGCCCATCAAGGGT
CAACAGACGACTGCTGCGACGCTCGGCCAACGGGTGACGAGCAATCAGGGAATCGGGGAGTTCGAAGGTAAAGTCAGCGA
CGCGCATGATCGGGTTCGTTTAGCAGGGCCGGGAAGTTTATCCGGTTTGACGGCATTAGTAAAAAACCTGCGTAAATCCC
TGTTGACCAACGGAAAACTCATCCTTATACTTCGCCGCCATTGAGCCCTGATGGCGGAATTGGTAGACGCGGCGGATTCA
AAATCCGTTTTCGAAAGAAGTGGGAGTTCGATTCTCCCTCGGGGCACCACACATAATTATCTAGCGTTGCTCAAAACGCC
CAGATAACCAGAGAAACCGGCCACTGAGCCGGTTTTTTTGTGCCCAGCATTCCCAGTGGTTCCCTTGTAAGCCCAGTATT
ATGTGAGTAGATTGGTGAGTAGAGCCGAGTTCGGTCCAGAATCCTACTCACATACCACCGCAGAGCCGCACCGCTCGGTC
ACTGCAAGGAATACCCGTGGCACTCACAGACACCGCCCTCCGCACCGCCAAGCCCCGCGATAAACTCTACCGTCTCGCCG
ATGCCCAAGGCTTGTGCATCGAAGTTACGCCCTCTGGTGGGAAGCTTTGGCGTCTGCGCTATCGATTCGACGGCAAAGCC
AAGATGCTCAGTCTAGGTATCTACCCTGCTATCACGCTGGCGCAGGCCCGTGAGCGCCGTGAGGCTGCCCGCAGGATGCT
GGCGCAAGGCGTAGATCCCAGCGCTCATAAACAGCAGGAGAAGACAGCGGCAGCGGCCCAGGTTCTGACAATGGAGCTGC
TGGCACGAGAGTGGTACGACTACAACCGGCCACGGTGGGCGCCAGCTACTTCATCTAAGGTGCTGCAGTACTTGGAGTCT
GACATTTTCCCGGTGATCGGCCGGCAACCTGCCTCCGAGGTACAGCGGCCAGAGCTGGTCGAGCTGGTGCGTAAGATTGA
AAAGCGTGAGGCGTTCAACGTCGCCCGCAAGGTTCGCCAGTGGCTGAGCCAGATTTTCCGCTTCGGGCTGGCAAAGGGCG
TGGTACCCGGCAACCCGGCCACCGATCTGGACGTGGTGGCCGCGCATGCGCCGCGCACGCGCCACCACCCCCATGTATCA
GAAGGCGAACTTCCAGAGCTGCTGGAAAGGCTGGAGACAGCCCAATGCGATATCACCAGCAAGATCGCCATTCGACTGCT
GGCGCTCACAGCGGTGCGCCCTGGAGAACTAAGGCTGGCACCATGGAGCGAGTTTGATCTAGATGCGGCGACCTGGACAA
TTCCAGCAGCCCGAATGAAAGCGCGGCGACCCCACATCGTTCCGCTTCCGCGTCAGGCCGTTGCATTGCTGCGCGCCCTG
CATGAATTGACAGGCACCTACCCCCTCGCCTTCCCCGGGCGCAATAACCGCGCCAGGCCCATGAGCGAGAACACTGTGAA
CAAAGCTCTTTCGACGATGGGTTACGAGGGGCGCCAGACCGGCCACGGTTTCCGCCACCTGTTGAGCACCAGCCTCAACT
CCCGTGGATACAACCGCGACTGGATCGAGCGTCAGCTCGCCCACGGCGATCAAGATTCGATCCGCGACACGTATAACCAC
GCCAACTATCTGGAGCAGCGCAGGGGAATGATGCAGGCCTGGGCCGACTCAATCGACGCGCTATGTGCTGGCGCCAACGT
GGTGAGCATCAAGCGCAAGGCGTAACACTTATCCACAGGGTACGCTTGGTCACGGTCGGGAGTAGCTGGTAAGCTACTTG
CCATCGCTGGACATTCGTACAGCAATGAGTGTCAGCTAGTTGTTCCAATCCAGGCCACCAATCGCTTGGCTGACCCCAAA
AGTGCGCGGACAGGGCAATTAGATGCTTCCACCCGGAAAGTACATACCGCTTGAAAGCGCTATAGCCTCGCTCAAGCGCG
ACCACCCAGAAGTGTTAAAGGCTATTGCGAAGGCCATTAGCTCGGTAGACCCGCGCGCCGAATTCAACCGCGAAATCATC
ACTGGATCAAAATACGGAGATAGCATTCCAGGCTTTGCCATCACTTATGGGCAGCTTGGCGCATATCTGAATACAGCTGT
GACTAGACTCGTTTCAGTCCTTATCGAGACCGAGGTTGGGGTTATTGAATCGTCGCACGTCGCGGTCAATCGCGAATGGC
TGCTCAACCAGCGCGAGCATGCCGCACACCAGCCTGAGGTGGTGCGAGAGATAGAGCTGCGTTCCTACGCCTCACATGGC
GCAACTGTAACGCCGATCATTCAACCGCTGGAGGACCAAGACCCGAAAGCCGCGCGCGCCGAACTTCGCAAACTAAATGT
CCGCATAGAGCGGAGCTTGGTAATACGCCCAGACGACGAGCGAGACGCCGAAATTGAGCGCCTAAGAATCCATCTGGAGG
CGTCTAGTGCGAGAGAAAAAGCCCTTACTGCAAAAAACGATGCGTCCGACAAAGCGATAAAAATACTCACACGCGAGAAC
GACCAACTGCGCAAAGAGCGATCCAGCACGCAGTTACCTCCAGCATCTATCGCAACCAGAAAGCCAGACGTTAAGCCCAG
AAAGCTGTCCAATGTGGAGATGCGAAACGAAAAAGCCAGGGCGTGCCAGGCACAGGTAAAGGAGCGAGCCATGTCACTTT
GGCGGCATGACGATTACGCCAAGCATAGAACCATGGATATGGTTAACGTTATTAGGCGACTCGCTGATTCGGAGCCCGAA
TGGGATTTGCCAAAAAACGATGCGGCGTTAGCGAGGTGGATTTCAAGTTCTGCGCCGGAGTCTGCAAAGCGACCTGGTCG
TCCGCGTAAGGAAAAATAAAAGAAATAAATCACACATCCGACCGGATAACAGAATATCCGGCGCCGCTCAGCAATTTTAA
GTGCGCGTTATCCCTGCCAGCATTTCCATCGTCGATTACCAAGCACGCCCCAGGAGGCGCAGACGATGGCAAACACTACC
AACCCCCCTTCCCCAGCTCGCCGATTCATCAAACGTCAGGAAGTAGAGTCGATCACTGGTCTTTCCTGCACTGAGATTTA
CCGCCGCGTTGCTGCTGACAACTTCCCTAAGCAAGTCACCCTCGGACCTAAGTCCGTTGTCTGGGTAGAGACTGAAATTT
TGGCATGGTGTCGGCGACAACTGTGAAATTGCTATCGCGCGTCAACTTTGCGTTGGCCAGGTCAAGCCTATCTTTGTCCC
GGCCGGCTTCCCTGATGTCATTGGCTCTTTGGAAGCGCGTGGAGGCTAGGGCAGAGTCGCCAGCATTGGACTGGCTGAAC
GCGCCAATCCCGTCGCCTACGTTTGCGGACGAGCCGAGCGCGGCAAATTGCGGACCGGAGGCCGGTGTCCGCCACTCCTG
AGCAATATTGGCCTGCTGTTGTGCTGCGGGGTTCTGTGCAGCACCAGCTATCACATCTGCGAAAGATGTCATGGGTCGGT
AGGCTTGCTGCGGCGAATTGACCGCTTGATCCAGTCGGGCCGTGCCTGACTGACTCACATTTGCGCCAGCCATGAGCAAT
GTGAGGCGTTGTTCCGGCGGCTGATTGGGGGCGGTGAAGTTCGTCTGTATTGAGTTAAGCGAGGAGGGGGAGCTGCTGAA
TGAAGCCTCACCGTTGGCACCCACGCCAGCGTAGATAGCTTTCTTCCCATCGCCGGCTCCTATAGGGAATGCGTCAGCCA
GGCTTATCGGTCGTGGGGTGGCCTGGCTGGCCAGTTGCTGAGTAGCGCGCCCGACGGGGCCAGCCGGTGAGGGCGCGGCG
GCAGGCGCGGCCTGGTCCGGCTTAGGCAGGTACTGAGCCGGTGTATTCGTCACATCGAACGACCGCTGTTTTGCCTTGGT
CGCCTGGACGATATCGCCGGCCAGAATTGGGTCGTAATCGTCTTTGCTGCTGGTGGCCATGTGGGCACTCCGGCTGATTG
GGTGTAACAGCGGCTGTAACAGGCATTCCAGTGGAAGCATCACTATCGGCGCAGGGTTGGCGCCATCAAGGTGAAGGCGA
ATGTATGCTGAGCAGGTTTCCACACAGAGGTTGCCACTTAGGTTTCCACGGAATAGCCTGGAAACCATTAACCCTGGTCG
CTCGCTGCGCCAGGCTGGCCGTAATCGCCTTCCAGCACCTCCTCGGGCAGGGCTAGCCGGGCGACGACCGTTCGTCAGGT
ACAATCGAGTATGAGCAGCCTCGCTTACCAAGACAGAATTGGCCTGGCAGATGGGGTGGCTTTTAAAAAGTGAGTAGTTT
TGTGAGTAGATAAAAAACCAAACGACGAACAACCCCTTATAAATAAAGGCTCACAGACAGGTTTTCTAGTCTCCCTCGGG
CACCACCATTGAAAAAAGACCTTGAAATTCAAGGTCTTTTTTTTCGTCTGGTAGAAAGTGGTCTGCTGAGCTTGCGATCC
GACCACCTGCCCGGAATTGGCCGCAAAGCGCCAAGAACTGCTGTCCAGCACTTCAGAGCGTCGGTACCCGGATCACACAA
CCAAGGAGAGCGCTGTGAACAAGATCGTCTATGTAAAAGCCTACTTCAAACCCGTTGGGGAGGAGGTCACGGTTAAAGTA
CCTACAGGCGAAATTAAAAAAGGTTTTTTCGGCGATAAGGAAATCATGAAAAAAGAGACCCAGTGGCAGCAAACCGGGTG
GTCTGATTCTCAGATAGACGGTGAACAGCTATCGAAAGACGTCGAAGACGCAGTGGCGCGACTCAATGATGACGGTTATG
AGATCCAGACGGTATTGCCCATAGTGTCCGGGGCCTATGATTATGCGCTCAAATATCGATACGAAATACGTCACGATAGA
AGTGACCCAAACTCAAAAGACCAGTCCTATGTCTTCGGCTATGGCTACAGCTCCGCACTGCATTTTTTTGCAGTGTCGGA
TGGTTTGACCGGTTTGGGGGGGGAATTGCTCAAACGGAGAACGATGAGTTTTTTGTTGCGTGGCGTGCTAATCGATACAT
TTATCAGTGTGTGATGCGGTACGGCAGCTTCATGCCTCCATCAAATAGTGGACGCCAGCGGCGTTTTTCAAGATAGTTGT
CGCGTCAACCGTCTAACTATGCTGCTTTTTTCTCAACGTTTTGCTCTCGATCCGGGTTTAACAGCACGGTGCCGATCGGT
TCCCAGTTGCGTGTCTCCCTCGACCACCGCTCTGGCCTTTTCTCTCTGGCTTGCTCGTACAGCTCATGTCGCCTGGCCAG
GATCTGATGGTCCAGCCCTCGATGCCGCTCAGTCGGTGTCACGAAACGTATCCGGCTGTGCCGATGATCATTGTTGTACC
AACGCATGAAATCCCTCACCCAGAGGCGTGCCGCGTCAAGGCTGGCAAACCCGTCCTGCGGCCATTGCGGGCAGTATTTC
AGTGTCCTGAACAGCGACTCCGAGTAAGGATTGTCGTTGCTGACACGCGGTCGCCCACGCGACGGGGTGATGCCCAGTTC
ATACATCTTGCTTAACAACGTCACCGATTTCATCGGCGCACCGTTGTCCGAGTGCAGCACCAGCGGCTCGTGCAAACACT
GCTCGCCTATCACGCTGCGTTGCAGCAGGGCGGCGGCTTTCTCGCCGCTTTCCATCTCGTAAACTTCCCAGCCAACGGCC
TTGCGGCTGTAAATATCCTCGATCAAATAGAGGTAATAATACTTGCCCCTTATCGGTGACGGCAGGTACGTAATGTCCCA
CGACCACACCTGATTCGGCGCTTTGGCTGCATGTGTCGTCGGTGCCGCATATCGTCTGGGACGCTGACTGCGCCCTCGAC
GCTGTTGTTGACCTGCGGCCCGCAAGACGCGATAAAACGTGGCCTCCGACGCCAGATAACACCCTTGATCGGCCAGCCGT
GGCACGATCTGGCTGGGCGGCAGGTGAGCGTACTCAGGGCTGTTGCACAGTGTGATAATAGCTTGGCGCTCAACGTCGCT
CAGTGCATTGGACGGAGTCGGCCGCGTGACCGTTGTGCGGGCATCAGCCTTGAAAACGTCTGTCTGCGTCCATCGCTGCA
AGGTACGCAATGACAGGTCGATTTCCTGGCAGGCCCTTGCTTTTCGGGCTCCCTCTGCAACAGCGGTATTTAGCCAGTCA
ATCAGTAACAGGCGCTCAGGCAAGGACGTCAGTTGTCCTCGTCGACGGTCCCCCAGTAGTCGTTGAGCTTTTTTCGCAGC
ACCAACAACGCCGCGGTTTCAGCGAGCGCCTTGTCTTTGCGGCGCAGTTCGCGCTCAAGTTCCTGTATGCGTTTCTTGTC
TTTGCGAGATTGCTCACGGTCTTCTTTTTGCTGGGTCTTTTCCGGCTTCTGGCCCGTGATGAACGAGTGTCGCCACGCGT
TGATCTGCTCGGGATAAAGGCCTTTGCGGCGACAATACTCGCTCAGGTCGATCTCGGATAAACCGGCGGCTTCGAGCACA
ACAGCAAACCTGGCTTCGGCTGACCATTTTTCGGTCAGGGGAGTATTTTCAGACACTTCGTTTCCTTCATAACTGAGCTG
CTTGCGCCAGTTGGACAAAGACATTTCACTGACCCCTTCGCGGCGGGAAACCTCGGCCATCGACAGGTTCAGCGGGGGGA
GCAGCATCTTGAGTAATGCAGCTCTGCGTTCAGGCGAATAGTACGGCACGATCAGTCTCTTTCCGCCCCCGGTCATGCTT
TTTTAGGAAAAACCGGAGAGGCGACAACTATCCTGACACCGGGGGCCGTCGACCGTCGTCAAAGGCAGCGCGAGCCAACC
TGTCATTCTCTGGGCTTGCTCGGTAAAACGGTTAAACAACTGGAGCATCGCTGCCTGGTCGAGCATCAAAAAAGCCTGTC
GTGTCCACAGGATTATGGTCTGCTGTTCGACTATGGCGCCTGTCAGAATGGGCGGATCCAACAGGTTTGTCTGCAGCAAT
ATCCCCAGTGTCTCCGGATCACTGAAGCGTTCGGCAGGTATGGGAACAAGGCAGCTAACGGTGAGAAACTCGCTGGGTGA
CTCTTTCAGCTCAATCGCCAGCCCATCTTTCAGTGTGACCACATAACTGTCGCAGGCCTCCAGACTCTTTACCGGCACAG
ACAGGAGTTTAAAAACGGGCGACAAAATCTGTTTGAGTCGATTATCCATCATTTTTCCGTGACGCTCGATAAACAGGTCG
TTAAAACGTGCGTATTACTAGTGTGCTGTTTTCGAAATAACTTACCCATGACCTGCAACCTAAGTTCTTGATAAAATTTG
AATTTTCCGCTAGCCAGTAGCTGGTTTATTCAAAAACAGTACACTAGAGCGTTCTGACCGCAGCCCTTATCACTCACCAT
TTTGCACGCTGAAATCAAGCAGCTCCTCCCATGTCGGCGGCGGCAAATTAACATGAGGGTATGATGCCCTGACAAGGCGT
TCGTTTAATTGACGCATGGACAGTGATTGATCTACAACTTGCGGGGTAGACCCGTTGTTATGATAAGAAACACCCAGATT
CTGCGAAGCGTGCACTTGCCTGTACAGCTTGACGTCCGGGCTGGTGAGCAATGAATGCGTTAACGCGTCGTTGTCGAGTG
TGCCACGCAGCGGATCAACCTGAGCGTAAGACTCATCTATCTGATGCTGCGAATATTTGCCGGCATTGAGCAGGTTTTCC
CGTACTTCAGGTCTGTACGCAACATCATAGGTACGAACGGTCTGGGGGCTATGCCCGGCAAGTGCAAAGTCTCGTCGCAG
AAGAGCCCGGCCAAACTCAGGCCAGGCATCCGAGATCACCGCGCCCCCGGGCATACGCTCATCTCCAACCGAAACGAACG
CGTGCCCTACATCGTTCGCATGAACAAGCGAGACCCGGTCATGGATACCCGAGACGGAAAGAAGCAGTGCATTGACATCA
GCCATCTGATCACAATTACCAGCCTGAACAGATGCCGCTACGAAAGCCTGATGATAATTTGGATCGCTGTAACCCGTGTC
CATCCGATTTTCGAATTCGTAGGCGAGAGCCGTGCGTTTATAGGACTCTCCCCGAGAAGATTGTACGTGTCCCTGCTGAT
TGCCTGAGCCGTAGAGCAATATTTCCCACGTATCATCAATGGCTTTATTGGCGGCCTTCAGTGCAGCCATTCGACCAGTC
GAGATGTGCACTTGACTGGGCGCATGCGATCGATTGCCGGGCTCAAGCACACTATGCATCTGGACCCGATCGTTGAGGCC
CAGCGTTTGCAGATGCGCAAGGTTTGCAGCAATGCCCAGTTGAACAGAAGAAGGCATAGCGTTTACCTCTCACAGAGTAC
TTAACCTGAGCGGCGAGGCCGGATAAACGAGTTCCTTTGTATGATGTGGTTATTTGTACAGATCGGTTTCGCCTGTCGGG
CAATCAGCACCCGCATGAATCTCCAGGTACGAAAAACAGCGCAGAGCCCAGGCATGAAACTGCCCAGGCCCAGACGTTTC
AGCCAATCAATGCGCCTTCGCAATGCCGAACTGATTAAGCACCGGATCAACGTTATCGTCGAACGCCTTCTGCGCCTTAT
GCTTTTTCACGGCATCGATGATCATGGAAATACCGAAACCTACCGCCAGGGCGCCGTCGATTGCCCAGCCAATTACCGGA
ATTGCGGCGCCCAGTGCGGCACCTGCGGCAAGGCCGGTGGCTTCACCGGCAACCATGCCGACGGCGCGACCGATCATCTG
TCCGCCCAGACGCCCAAGGCCGGCCGAAGCTTCGCGCCCCATCATCTTCGCCCCGGCGTCGATGCCACCTTTGATGGCCT
CGGCGCCCATCCTCGTACTGTCGTAAATGGCCTGGGTTGCGCCAAGCTTGTCGCCATGCGCGACCAGACTGGACACTGAC
GCAAAGCCCACGATCGAGTTAAGCGCCTTGCCGCCGACGCCCGCCTCGGCGAGCTGGGTCAACATGGACGGCCCGCCCTC
ATCGCTTTTGCCTTCCAGAAGCTTGCGACCTTTTTTGGAGTCCTGCAGCGTGCCCAAGGTGCTGTTCATGTAGTTTTCAT
GCTGATTTTCGGTGAAATCAGGGGGCAGCACGCTGTCGTAAATAGCTTTCTGGTTATCGGCGGTTTGCAGAGACTGGCTG
GCATCAGACTTTTTCTGGCCAAGCAACTGCTTCAGCGCCCCGCCCTCGCTGAAGTTGGTCACGTAGGAAGTGGCAATCTT
GTCTTGCAGATCGGGTTTGTTCTCAAGCACCTGATCGGTAGTCGGTACTTTGGAATCGGGGAACAGGTCTTTTTGCAGCT
GCAACTGGGCGGACAAACCGCTGATGGCGCCGCTGTAATCGGCATTCGGATTACGCTTGTTGACGGCCTTGTCCGCCTTG
TCCATATCAGTCTGCAGCGCCTGACCGCTATTGACGTTTTTCGTCTGCTCGACGACTGCCTTTTGCAGCGAGGCATCACT
GCGGACCAGATTGCGCTCCTGCTCGGGAATGCTTTTATTGAGGTACGCTTGCACGTCAGGATCAGCCTGTAGCTGGGAAA
TCCGGTCGTTCAAACCCTGCTCGGTCTTGTCGGTGTTGCGCAGGCTGCGCCCGGCGATAACGCTTTGCTGGGTCTGCTGC
AACTTGACCATGACAGCCGCTTTCTGCGCACCGCTGTAAGACTTGGGCTTGTCAAATACGTCCTTGTCCAGTTTGCTGAT
ATCAATCCCGGCCACCGCATTGAGCGTCGCGGAATCGCTGAGCATGCTGGCGAACTGGCCGCCGTTGGTGGGTGCGCTTT
TTTTGATCCATTCACTCAGGTTTTTCGAGTTGAACATCTGATCAGGGCTGTGCGCCGCTTTCTTGCGACCGGACATACCC
GCTTCGTCTACCTGACCCAGAAAGCCTGGTTGCGACCAGGTGCTGCAGGACTGTTTGAGCGCTCCGGACAACCCTGGGTT
ACTTTGTGCCAACCCCTTCAGGTCTTCGGCGTCGACATTACCGTCAACTTTGGTCTTGTCCGCTGCATCCACTGCATGAT
GTGGGTCGGCAGCAATCGCCAGTGGCATATTGGCTCGCATCACTGCCGCGCTGCGCACCATTTCCAGTGACTGAGGATCA
GCGTCGGGGTTGTCCTTGGTGTAGTTGGCCAAGTCCTTGTCGGCACTGTCTGCGGCCTTTTCCATATTTTTTGCGAAGGA
CTTGAGATCTTTGTTAGTGATCTTGCCATCTGCGTTGCCACCACCCTGAGCAACGTCCACGGCGGTCTTCAACGCCGGGT
TGGCGTTGATGAAATCCATGGCCTTGCCGGCATCGGGGCCATCGTCACGCGCCATCCAGGCTGCTGCAATCGGGCGATTG
AGCTCTTTGGCCGCCTGCTCGCGCTCTTCGGGCGGCAGATGGGCAACCATCGGTTCCCAACGTTTCAGGGCTTCTGGCGA
GGAGTATTCGGAATTATCGAGAAAGGCTGCGTCTGCGGCTTTGGGGGCGTTGGACGCGTCGGTTGCGTCTGTGTTCGTGG
GAGCTGCGACCTGTTCAACCGGAGCGGCCGGTGCAGTCGCTTCAGTCGGTGCAACCTCGCCGGGAGAATCTGCGCAGGGT
TGCGGCTGGACCTGGTTATTCACATTGGCATTGGCAGCTGCCCCGCCGCTGCCCTGGAGCAAAAGAGCCAGGATAGACGA
TGCAGTCTGCTCGGCGCCTGTCGGCGCGCCCTGCGTGTTGCCGGTCGGCTGACCGAACTGCACGCCGGCTTGCCCACCCC
CCGCTTTTGCAAGAGGCGACTCAACAGCCAGAGCCAGTTCGCCAGGGGTAGGTTGGCTCACGATAACGAAGGGAGAACTG
GATATACGCATGGTGAGTTGCCATCCGAGAGTGAGGGATGGCAACTGTGTGGTTGAAGGTGCGAGTTGGTTCCAGAAAAA
ATGATCGAGATCGCCATTCAGGCGAACGGGTCGATTTGCTGCTTGAGCTGAACCCGCGCGCGGGACAGGCGTGAGCGAAC
GGTGCCAATCGGCACGCCGAGGCTGTTCGCTGTTTCCTGATAATTGCCGTCCATCTCCAGCGACACTTCCAGCACTTTTT
GCATGTTCGACGGCAGGCAATCAATGGCCTGAATGACTCGCGCCAGTTGCCGATGCCCGTCTACCTGATGGCTGACATCA
CCGTGCCCTTCCAGCTCGGAATGCACTTCGTCTTCCCAGCTTTCCTGATACGGCTGACGATACATCTTGCGGAAGTGATT
GCGGATCAGGTTAAGCGCGATGCCACACAGCCAGGTCTGCGGTTTACTGGCATGTTGAAACTTGTGCTCGTTGCGCAGGG
CTTCAAGAAACACGCACTGGAGAATGTCATCCACATCATCAGGGTTCATCACACGCTTCTGGATAAACGCCCTGAGCATC
TGAATCTGATCGGCCGTCATTTGGCGAATACCGGCGGACGAAGATGGCTGACGGGGCTGTGTTGAGTCGAGGATCACAAT
CTTCTGAAACATGGGCTTACCCTGATTTAATGGTGTGCAAGCCCTATAGCGATAACCATGCCAGCTTAAAAATATAAATA
AGCCACTGATTTATAACGATATTTTAAAATATGAAATCCTTTGCAATACAAAACTTTGCGCAAACCGTTTTTTGCCACAA
CAGCTTTTGGCACAAAAACATCGGCCAGCTTCGCAAGGGAACTGATCCGGGACCGTGACCCACTCAGCGAACATAACCCG
GCTTAGAACTGCCCTATGAAAATCGTCGCTCCGCCTATCATGCGAATACTTCCGGTCGCGCCGACCCGCGTCGTGACGCC
TGCTGCGCAGCCACTTCCCAACGCTGATCTGCACAATTCAGGGACTTCGCCACAACAGGTTTCGCGCTTCGCGGCCGCGC
TCATCCAGCACAGACGCATCCTCATTCAGCGCGACCTGATCGCCAGCAACAATGCCTTGCAGTCGCGAGCGGTGAAGCTC
GGTGAGCTTTATCAACTGCTGATGACCGATCAGGACACCGGGCTGGATAACGCAGCCAGGGTATTGCGCAAAAAGCTCAT
GCAGGACGACTCGTCCTCAGATCTGAAACAGGTTCTGGATTACACCGACGGTGATGCCGCCAAGGCTCATGTGGTGTTGC
AAGCCGCCAGAAAGCAAGCCGAAGCCGACGGTGAGATGGGCGAGCATGTGGTCCTGACACAGCAGCTCAAACAGCTGCGT
CGCAAGTACGGTCCACGTACTCGCGCCGGGATCAACAGCGCCAAGGCGTTCGCGCGGCCAAATATCGATAACAAGCGTCG
AGTCGCCCTGCGCAACCTCTACAGCGTGGCGGTTTCCGGCCAGCCAAACATTACCGGCCTGATCGAAGCACTGCTCGGCG
AGCAGCAAGAAGCCGGGCAATTCAACATTGACCTGCGCGATATGCGCACCGCGATCGCCGACGACCTTTCCGCGATAACG
CCGTCAGCCTCTCACGAGCAACTGCGCACACTGATGCACGGCCTCAACACGGCACGCCACGTGACCACGCTGCTGAAAGG
TTGCGAGCACCTGCTGGGCCGTATGCGCGACAAGAACCCCGACCTGACGGTCGACCCGCCAGCCTTTCTCAAGCACTTGC
TGACCCTGACGGCCAATGGAATGAATGTGAACCAGACCCTGCAACTGACTCAACACATTGGTGGCAAGCAGCTCAAGCAC
CAATTGGCGTTCCTCAACGGGTTGCGCCCCATGCTGCTGCAACTGCCGATCCTGCTCTGGCGCGACATGAAAAGCCGCCA
GACCGCACTGAGCAATCTGCTCATCCTGATGGCTGAACTCACCACTCAGGAACAAAAGCAGCTCTACGGGGGCCTCGTCT
GATGAACCAGATCATCAACTTTCTGAACATGGTCGCCTTGTCGGCCATGCGTCGCTCAGAGGTGGTTGGCGCGTTCTTCG
TGATCGCCATCGTATTCATGATGATCACGCCGCTGCCCACCGGGCTGGTCGACGTTCTGATCGCGGTGAACATCTGTATT
TCCTGCCTGCTGATCATGCTGGCGATGCACCTGCCAAGGCCGCTGGCATTTTCGACCTTCCCTGCGGTGCTGCTGCTGAC
CACCATGTTCCGTCTGGCGTTGTCGATCTCGACCACGCGGCTGATTCTGCTCAATCAGGACGCCGGACACATCGTCGAAG
CCTTTGGCCAGTTCGTCGTGGGCGGCAACCTGGCAGTAGGCCTGGTGATCTTCCTGATCCTGACGGTGGTCAACTTTCTG
GTCATCACCAAGGGCTCGGAACGGGTTGCCGAAGTGGGCGCCCGATTCACGCTGGACGCCATGCCCGGCAAGCAGATGTC
CATCGACAGTGACTTGCGGGCTAACCTGATTTCGGTCTATGAAGCACGCAACCGCCGCTCGGAACTGAACAAGGAAAGCC
AGCTGTTCGGTGCGATGGACGGGGCAATGAAGTTCGTCAACGGCGACGCCATCGCCAGCCTGATCATCGTTGCCATCAAC
ATGATCGGTGGTATTTCCATCGGCGTGGTGCAGCACGGCATGACCGCAGGCGACGCCTTGCAGCTCTATACCGTACTGAC
CATCGGTGACGGCCTGATCGCGCAGATCCCGGCGCTGCTGATCTCCGTTACCTGCGGCATGATCATCACCCGCGTACCCA
ACACCGAAGCAGGCGTTGAAGCCAACATCGGCCGCGAAATCGCCGAGCAGATCACCAGCCAGCCCAAGGCCTGGATCATT
GCCGCAGTGGCGATGCTCGGCTTCGCGGCGCTGCCGGGGATGCCGACCGGCGTGTTCATTACCATTGCGATCATTTGCGG
CGCCGGCGGTATGCTGCAACTGCAACGGGCCAAACCCAAGGCAGAAGAACAAGGCGCCGTTGCGGTGGCGCCGGAGATGA
ATGGCAAGGAAGACTTGCGCACGTTCTCCCCCAGCCGTCAGTTTGTCCTGCAGTTTCACCCTGGCCAGAACAGCGCGCTG
GTCGATGCGCTGGTCAGTGAGATCCGTCAACGACGCAACCGGCTGGTGGTGCAGTTCGGCCTGACGCTGCCCTCCTTCAT
CATCGAGTACGTGGACCATCTACAGCCAGACGAATTTCGTTTCACGGTCTACGACGTCCCGATGCTCAAGGCGACCTTTA
CCCAGACACACGTGGCAGTGGATGTCCGCCAGTTCAACGGGGAGAACGAGCCCGCCGCCATCTCCGGCACCACGGATCGC
CAGGAAGATCAGTGGGTCTGGCTACCGGCCGAGCAAGGCGGCGAGCTGGCCACCGTCAGTTCCATGACCCTCATTACCGA
ACGCATGGAGCGCGCGCTGCAATCCTGTGGCCCGCAGTTCATCGGCTTGCAGGAAACCAAAGCCATTCTCGGCTGGCTGG
AATCGGAGCAGCCTGAGCTTGCTCAGGAAATGCAGCGAGTGCTGACCCTCACGCGGTTCTCGGCGGTTTTGCAGCGACTG
GCCTCCGAGTGCGTGCCATTGCGGGCGATCCGGGTGATTGCCGAAACGCTGATCGAGCATTGCCAGCACGAGCGCGACAC
CAACGTGCTGACCGACTATGTGCGAATCGCTCTCAAGTCCCAGATCTACCACCAGTACTGCGGCGCCGATGGCTTGCAGG
TGTGGTTGCTGACACCGGAAAGCGAAGGCTTGCTGCGCGACGGCCTGCGCCAGACGCAGACCGAAACGTTTTTTGCCCTG
AGCAACGACATCAGCCAGATGCTCGTGCAACAGCTGCATATCGCCTTTCCGTTGCGCGCGCCTGAACAGGCGGTGCTGCT
GGTTGCACAGGATCTGCGCAGCCCGCTGCGCACCTTGTTGCGAGAAGAGTTCTATCACGTTCCCGTACTGTCTTTTGCGG
AAATCAGCAACGCAGCCAAGGTCAGGGTCATGGGTCGCTTCGACCTTGAAGATGACCTCGAGCCGATGGACAACGAGCAT
GCCGCTTGAGCCTGTCAGGTTTGAGCATACGGAGATGGTCAGATGTTTGAATTACGCGTACTGAACGGCCAGCACCAGGG
CGCAGCACTGCCCCTGGTCGGCGAGCAGTGGTCGATCGGCTCTGCTGAACAGCAGGACCTGGCGCTGGACGATTCTGGCG
TTGAAAGCCTGCATTGCCGCCTGCAACGCCTGGACGACAGCTGGACCCTCAACGCTGAAGAGGGCGCGGTGTGCGATGAA
GAGGGCCATTCACAAGCCCGCGTGGACCTGACGCTCAACACTGCGTTCATGCTCGGTTCAGTGTGGTTGTGCGTCTCGCC
AGCCGGCGATGAATGGCCGTCGGTTCCGGCCGTCATTCCCAAGCAGCCGCAGGCTGAGGCAGAACCGCCGCGTCACGAAG
CGCCGCTGGAAAAGGTCAAGTCGCGCTCGCAATTTCTCAACCGCACCACCGGGATAATCGCCGGCTTGCTGGTAGGTGTG
ATCGGCAGCGCCTGGAGCCTGACACGCCCGGCCGCCATCGTGCTCGACCAAGGCCCGCCGCACATCGCCTCAGCCGTGAC
AACAGCGCCCAGCATGCCGAACGCCGCGCCCAAAACATCACAACCTGCAGCGAAACCCGCCGGCCCGGCGACTGACAAGC
GCGTCCGCCTGGCCAGCATGGAAGCTGTGCGGCATCAGCTCAATACCATGCTCAGCGACCGCATGCTGACGGACGTCAGC
GTGGCCGAAACGCCAGAGGGGCTGATGCTCAATGGGCATCTCAAGGAAGAGTCGCTGGTGGTCTATCAGCGCATGCTGCA
GCGCTTCAAGGACCGCTATGACTCACCCGTGACGGTGCTTGATAACGTCGCCAGCGCGCGAAATACACTGCCGTTTGTTG
TCGTGCAGATCATGACCGGGCCGCACGCGCATCTGGTGACCGCCGACGGTCGCCGCATGTATGTGGGCGATGAAAAAGAC
GGCCTGCGCCTGACCAAGATCGACGATCAGCGATTGCAGTTCGATGGCGACCGGCACATTGAGGTGACCTGGTGAACGCC
GCGCTGAATCAATGGAAAGACACCCACGCAGCACGCTTGAGCCAGTACTCCGCGGTGCGCGTCAGTGGCCGGGTGAGTGC
GGTGCGCGGGATTTTGCTGGAGTGCAAGATACCGGCAGCCAAGGTCGGCGATCTGTGCGAAGTGAGCAAAGCCGATGGCA
GTTTTCTGCTGGCTGAAATCGTTGGTTTCACCCAGGAATGCACGCTGCTCAGCGCCCTCGGTGCGCCGGACGGCATTCAG
GTCGGTGCGCCGATCCGCCCGCTCGGCATCGCCCATCGAATAGGCGTGGACGACACGTTGCTGGGCTGCGTGCTGGACGG
TTTCGGACGGCCGCTGCTCGGTGATTGCCTGGGAGCCTTTGCCGGGCCGGACGATCGCCGCGACACGCTGCCGGTGATTG
CCGACGCCTTGCCGCCGACCCAGCGGCCACGCATCACCCGGTCCTTGCCTACCGGCATACGGGCCATAGACAGTGCCATT
CTGCTCGGTGAAGGCCAGCGGGTCGGGCTGTTCGCCGGTGCCGGTTGCGGCAAGACCACGCTGATGGCAGAACTGGCCCG
CAACATGGACTGCGACGTCATCGTCTTCGGGCTGATCGGTGAGCGGGGCCGTGAACTGCGCGAGTTTCTCGACCATGAAC
TGGACGAAACCCTGCGCGCTCGCTCGGTACTGGTTTGTGCCACCTCCGATCGATCCAGTATGGAACGCGCCCGCGCCGCT
TTCACGGCAACCGCCATCGCCGAAGCCTTTCGCGCTCGGGGCCAGAAGGTCTTGCTGCTGCTCGACTCCCTGACCCGATT
TGCCCGTGCGCAACGGGAAATCGGCATTGCATCGGGCGAACCGCTGGGCCGCGGCGGTCTGCCACCTTCGGTGTACACCT
TGCTGCCACGGCTGGTGGAGCGTGCCGGGATGAGCGAGAACGGTTCGATCACCGCGCTCTACACCGTACTGATCGAGCAG
GACTCGATGAACGACCCCGTGGCCGATGAAGTGCGCTCGTTGCTCGACGGCCATATCGTGCTGTCGCGCAAGCTGGCCGA
GCGCGGCCACTACCCCGCCATCGACGTGTCCGCCAGCATCAGCCGGATCCTCAGCAACGTTACCAATCGCGAGCACCAGC
GCGCCAACAATCGTCTGCGCCAGTTGCTGGCGGCCTACAAGCAGGTGGAAATGCTCCTACGCCTGGGTGAATACCAGGCC
GGCGCCGACCCGGTGACCGATTGCGCGGTCCAGCTGAACGACGCGATCAACGCGTTTCTGCGCCAGGACCTGCGTGAGCC
GGTGCCCCTGCAGGAAACCCTCGACGGGTTGCTGCGCATCACCTCGCAACTGCCGGAGTAATCATGGACGAAACACTTGA
GGAAGACCCGCAACGGGAGGCTCTGGAACAGGTGATCAGCCTGCTGACGCCGCTGCGCCAGCATCGTCAGGCAAGTGCCG
AGCGAGCACATCGCCAGGCGCAGGTGGAACTGAAATCAATGCTCGACCACTTATCAGAGACCCGGGCGTCACTGGATCAG
GAACGTGACAACCACAAGCGACGTCGCGAGAGCCTGTCGCAGGACCATCTGCAGAAAACCATCAGCCTGAACGATGTCGA
CCGATGGCATGAGAAAGAAAAAAACATGCTCGACCGCCTGGCCCTTATCCGCCAGGACGTGCAGCAACAGCAATTGCGGG
TAGCCGAACAGCAGACGTTGCTTGAACAGAAACGTCTGCAAGCCAAAGCGTCTCAGCGCGCGGTCGAGAAACTCGCCTGC
ATGGAGGAGACGCTCAACGAAGAAGGTTAAGTGACGATGACCGCACCGATCAAAACCCCGGCCAAAGCGCCACCAGCCCC
CCAGCGCTCTGCGCCTGTTGAGCGGCCAGCCACAACTCTCAGTGAAAAACCATTCGGTGAAAAACGCCCTGCATTCGGCG
GCTTGGGCCGTGGCGACATACAGGCCAGCCGTTCGGCGCTGAGCAAGGCGCTGCAAGACACCCCGGTGAGTGCCGACGGC
ATGTTCTTTTCGCAACTGCTGGTGCCGCCCGTCAGTGCCGAACCTGATCAGCAAGGCTTTGGCGGGGGCGGTATAGCCTT
TCCGGTGCGCGCAGAACAAGTTCCGACCCAACTGATCGACGAGCTGGCGCAGCGCCTGCCGGATCAGCCTGACGGCCCCC
TCAGTTTCACCCTGCTGATGCCCAACCTGGGCAGCGTTCGGGTCAACGCCAACAAAACCGAAAACCGCTGGAGCGTGCAG
CTGGGCTTTGCCCGTCGCGATGTGCTCAAGCGTCTGAGTGCCCACAAAGGCGCGTGCCGCGACTCGCTGTCACAGGCGCT
TGGGCAGGACGTTGAGCTGGACATGCATGAAGATCTTTCAGCATGAGCGCCTTGTGCCTGCGCAAGGTCGACCCGCTGCT
GGCTCAGGTCTCGCGTGAGCTGGGCGCCGGTCAATGCCTGAGCTTCAGCGCCCAGGGCCAACAGGCAGAGCTGACCTTGC
TGCCGCTGATCGCCGCTGACGACACACCTGCCAAGGGCGTTTGGTTGAACTCCGCCGTTGGGGCACTGTGCCTGAGCGAT
GCCGAAGCGCTGCTGAGCCTGCTGGGCGATATCCCCCTGACGCTGGGCGGCGAACAGCAAGCCTGGTACTGGCAGTTTTT
CAATCAACGCCTGAGCCCGACCATTGCCGATCTGCTGGCCCCGGTCGAGCCGCTGCCCCAGGCGTGTGCAGAGCTTACTG
TCGGCTGCCGGATTCAGGTCCGGCTTGCAGATCAACAGATCCATGCCCACCTGCACGCAACGCCCGAGACGCTGCTCACG
CTGCTGCGTTCCGCCCCCTGGCAAGCACGGTTGAAACCTCTCGACGAGCGCTGGTCGATCACCACGCCGCTGATCCTTGG
CGAGCTATCGCTGACGCTTGAACAACTCACTTCGCTGCGTCCTGGCGACGTACTGCTGCCCGCCAACTGCCAGTTCGACA
GCGCCGGCCAGGGTTTTCTGACCCTGGCGGGACGGCAATGGGCAGCCCAGACCGACAGTCAGGACCAGCATCTTTTATTG
CGGCTCAGCCACGAGGAGCACAGCCACCATGAGTACTGAAGATCTGTATCAGGATGATGTCGAAAGTCTCGACGACTACG
ACGATGAAACGGCTGACCAGGAGCACGAGCAACAGTGGGCCGAGCCGGACGACGAGTCCGACTATGCAGAGGCCGAACCG
GATGACGACGAGCAAGAAGAGCAAGAAGAGCAACAAGTACCCTCTGGCCTCGACTCTCTGGCACTGGACCTGACGCTGCG
TTGCGGTGAATTGCGCTTGACGCTTGCCGAGTTGCGGCGGCTGGACGCCGGTACCATCCTCGAAGTGGGCGGCGTAGCGC
CAGGTTATGCCACCTTGTGCCACGGCGAGCGCGTGGTGGCTGAAGGCGAACTGGTTGATGTCGATGGCCGGCTTGGCTTG
CAGATTACCCGGCTGGCGGCTCAGCCATGATCATGGAAGGAGCGAACCCGCTCCTGCTGGCCCTGTTTCTCGGGGCCATG
TCGCTGATCCCTTTTCTGCTGATCGTGTGCACCGCATTTCTCAAGATTGCCATGACCCTGCTGATCACCCGCAACGCCAT
CGGTGTGCAACAGGTGCCACCAAACATGGCGCTGTACGGCATCGCTCTGGCAGCGACCATGTTCGTCATGGCCCCGGTGG
CCCATGAAATGCAGCAGCGTGTGCATGACCACCCACTGGAACTGGGCAATACCGAAAAACTGCAAGCCAGCGCCAGAACC
GTCATCGAACCGCTGCAACGGTTCATGACGCGTAACACCGACCCGGATGTCGTCGCCCACCTGCTCGACAATACCCAGCG
CATGTGGCCCAAGGAGATGGCAGACCAGGCGAGCAAGAACGACTTGCTGCTGGCGATCCCGGCGTTCGTCCTGTCGGAGC
TGCAAGCCGGTTTCGAGATCGGTTTTCTGATCTACATCCCGTTCATCGTTATCGACCTGATTGTCTCCAACCTGCTGCTG
GCGCTGGGCATGCAGATGGTTTCACCCATGACGCTATCGCTGCCACTCAAGTTGCTGCTGTTTGTCATGGTGTCGGGCTG
GTCGCGTCTGCTCGATAGCCTCTTCTATTCGTATATGTGAGGCGGTCATGGAAGCGTTGGCGTTGTTCAAGCAAGGCATG
TTTCTGGTGGTAATCCTCACCGCCCCGCCGCTGGGCGTTGCGGTGCTGGTGGGGGTAATTACCTCGCTGTTGCAGGCACT
CATGCAGATTCAGGATCAGACCCTGCCGTTTGGTATCAAACTGGCGGCAGTGGGCATGACGCTGGCCATGACCGGTCGCT
GGATCGGAGTCGAACTGATCCAGTTCATCAACATGGCTTTCGATCTGATTGCCCGCTCCGGAGTCGTCCACTAGATGCCT
CTGGACGCGCAGAATTTCTTCGAGCTCATCCTCGGCATGGGCTTGGCAATGGCGCGCCTGGTGCCGTGCATGCTGCTGGT
GCCGGCCTTCTGTTTCAAATACCTGAAAGGCCCACTGCGCTATGCCGTAGTGGCGGTGGTAGCAATGATCCCGGCGCCCG
GCATCAGCCGCGCACTGACCTCACTCAATGACGACTGGTTTGCCATCGGCGGCCTGCTGCTCAAGGAAGTTGTGCTGGGC
ACACTGCTTGGGATGCTGCTGTATGCGCCCTTCTGGATGTTCGCCTCGGTGGGCGCTCTGCTCGACAGCCAGCGCGGTGC
ACTCAGCGGCGGCCAGATAAACCCGTCGCTGGGGCCTGACGCTACGCCGCTGGGCGAGCTGTTTCAGGAAACCCTGGTCA
TGCTGGTGCTCATTTCAGGCGGTTTGTCTCTGATTACCCAGGTCATCTGGGACAGTTACATGGTCTGGCCGCCCACTTCG
TGGTTGCCAGGCATGACCGCGGAAGGCCTGGACGTGTTTCTCGGTCAGTTGAACCAGACCCTGCAACACATGATGCTGTA
TGCCGCGCCTTTCATCGCGTTGCTGCTGTTGATCGAGGCCGCGCTGGCGATCATCGGGCTGTACGCGCAGCAGTTGAACG
TCTCGATTCTGGCCATGCCGGCCAAAAGCATGGCCGGTATCGCCTTTCTGCTGGTCTACCTGCCGACGCTGCTGGAACTG
GGCACCGGCGAATTGTCGAAGCTGGCTGATCTCAAGTCGATACTGGGCTTTGTGGTGCAGGTGCCGTGAGCGAAAAAACA
GAAAAAGCCACGCCCAAACAGATCCGCGACGCGCGGGAAAAGGGCCAGGTCGGACAAAGCCAGGACCTCGGCAAGCTGCT
GGTTCTGCTGGCCGTCAGTGAGGTCACGCTGGGCCTGGCCAATGAAAGCGTGAATCGCCTGCAGGCTTTGCTGGCGCTGA
CCTTCAAGGGTATTGAACGGCCGTTCATGTCGGCAGTCGAGCTGATCGCCAGCGAAGGGTTGTCCGTGGTACTGAGCTTT
ACCTTGTGCAGCGTGGGTCTGGCGATGCTTATGCGCTTGATCAGCAGTTGGGTGCAGATCGGCTTTCTCTTCGCGCCCAA
GGCGTTGAAGCTCGACATCAAAAAGATCGACCCCTTTTCCCACGCCAAACAGATGTTTTCCGGGCAGAACATCCTCAATC
TGTTACTGAGTATTCTGAAGGCTGTTGCGATCGGCGCGACCTTGTACACCCAGGTCAAGCCGGCACTGGGCACGCTGATC
CTGTTGGCCAACAGCGATCTGGCCACTTACCTGCATGCGCTGATCGAGCTGTTTCAGCACGTGCTCAGGGTGATTCTGGG
ATTGCTGCTGGTCATCGCCCTGATCGACTTTGCCATGCAGAAGTATTTCCATGCCAAGAAGCTGCGCATGAGCCACGAGG
ACATCAAGAAGGAATACAAACAGTCCGAGGGCGACCCGCACGTCAAAGGCCATCGCCGCCAACTGGCCCATGAAATTCTC
AACCAGGAGCCAAGCGCTGCGCCGAAACCGGTGGAAGAAGCCGACATGCTGCTGGTCAACCCGACTCACTATGCGGTGGC
GCTTTACTACCGGCCTGGTGAGACGCCCTTGCCGATGATTCACTGCAAGGGCGAGGACGAAGACGCCCTGGCGCTGATTG
CGCAGGCCAAGAAAGCGGGCATTCCGGTTGTGCAAAGCATCTGGCTGGCGCGCACGCTATACAAGGTCAACGTAGGAAAA
TACATCCCCCGCCCTACCCTGCTGGCCGTCGGTCACATCTACAAAGTGGTCCGCCAGCTGGAAGAGATCACTGACGAAGT
GATTCGTATCGACGACGACATGTGAACAACCTCAACTCTTGTTCGCTCCCGCGTCCGGTTTTAAGTACCGCGGTGCTGCG
CAAATTTGTGACGTGGAGCGTCACGACAGGCATTCCTACGCTGGAGCGTAAGGAACGATAATCCCAACTATCATGCGACG
CTGCGCGTCGGCATGCCGTTCTGGACGCTCTGCGTCCGATCTTGAATACGCGGTGCTGCGCAGATTTGTGACGCGGAGCG
TCACGACAGGCATTCCTACGCTGGTGCGTGAGGAACGATAATCTCAACTATCGTGCGACGCTCTGCGTCGGCATGCCGTT
CTGGACGCTCTGCGTCCGATCCTGAATGCGCGGTGCTGCGAAGATTTGTGACGCGGAGCGTCACGACAGGCATTCCTACG
CTGGAGCGTGAGGAACGATAATCTCAACTATCGTGCGACGCTCTGCGTCGGCATGCCGTTTGGACGCTCTGCGTCCGATC
CTGAATGCGCGGTGCTGCGAAGATTTGTGACGCGGAGCGTCACGACAGGCATTCCTACGCTGGAGCGTGAGGAACGATAA
TCCCAACTATCGTGCGACACTCCGCGTCGGCATGCCGTTCTGGACGCTCTGCGTCCGATCCTGAATACGCGGTGCTGCGA
AGATTTGTGACGCGGAGCGTCACGACAGGCATTCCTACGCTGGAGCGTGAGGAACGATAATCCCAACTATCGTGCGACGC
TCCGCGTCGGCATGCCGTTCTGGACGCTCTGCGTCAGGTCTTGAGAAGTACGCCAAGCGCAGAGCACGGTAAGTATCAGG
GAGGGGTGTATCGGAGGGTTGCAAGGCGGGAGGTGTTCATCAAGGCTGTGTTCATGAACCCGTCTTTTCTGGGCTCATGA
ACACACTTGGCTTATGCGGTCAGTGCATTTCCTCGCTCAAATGGTCCAGCCCTGCCAGCATCAATTCATGCCGGCGGATG
TCATCCAGGCTGGCGTAGGAACCCGGTGTTTCGTTGACCGCGTGCCACACTACAAAGTCGCGTCGTACGTCCAGAAACAG
GAAGTAGTGATTGAAACGCTCTGACTCCATGAAACGTCGTTGCAGTGCATCACGCAGCTGATCAGGACGCAACGCGCGGC
CTTCTATGTGCAAGGCGATCCCCCAATCATGGTGTTCGCGCCGACTGACGAACGCGACGCCATTGGCCACCGGCCAGACC
GCGGGGCTCTGGGCGGCAACCTGAGCGTAAAATGCCGACTTTTCCGTTACCTCAATCATTTCTAATCCTTTAACTGCACG
ACAGTGTAATCCCGCTCATGGTCCCGGTCGTCCAGACCTTCGCGCATGTCGGGCGGCCACCAAATGACCAGCTCGCGGTT
GTTGGAGTCCGGGCGCTTGCAAGCGTTCCCCGTACAGCCGTGGGTGGCACACCCTGTCAGCATAGCAAACAGCACGAGCA
GGAGCGTTAGGCTACGAATCATCATGGTTTCGCTCCCCGGAGCAGTGACGGCCTGCTTTCTTTGGCCATTTTGGATATCT
GCGGCTGGCGCACAGCGATGTACACCTCACTTTCTTCACCCGGCTGCAGCCATGCATGAGGCCAGGCCGCAACGCCGATT
ACCCAGCGACCGCCGCATCGGCTCTCGTCGATACGTACCGGCTTGTCCGTGTTGTTACGCGCAACCACCACGGCAACGCC
CCAGTCTTTTTTGACGAACCACTGCGAGCGCTGCCCATCAAGCGTAAGACCTTCGCCCGGATCACACAGGCTATCGGTTT
CAAAGGGCAGGGTCTGGCCAGCGCGCAGGCCTTCCGGGGCGGCGCCGTCGACCATTTGGGTAAAGACTTTCTGGATGTCG
CCCCGGGTTGGCAGCTCGCCTCCGTCACGTCGTTCCTTGATTTTCTTCATCTGGTCATCGACATCATGAGGGTTGCCGTT
CTGCACATAGCGCGCTGGATTGACCTGATCGCCGATCAGTCGAGGGGTCAGAATGAACAGCCGCTCGCGCTGACTCAGTT
CGCGACTGCGGGACTGGAACAGCAGTTTGCCGATGTAGGGAATGTCGCCCAGTAGCGGGATCTTGTGAATCCTGTCATTG
GCTTCCAGACCGTGGAAGCCGCCGATGACCAGCGAGCCATGTTCGGCAATCACAGCCTGGGTGCTGACGTTGCCGCGGCG
CACACTGGGCTGGGTGTCATTGATCGTCGACACATCGATCTGGCCATCCTCGATGTCCACGATCATTTGCACTTGAGGTT
TGCCATCGTTGTCCAGCGAACGCGGAATCACTTGCAGACTGGTGCCCGCCGTGATGGGCAGAATGTCAGCGGCACGCTCG
GAGGTGGCCGTCAGGTATTCGGTGCGACTGAGGTCGATCACTGCCGGCTGGTTCTCCAGGGTCAGGATCGACGGGTTGCC
GATGACTGACGCAGAACCATTGCCTTCAAGCGCATGCAGTTCGGCTGAAAACTTGCTGGCGTTCTGCAGGAACAGCGTTG
AACTGGTGCCTGCATCAAACAGGTTGGCACCGCCCCCGACGCTGCCGGCATTGAAGTTCCAGCGACTGGACAGTTCGGCC
AGTTCATTGCGGTCGATGTCGAGAATGACCGCATCGATTTCGATCAGGTTGCGCGGAACGTCCAGCTCCTTGACCAGTTT
CTGGTACATGGCCTTGCGCTCAGGCAGGTCGTAAATCAGTACGGAGTTGTTACGCACATCAGCGCTTACGCGGATATTGG
CCTTGCCTGAGGCATGACCCTTGGCAGTTTTTTTGCTGTTGAAGTTCAATACGCGGTCAATGCCCTGTTGCAGTGCGCCC
GTATCAATACCATTGGAGCCCAGGTTGTAAGGCAGGCCGGCGGCCGCGACACCTGTGCTGTTGGCAACACTGCTGCCCTG
CCCCGGCAGCAGGTTCACGCTGTCAATGCTCTCGCCACGCGAACGGCTTTCCAGCAGCTCTTGAAGAATACTGGCGACAC
CGGCCACCACTAACTGCTGGTCACGGTAGCGAATAGTCCGATCAGCCGCGTTGGCGTACTTGAGTGGCAGCACGACAACA
TCTTGCTTGTCGGCCTTCTCGTCGGGCTTTTCGACTTTCTTGCTGTAGTCGCGCACAAACTCCACGTATTTGGCCGGACC
ACGAACCAGGACGACGCCTTCGTCAGGCAGCGAGCCCCAGCCAAAACGCTTGTCCAGCAGACCGACATCTGTCAGCGCCG
TTTGCAGGTCATCCACCGCATCCGGCGAGACTTCGATGCGCGCCGAGGTGTGCTCGCTGGAAGGGCTGACATACAGCGTG
TCGTTATAGACGAACCACTGAAAGTGGTACTCCTGACTCAGCCGCTCAAGAAACTCTTCAGGGTTCTGAGCACGAATACG
GCCGTCGAGCTTGCCCTGGACAGGCGACATGTCGAGCGACATGCCGAACTCCCTGGCAAAGTCAGCCAGGGCAGTAGACA
ACTCGGTCTGCCGGGCATCATAAGCGTAGGCGGTGTGTTTCCAGGCTTCTGGGGTGACCGCCCACGTGGCAGGGATCACC
CCGATCAACAATAAAGGCAACCACATTAAGGCCTTGCGCATTTCACACTCCCGGTTGCCGGTGATTGAGGATCGAACGCC
CGGACATAGTGGGCGTCGTGTTACGAATAGTGGTTTGCATCAGGCTGAGCATGGCCGCGCGCTGATTGGCCAGGCTTTCC
AGGCGATCGAGCAGGTCACCGAGACTGCAGGGGTTTGCCATCCAGCTGACCAGCACTACGCAGCGGGTCTGCGGATCGAT
GGCCAGCGCGCCGTCGCAGGCACACGCCAGGCTTGCGCCGCCCTCGCCAAGCAAGGCTTCGAGCCGTTGCGGGTCACCGG
CGTCGTACGGGTCGAGCAGTTCGATACTGCAACGCACCCCGTCGCCGACGACCGCCAGCCGAGCATTGGCGTCATCGATC
CAGCAGTCCAGCGGCATCGCTGGACGCTGGGCCGACCACTGGCCAACGATCTCGGTGAATTCACTGAATTCCATCGATGA
CTGCTTTATTGATACCGTGCTTGGCACGCAGGCATTCATTGACGGCAATACCGGCGACATCGACCTGCTGCTGGGCATCA
TTGAATGCCTGCAGGTCTTCGACGGTGCCACTCTCGGAGGCTTCCATCGCTGCCTGGTCCATGTTGGTGTGAGCGCGGCT
CACCGAGTTGTCGAGATGGCGTTGCAAGCTGTTGAAACTGATCATGTCCTGGTGCTCCAGCAGAAGGGTTCAAACCTTGA
GTGGAGCAAACCCGCCGAGCGGTTCCATCATGCAATCAAGTGAGTGTGTATCAAGCAGCAGGCTCGACACCCAGCAACCC
TCTGCGCAGGTCTGCCCAGTCGATATCAAACGCGCCATTGGCATCGCTCAGGCGCAAGCTGCCCGAGGCAATCGTTGCAT
CGCGCTTGAGCTGCCAGTGCTCGGAAAAACGGCTGTCTGCCAGCCACTCGGCCACCGGTTCGGCTATTTCAGGGTGAACA
CTGAGCGTCGCGACCGCTTCATTGAGCTGGCTGGCGGCCAGGTTTCTGGCCAGTGCCCGTGCACGTTCGGCCAGCGTGGT
GTCGTCCAGCAAGTGCCGCAAGGATTCACTCAACAGCTCTTCTACGGCGGTCATTGCCTGCTGCTGCAACGCCTCGCGCT
GCACCTGAAGCTCGCCGAGAAACGCGTTGGCGTTTTCCCAGAACTGCGCCAGTGCCTGCTGTTGAAGGTGCTCGGCTTTC
TCTTGCTCAAGGGCCAGTATCTGCGTGGCCTGCTGCCGCGCGTCTGCCAGGATGTCGCGCGCCAGCAGGCTGTCGGCGAT
GTCTTCGCGGCGCAAGATCGGTTCGGGCAGCAGCGCAGCGGCCGTCAGAGCAATACTGCGTTTGGCGAGCATGGGAATAT
TCCTGATGCAGAGGGCTGGGTCGGGTTCAGGCTGCCGTGACGCGCCACATGATGGCCTGCCACAACGCCTGAAGTTTGTT
TTCGGGTGCCTTGCCTGGGGTGTCGGGCACTTCGTTGGGCGGCCACTCCAGACGCAGTCGCGACCAGTATTGCGGTCCAA
GCCAGGCGCCCAGCAGCAGGCGTGCGTCCTCGTGTTCAAACTCCAGCCAGACACCGGGGCGCAGCGCTTTGGTCAACCCC
CAGCACCATTGACCTTCAGGGCCGTCACTTTCGTTACGGGAGAAGCAGATGCGTTGCGCCAGGCTTAGCGCCTGCTCACG
CTGCGAGGGCGTCAGTGCCAACCAGCGCAGCACCGATTCCGCGGGGACTGGCGGCTGAACCGGGTCGATGCCCAGACTCT
GCAGAAACACGCCATGACGACTGGCCATGAGCGCATCGCAGTCGCTGACCGATAACCCACGAGCGTTGGCGAATCGGTCA
TGCCACTCCGAATGTGCCCACTGCCAGGGGTTGCACCACCAGTGAACCCAGTGATCCTCGGCAGAAAGGCTCATCATGCA
CGCGCCGGTAGCGTTGAGCGACCGCGACTGCCAAACCCGATCCGTCGCAACAGACTGGCGCGCCAGTCACTGCGCACCAG
CAGTGCGCCGATCAGCAACACCAACGCAAGACCGGCAGGTGCCACCCAGAGCATCAGGTTCCAGAATGGCAGGTTCGTGC
TGTCCAGCTTGAAGGGCCCGAAGCTCACCCATTGTGTGGTCTCTTGAAACTCCGCAGCAGGCACAAACACGATGGAAAAC
TTTTTCGAATCGACAGATTGCGTGGACATGCCTGGAATACTGCTGGCGACCATCTGTTGAATACGTCCGCGCACACTGTC
GGGATCAAGCGCAGCAGAGTGTTTGATGAACACCGCAGCAGAAGCCGGTTGAACAGGTTCGCCTGGCGCGATGCGCTCGG
GCAGTACCACATGCACCCTGGCCACAATGACTCCGTCGATCTGCGACAGCGTGGCTTCAAGTTCCTGGGACAAGGCGTAG
ATGTAACGGGCACGCTCTTCAAGCGGTGTCGAAATCACCCCTTCCTTCTTGAAAATCTCTCCCAGCGTGGTGCGCGAGCG
CCGAGGCAGACCCGCAGCGTCGAGCACTCGCACGGCGCGGTTCATTTCGCTGGTAGCGACAGTCACGACCACGCCGGTTT
TCTCCAGACGTTTACGCGCATCGATATGCTGATCGGCGAGGCGCGCTACGACCTCATTGGAATCCTGCTCGGACAAGCCA
GTGAACAAGTCAGTCTCATCACTGCAGCCACCGAGCAGCAGCATGCACAACAGCAGCAGCCCTGCGCTCAGAAAATTCAC
GGAAACCTCTACTGCAGGTTGGTCAACTTGTCGAGCGCCTGAGCGCTCTTGCTCACGACCTTGGTCGTCAACGCCATTTG
CAACGAGCACTGCGACAACGCCCGACTCATCTGCACGATGTCTCCAGGATCTTCGGAGTTCGACACTTTCTTCATCTGGC
GTAATGCCTGCTGTGAAAGCTTCTCGGTACTGCCCAGCCGCTCGGACAGCGCACTGGCTATCCGGTCGGACAGGTGCGAC
GCTGCGGGCCCGCTGTCGGGGCGCATCGCCGCATTGAATAGGTCGACATCCGCCTGAACGGGCTCGGAGCCGAGCCCCTG
ATGAGCATTCTGCCCAAGCTCCGGCGATACACTTTTCAAATTGCTGAGTTGGGAAATGGTCACACTGGCTCTCCGTCAGG
CGGCTGTCAGTCAGGCCACGGCCTGGTTAGTCTGGTTATTGGTGCCTTGCAACAGCGCATTGATCAGCTGAGCTGCAACT
TGCGCAGCGCTGGATTGTAGGTCGGCACCTGCGTTACCACCAGCATCCTTGATCGTCTCTTCAAGCCCGCGTTGCAGCAA
GCCGCTCAGCAACTGACCCAGGTCCTGATTGGACACGTTGCCCGTAGGGTTAGCCGCTGGCGTGCCACCTGCCGGCTGCG
TGGAATTGTCGACCGGAGTACCCAGACCGCCACCCGACGAAACCGATTGCAAACCACGGTCGATGAGTTGACCGATCAGC
TGACCTACGTCGACGCTGCCATTACCATTGGCGGCGGGACCTGTGTTGGCATCGATTGCAGGATCACCCAGGGAGGTGTC
ACTCACTGGCGAACCCAGACCGCCGCCACTGGTAACGCCACTGGCATCACCTTGTTGCTGGCCGAGCTGTTGACCAATGA
CGTCGAGAGCCGAACGAAACTGAGCGGTTTCCTGTGCATCCAGGCCGTTGTCTTCCTTCAGCTCGTTCATCCACGAGCCG
CCGTCACGGGTAGGGAACTGGGCCTTGTTGTCGTCCATGAACTGGGCGACTTTTTCCAGGGTCGGCATGTCATCACTGGA
GAAGGTTGTTCCGCCTTCACCACTCGGTGTCAGCAGATCGTCCAGCACGGCTTTGCCGAGGCCGTTGAGGACCTGGCTCA
TCAGATCGGATTGCCCGGCACCCGCGTCGCTGCTCAGACCGCCGCCGACACCCGAACCAGAACCCGCCCCGCCACCACCA
CCCGCGCCGATGCCTGCTGAGGCGCCGAAATTGTCGCCGAGCTTTTCGTGGATCAGCTTGTCGAGCGATGCAGTGATGTC
ATCGATGCTGTTAGCCGACTTGCCATCCGCAGCCATGGCCTTGGCGAGCATTTTGCCGAGCGGTGAGGTTTCATCGAGCT
GCCCACTTTGGGTCAGCGCCTGAACCAACTGATCGATTACAGCCTTGAGCTCTTTGCTGGAAGTGCTGGTGTTGGCGCTC
ACATCGCTGTTGAGCGACACGGGGAACAATGATGCAGAGGTTTGCAACGAACTGATGCTGTTAAGTGCTTGCATAAAACG
CCCATCCCAAGGTAGCGGCCCCCTCTGATGAGGGGGCAATCAGAAATAATTAGTAACTGATACCTTTAGCGTTCGTCGCT
GTGGCACTGATTTTCTTGTTGGAAGAGTCTTCTTTGCCGGCCTGGATGGCGTTGAGCACGTCCATGGTCTGCTTCTTCAT
GGTTTCCTGAGCCTGCATCGCAATCAGCTTCGCGCCGTTGGCGTCCGATTCTTTGCTGGCCTTGGCTTGTGCATCAACCG
ACAGGCTGTCGCCGGTGCCCGAGAGAATGTTTTTCTGAAGAGTGGCGTTCGAAGCAACTGTGTTGACACCCTGCAATGCG
CCGCCAACACCGCCAACAGCGCTGTTACCAAGGTTGGTGAGTTTGGAGGTTAATCCTGCAAATGCGACCATGATTTGATG
CCCCTTAAGATTTACCAGCGTGATTGCTTGGTACTCACTAGGTGGCAGCAGCCTGCGAATCGGTTCCAGCGTCTTTGCAA
AAAATCAGATCTGCAATTCTTTGATGCGTCGATAGAGCGTACGGCGCGGCATGTCCAGCTCCAGGCTTACCGAATCCACA
CAATTGTCGTGGCGCTTGAGCGACTCCTGAATCAAGGCTTTTTCGATCACTCGCAATTGCGATTTGAGCCCACAGGCCAA
GTGCTCTTCGCCCGGCGGCTCGGCGCCCAGCAGGGGAAAACCCAGCACATGGCGTTTGGCTGCAGCCTTGAGCTCACGGA
TATTGCCTGGCCAGTCGTGGCCCAGCAGCACTTTGTGCAGCAGCGGGCAAGCCTCGGGAACGGCAACGCCGAGCTCTCCG
GCAGCGGCCGCCGTAAAGCGTGTGAACAGGGGAACGATGCGATCGGACTGGGTACGTAACGGCGGAAGCTTGAGTGTCAG
GACGTTCAGGCGAAAATACAGATCGCGACGAAACTGCCCCCGCTCGACGGCGTCGTCCAGCGAGCATTGGGCGGATGCGA
TCACGCAGATATCCAGCTTGATCGTCGACGTCGAACCCAGCCGTTCAAGCGCTCGGGTTTCCAACACCCTCAGCAGCTTG
GCTTGCAGGCTCAGCGGCATGCTATCGATCTCATCCAGGTACAGCGTGCCGCCCTGCGCCGCTTCGACATAACCGACTCT
GGAGCGGTCAGCGCCGGTGTAGGCACCGCTGACCACACCGAATAACTCGCTCTCGGCGAGGGACTCCGGAATGGCCGCGC
AATTCATCGCCACCAGGCGCCCTTTGCGGCCTGACATCTCATGAATCCGTCGGGCAATCGTGTCTTTGCCCGTGCCGGTC
TCACCCGACAGCAGCACGTCGATACCCAGTTGCGAAATACTTTCGGCAACTATCCCCAGATTCGGAACCCGCTCCTCGTC
CAGATCATCCTCAAACCTTTCATCAAGACTCATCCCATGACCCCCAGGACATCAACGTTGCATAACCACACCTGCGTTTC
AGAACCCGACCGTCGCAGCGATCGGCGCTGCAACTCCCAGTTCTTTCATGCGGTGATACAGAGTGCGTCTTGGCAACTCG
AGCTCCTGAAGCACCGCGTCGAAATTGTGCCTGTGCCGCTTCAGGGCATCCTGGATGAGCATTTTCTCGATGATGCGCAT
TTGCGTGCGCAGCCCCGTGGCCGGGTCAAGCGCTTCCACAGGGTCGGCGCCCAGCAAGGGGAAGCCGAGTACGAAGCGCT
TGGCGGCAGACTTCAGTTCACGGATGTTGCCCGGCCAGTCGTGGCTGAGCAGCAGCTGAACACGCCCGCTGTCCAGCGCA
GGAGCGGGACGTCCGAACTCGGCAGCGATACCCTGGGTGAACTGGTCGAACAATGGCAGGATCTGTTCACGACGTTTGCG
CAAGGCTGGCAAGTGAAGCGTCAGCACGCTGAGCCTGAAAAACAGGTCGCGACGGAAAAGTCCTTGTTCCACCAGTTCAT
CCAGTGGCCGCTGGGCCGAGGCAATGATCCGCAGATCCACCGGGATGAATTCGGTCGAGCCCAGACGCTCGATACCCCGA
CTCTCCAGCACACGCAGCAGTTTGGCCTGCAGGCTCAACGGCATGCTGTCGATTTCATCCAGGTACAACGTGCCACCACT
GGAGGCCTCTATGTAGCCCTCGCGAGCCCGGCATACGCCGGTGAATGCGCCGTTGACCACACCGAATAACTGGCTCTCTG
CCAGCGACTCGGGAATGGCTGCGCAGTTCATGCCCACAAAGGGTCCCGACCTGCTGGACAACTCGTGAATGCGGTTGGCC
AGTGTGTCCTTGCCGGTGCCGGTTTCCCCGCACAACAGCAAGTCCATATCCAGGAACGCGCTATTCATTGCAATTTGATG
ACCAGCTGATAATGCAGTTACGCCCCAACACTCTCGGACGTCCTTATCGATGCCTGTGCTCATCGTTCACTCTCATTGTG
GGTGGCAAGCGGAGTATTAATACCACGTCTTACAAGGCAGACATATATTAATTTAGTTCCCCGGAAAATGAGAAAAAGAT
CACAAAGTTGAGAATTACTATCATAGTAATATCATCATACCAAGCCGACCCCGCCGATAGACTCAGGCTCTTGAGATGAT
TACTTTAATCTATCGTTACTCCAATGCGAACAAGCGCTTACAGTGCCCATGCACTGGCTCACCCCGCAGCCACAGGGCCT
CTCCACACCTGAAGGCAGCTGTGACCAGAGAGAAGACCGGGCACCTTTGAGCAGCAAGCGCCCCAAAATCGCGCAATCAA
ACGCAACTAACTTATTGTCACTACTCGAGAGACATATATAAGACCCTTCAAAAAAACTAAAGGGAGTGGCAAGTAAGAAA
ACAGCAGAAACCCGAACACAAAAAAAAGAAAACCAACCGATTTGTAACGGCGAGCTTAAAGAAGCGGATAACAATAATAT
CAAAAAACAAACAACAGCCTGACACTAATTACTTGCACACTTTAACAGTCAATACAACGAGCTTAGTACCGCCTCCACGA
GCAGTCGGATTTCCGAACAACACAGAGGCTTGAATACTGGCAAAGCGGTCATAGCCCCGGTTTTTCGGCACCACTAGTGA
TGGCTTTTAGTCATCATCGCATTCGGCAATCCGAACAAAAGCCCACCTGCTTAGAGTATTTCCAGGCACAGCCATCTAAG
GATTGGCGGAAAGGATTCAGCGTAGCTTATTACCGAAATCGCAGGTTAAGGTTCTGTGAACCCACTGTTATTACCACCGA
TGATAGCGTGCCATCACCTAGAATGTTTCTAAATGTGTGTAATCTTTCACTTACATTCGGCTGAAAAAGTTCATCAAGAT
GATCACATTCCGCACTCTAAATAATATGGCCATCCGCCACCTTTGGGATCCAAGAAACGGGTAACGTTCAACATAAGAAG
TTGTATTGAGGCAGATCAATATCGTCCGACAACGAGAAAAAGCACCAAAAAAGTGCGCTTTTCAGGGATTTTCAATAGGA
CAGTCGAGGAAAACCGGGGTTATTGGCGTGGATCACTCGCAAAAACCACGACGCGCGGCCCCGAGGGCAGCTCGCGCGGA
CCGCTGCGATACTCGTCGTCGTCACGCTTGCGAGGCGACGAACGGTCATCCCTGATGCGGGGCAACTGTATCCGGTTTGT
AAGCGGATCAGGTTCCACAAGAGGTGAGGATTGGGCGATCTCTACCGCCGGCGTGGATTCAGCTGCAGGAACTGGCTGTG
ACGCCTCAGGCGCGGTGGGCTGCTCCGCCACCGGCGACGGCTGAGCCGTTTTGGGCGAAGGCAGGTTCTCGGCTAACTGA
GCCGACTGCACCGGCTTGGGCAGCGGCGGACGCTCTGCAACACGCACTGGACGCTCAGCCACAGGCCCGGGCGCGGGCAG
ACGCTCAGTCGCCCGTTTCACAATGGCTGAAGGGGTGACCACCGGGGTGCTGGCAGTCACCGGGGACTCACCGGTAATGC
GCGCGATACTGGTCGTCAGCACGCGATTCTGGGTTTTGGGTATCAGCAGACGTCCCGGTCCATCGAAGGTCTTTTTGCGC
AGGAATGCCGAGTTCAGCCGCAACAACTGGCCCTCATCCACACCCGCCGTGGCCGCGAGCTGGGTCAGGTCTACGGCATG
GTTGAGCTGGACTACGTCAAAATACGGCGTGTTGGCGACCGGGGTCAGTTTCACACCGTAGGTATTGGGGTTGCGCACAA
CCATTGAGAGCGCCAACAGTCTGGGCACGTAATCCTGGGTCTCCTTGGGTAAATTCAGGTTCCAGTAGTCAACAGGCAGT
CCACGCCGTCGGTTGGCCTCGATCGCCCGACCGACGGTGCCCTCACCCGCGTTATAGGCGGCCAGCGCCAACAGCCAGTC
ATTATTGAACTGATCATGCAGGCGGGTCAGGTAATCCATCGCCGCCTTGCTGGAGGCCACCACGTCACGGCGAGCGTCGT
AGGTCGCGCTTTGATGCAGATTGAAGCTGCGCCCCGTGGATGGAATGAATTGCCACAAACCTGCCGCAGCGGCCGGAGAG
TTAGCCATGGGGTTATAAGAGCTTTCGATCATCGGCAGCAGTGCCAGCTCCAGCGGCATGTTGCGCTCGTCCAGGCGCTC
GACAATAAAATGCAGGTACGGGCTGGCCCGGACACTGGCCCCCGTGATAAACCCGCGATTGCTCAGCAACCAGTCGCGCT
GGCGAGCGATACGCTCATTCATGCTCTGGCCATCGACCAGTCTGCAGCGCTGGGCAACCCGCTGCCACACGTCCTCGCCG
TTATAAACAGGCAGATCGGAGATTTTGTCTGCAGCCCGCGAACCTTCCTGATCGTCTCCCCCCCAATAGACCAACCCTGA
CACCAGCCGCGGCGGACGGTCCTGACGCGGCGGCGAATAGTCCACAGACTGGCAGCCCACACACAGAGCGCCCATAGCGA
GGACTGCAATTTGAACAGCGCGAGCCAGCAAGCGAAGGCTCGATACGGGGAAGGCGACGGCGGGCATGGGCGGGAATGTC
CTGAACGTGTCCATCCTACGTGGCGCGCTCGCCGTTACGGTTCCCTTTTGAAACCGAGATCGCCGCACACAACGCGTTGC
TGAATCCTTTCAGCCATAAGTTTTTCCGATGGAACCCGCTGGCATTGCATGCCACTCATCCTATAAAGGAATTTTCACGT
TTTGCACCAGGCGGCTATAAACGATAAAAAATGGACAGGGAGATTCACCGTGCAGTCATCATGGATCCACCGGAACACCG
GAAGCATCATTCAGCCAACCGTCACCCCTGACGCACATGCTGCAACTGATCTGCAGCAAAGAGCCGAACAGCCCAGACAA
CGCTCTTCGCACTCGTTGAGCAGTGTCGGCAAGCGGGCGCTGAAAAGCGTCGGTAAATTGTTCCAGAAATCCAAAGCGCC
GCAGCAGAAAGCTGCCACGCCGCCCACCGCGAAAAACGTCAAAACCTCCCCGTCCGCTGCAAATGTGGCTACGGCTTCAA
ATGCAGCTACGCCCAGAAACAAAGCCCGCGAATCCGGTTCTTCCAACAGCAGCCCGCAACATACCAATAGCGCACCCAAG
TCGATTCTGCGTACCCACCCCATCCAGGCGAGCAGCTCGGGCGCGCAGACGCATGAAATACACCCGGAGGCAGCCTCCCG
TAAAAACCTGCGCGTAAGGTTTGATCTGCCGCAAGACCGCCTTGAGCGCAGCCCGTCGTACCTCGACTCAGACAACCCGA
TGACCGATGAAGAAGCGGTCGCAAATGCCACTCGCCAATCCCGCTCACCTGACAGTCGCCTGCAGGGCTCTGACGGTATG
AGCAGGTCAATGCTGGCCACAGATCCAGATCAGCCCAGCAGCTCAGGCAGCAAAATCGGTGATTCAGACGGACCGATTCC
GCCACGCGAGCCCATGCTGGGGCGCAGCAACGGAGGCCGTTTTGAACTGAAAGACGAAAAACTGGTTCGTAACCCGGAGC
CGCAAGGCACCATTCAATTGGACGCCAAGGGAAAGCCTGATTTCTCAACGTTCAATACGCCCGGTCTGGCGCCGTTACTG
GATTCGATTCTCGCCAACCCCAAGCAAACCTACCTGGCCCATGAAAGCAAACACGGTGTGCACGGGCACCAGTTGCTACA
GGCCAACGGGCACCTTCTGCACCTGGCGCAAGACGACAGCTCGCTGGCCGTGATCCGCAGCAGCAACGAAGCGCTCCTTA
TAGAAGGAAAGAAACCACCGGCCGTGAAAATGGAGCGTGAAGACGGCAACATCCACATCGACACCGCCAGCGGCCGCAAA
ACCCAGGAGCTCCCAGGCAAGGCACACATCGCTCACATTACCAATGTGCTTCTCAGTCACGACGGTGAGCGCATGCGTGT
GCATGAGGACCGGCTCTATCAGTTCGACCCGATAAACACTCGCTGGAAAATACCGGAAGGCCTGGAGGATACCGGTTTCA
GCAGCCTGGCCACTGGCGGCAACGGCTCGGTCTATGCAAAAAGTGACAATGCCGTGGTCGACTTGTCGAGCCCGTTCATG
CCGCACGTGGAAGTCGAAGACCTGCAATCATTTTCGGTCGCGCCGGACAATAGAGCAGCGTTGCTCAGCGGCAAAAAGAC
CCAGGCGATCCTGCTGACTGACATGAGCCCGGTAATTGGCGGGCTGACGCCGAAAAAAACCAAAGGCCTTGAGCTCGACG
GTGGCAAGGCGCAGGCGGCGGCGGTCGGTTTGAGTGGCGACAAGCTGTTTATCGCTGACACTCAGGGCAGATTTTACAGT
GCAGACCGTAGCGCATTCGAGGGCGATGAGCCGAAATTGAAGCTGATGCCCGAGCAGGCAAACTTTCAGCTGGCAGGCGT
GCCCCTCGGTGGCCACAACCGCGTTACCGGATTCATCAACGGGGACGACGGCGGTGTTCACGCGCTGATTAAAAACCGTC
AGGGCGAGACTCACTCCCACGCTCTAGACGAGCAAAGCTCAAAACTGCAAAGCGGCTGGAACCTGACCAATGCGCTGGTG
CTAAACAACAATCGCGGCCTGACCATACCCCCGCCGCCCACCGCTGCTGACCGGCTCAACCTCGATCGTGCGGGCCTGGT
TGGCCTGAGTGAAGGACGCATTCAGCGCTGGGACGCAACGCCAGAATGCTGGAAAGATGCAGGCATAAAAGATATCGATC
GCCTGCAACGCGGCGCCGACAGCAACGCTTATGTACTCAAGGGCGGCAAGCTGCACGCACTCAAGGTTGCGGCCGAACAT
CCCAACATGGCCTTTGATCACAACACAGCACTGGCGCAGACCGCGCGCTCGACAAAAGTCGAGATGGGCAAGGAAATCGA
AGGCCTCGACGACCGGGTCATCACCGCCTTCGCAATGGTCAGCAACAAACGCTTCGTCGCCCTGGATGACAAGAACAAGC
TGACCGCCCACAGCAAGGACCACAAACCCGTCACGCTAGACATTCCCGGGCTGGAAGGCGATATCAAAAGCCTGTCGCTG
GATGAAAAACACAACCTGCACGCCCTCACCAGTACCGGCGGGCTTTACTCCCTGCCCAAGCAAGCCTGGCAGTCGGTCAA
GCTGGGCGACCAGATGCGAGCCAAATGGACGCCGGTTGCCCTCCCTGGAGAACAGCCGGTCAAAGCGCTTTTCACCAACG
ATGACAACGTACTCAGCGCCCAGATAGAAGATGCCGCGGGCCAGAGCCTGATGCAGCTCAAGGCAGGCAAATGGCAAGCT
TTCGAGCAGCGCCCAGTGGAAGAAAACGGCCTGAACGATGTGCACTCGCGCATCACGGGTTCCAACAAGACCTGGCGAAT
TCCAAAAACCGGGCTGACGCTCAGAATGGACGTCAATACATTCGGGCGCAGCGGCATGGAGAAATCCAATAAAGTCAGCA
GCAGCGACTTCATACGCGCCAACATCTACAAAAACACCGCAGAAGTGCCCCGCTGGATGCAGAACGCAGGTGACCATATT
CAGCATCGCTACCAAGGTCGCCTGGGGCTCAGAGAGGTGTATGAAACCGAGTCGATGCTGTTCACGCAACTGGAGCTGAT
CCATGAATCCGGGGGAAGGCCTCCGGCACGGGGTCAAGACCTGAAAGCGCGCATCACCGCCCTGGAATCAAAACTGGGGC
CTCAAGGCGCTACGCTTGTCAAGGAACTGGAAGCCCTGCGCGACGAGCTGGAAAATCACAGTTACACGGCGCTGGTGTCT
ATCGGTCAGAGCTACGGCAAGGTGAAAAATCTCAAGCGCCAGGATGGCATTCTCAACCAGCACGGTGAGCTGGCCAAGCC
GTCTGCGCGCTTGCAGTTTGGCAAGAAGCTCGCTGATCTGGGCACAAAGCTCAACTTCAAAAGCTCTGGGCATGATTTGG
TCAAAGAGCTGCAGGATGCCTTGACCCAGATCGCTCCGTCTGCGGAAAACCCCACCAAAAAATTACTCGGCACGCTCAAG
CATCAAGGGCTGAAACTCAGCCACCAGAAAGTAGAGGTGCCCTTGGGGCAGCGCCGCGATGCCAGTGAAGATCATGGGTT
GAGCAAAGCGCGTCTTGCGCTGGATCTGATCACACTGAAAAATCTCGGCACGCTGCTTGATCAGATCGAAGAGCTGCCGC
CGCATAGCGCCATAGCGCCGCTGGAAAAGAAACTGGCCACCCTGCGTGATGTGACGTACGGCGAAAACCCGATCAAGGTG
GTCACAGACATGGGCTTTACCGATAACAAAGCGCTGGAAAGCGGTTACGAATCGGTCAAGTCATTCCTCAAGTCGTTCAA
AAAACCCGACCATGCCGTAAGCGTCAATATGCGTGCAGCCACAGGCAGCAAGGACCAGGCCGAGCTGGCCGGAAAATTCA
AAAGCATGCTCAAGCAACTGGAGCATGGCGACGACGAAATCGGTTTGCAGCGCAGTTACGGAGTGAACCTCACCACCCCG
TTCATCATTCTTGCCGACAAGGCCACAGGACTGTGGCCAACGGCAGGCGCCACCGCCAACCGTAACTACATACTCAATGC
CGAACGTTGCGAGGGCGGAGTGACCCTTTACCTGATAAACGAAGCTGCGGGAAACGTGAGTGGCGGCTTCGGTGCAGGCA
AGGACTACTGGCCAGGCTTTTTTGACGCAAACAATCCTGCACGCAGTGTTGATGTCGGCAACAACCGCACACTGACCCCC
AACTTTCGCCTGGGCGTGGAGGTGACCGCCACCGTCGCCGCCAGCCAGCGCGCTGGCGTGGTCTTCAATGTTCCGGATGA
AGACATTGACGCGTTCGTCGACGACCTGTTTGAAGGCCAGCTCAATCCATTGCAGGTGCTGAAAAAGGCGGTGGACCATG
AAAGCTATGAGGCTCGGCGATTCAACTTCGATCTCACGGCAGGTGGAACGGCCGATATACGCGCCGGTATCAACCTGACC
CCGGATAGAGACCCGAATGCCGATCCCAATAGCGATTCGTTTTCTGCGGTGGTACGTGGGGGATTTGCTGCGAACATCAC
CGTCAACCTGATGACCTACACCGATTACTCATTGACCCAGAAAAACGACAAGACCGAGCTGAAGGAAGGCGGTAAGAACC
GCCCGCGCTTTTTGAATAACGTGACGGCTGGCGGGCAGCTTCGCGCTCAGATCGGCGGCAGCCACATGGCCCCCACGGGC
ACACCCGCCTCCGCCCCAGGCCCCACCCCCGCCTCACAATCAGCCGCCAACAACCTGGGCGGAGCGCTCAATTTCAGCGT
GGAGAACAGGACGGTCAAACGGGTCAAGTTTCGTTACAACGTCGCCAAGCCGATAACGACCGAAGGTCTGAGCAAACTGT
CGAAGGGCCTTGGGGAAGCGTTCCTGGACAACACGACCAAAGCAAAACTGGCGGAGCTGGCCGACCCTCTGAATGCACGC
TACACAGGTAAAAAACCGGATGAGGTTATTCAGGCGCAACTCGACGGGCTTGAAGCGCTGTTTGCCGACGTACCACCGCC
CAAAGACAACGACAAGCAATACAAGGCATTGCGCGACTTGAAACGCGCGGCGGTCGAGCATCGGGCATCAGCCAACAAGC
ACAGCGTGATGGATAACGCACGTTTTGAAACCAGCAAAACCAACCTCTCCGGCCTGACCAGTGAAAGCATACTCACCAAA
ATCATGAGTTCAGTGCGCGACGCGAGCGCACCGGGCAATGCGGCAAGGGTTGCCGAATTCATGCGCCAGGACCCGAAACT
TCGCGCCATGCTCAAGGAGATGGAGGGCAGTATCGGGACGTTGGCACGCGTACGGCTGGAACCGAAGGACTCCCTGGTCG
ACAAGATCGATGAAGGCAGCCTTAACGGCACCATGACTCAAAGTGACCTCTCCAGCCTGCTGGAGGATCGCAACGAGATG
CGCATCAAGCGCCTGGTGGTATTCCACACCGCGACCCAGGCTGAAAACTTCACCTCACCAACACCGCTAGTCAGCTATAA
CAGCGGAGCAAATATGAGCGTCACTAAAACGCTGGGGCGCATCAACTTCGTTTATGGCGCAGACCAGGACAAGCCGATTG
GTTACACCTTCGACGGCGAATTGTCACGACCATCGGCTTCGCTCAAGGAAGCGGCTGGCGACTTGAAGAAAGAGGGATTC
GAACTGAAGAGCTGATTACGAAAACAGTAAAAAAGCCCGCGCTTCACGTGCCTGGGAAATGAACCCGCGAGTCACGTCGC
AGAAGGCCGGCTCATCAAGCGATGCCAGTTCACGCTGAGCACAAAAACGCACATCGCCCTGATCGACCGCAAACCAGCAG
CCGTGCAAGCGCGCTACGTCAAAGTTGAGGCTCAACAACTGCTGCAAATCGGTGGCACGCTCCGGGCAACGGCCGATACG
ACAATGAAAGATGACCATCTCGCTGTGCTCGGGTAACTCAATGATCGCCGCTTCGTTGTTCTGACCGTCATAAAGGGCGC
ATACGCCGTTCTGCAAGGTCAGTGACGTGCCGAGTTGGGCGCCCAGAGAATTTATGAAGCGGGCGAAATCCGGTGACTGA
GGTTTCATCGTCATAATCCTTTAAAATAAAAAAGCCTGGGGTTACCAGGCAATGTGTGGCTACAGGATCAAGTCGGTTCC
AGAAACGGCATGTATCTACGACGAACATAAAAACGGCCCTCTATATAGACAGTCGTTAGCGTCTGCGGCCCTCCTCCATG
GCAACCAGCTCGTCACCCTCGACGGCAGGTTTCTCTGATTTAAACGCGTTACGCACGGCAGATGGAGCGTTCAACACCCC
CTCCTCCACGACTCTTACGGTATCCACGGCCATTTGGGTCGGTAATTGCAAAGCCCCCCTGCCCATGTGATAAGCGCTTT
CCACTGCTCTTGGCACGCCACCCAACGTACCCGGTTGGAACGTATGTGGCAGAGATGCCCTATCCGGATGGCGGATATTG
TTCAACACGGTCTCAGTACGGGCCAGCATCGGTGTCGTACCTCCCATGCCAGCGTCCTTCAACGCTTTGGCTTCAGCCGT
TATCGACTGGTTGGCGTAAAGGGTGGACAGATAAGACACCGAGCCCGTCGCAGCCAGCGCCATGTTGCGCAGGATGTTTC
CCGCACTGAGCCTGCCGGGCTCACCTTTTGGCATGGTTGCCAAAGGTGGCACCAGGGCGTTCACGGCAGAGCTCTGAATG
CCCGATATGGCTTTGCTGTAAAACGCGGTGCGCACCGTCGCCTCGCGCAGGTCAAGCCCTTTGGCCAGATCCTTGCCCAG
GTCTGCATTTTTCCTCTCAGGCGTGAAAACTGGGATCTTGCGCCCCTGTGGATCCACGTAGTTGGACTTCAACTGTGCAA
TGGTCTGTGTGGTAGCCGAAATAGCACCCGCCATCCCGGATGTCAGCGCCTTTGCAGTCAACGTCTGGCCGCTGATCTGA
TTGAAATCATGAAGCATCTGGCGAACAGCCTGCCCACCGCCAAAGGCGCCGTAAGGGATCATTTCACCCAGTGGATGGGT
GGACGAGACCTGAACTTTTTTCTGGTTCAGAACGGCTCGTTCGCCCGCCACGAATGCTTTGTCTTCGGTCATTTCCTGAG
CGGTTTTCTTGACGAGCGCACCGTCCTCATTCTTGAATTCAAAGGGATCCGGAATCACAGAATTAGTGTCAATCCCCTTG
AGCGGAACCATGTTCATGCGCTCATTGAGGCCGGTCTTCTGCAACCCGGCCTGAATCAACGGCTTAACCAGATTGGTGAC
CCCTTCGTGGGCAACCCCCGCAACCAGTCCCACGACTGCGGCCTTCAACATGCTGGCGTCGCTACTTTTTCCGGGTACCG
CGCTTTTCATCTCATCACTGGTGGCCGTACGGACGAAGCCCAGGTGGGTCATGGACGCAATGAATTGCGGAACAGCCGCC
GCCACAATCGGCCCGACACCCTTCCAGCCGCCCACAGAATTGCGATCCACGTTCAGTTTGTCGACCAGAGTATCCATCTG
CGCATGAGCAGCCACCGAATTCAGGCGCTTGGCTTCCGGTGACTTGGGGAACTCTGCGTGCAGATCGACCAGAGTCGCCT
TGGCGTTGACCAGCGCTTGTTTGTCCATCTCAAGAACGAGGTTATCGCCCTCCTCGACGTTTCCCAGCGCAGCGTCCAGA
TCTGCTATGTGCCCGTCCAGTGACGTAATACTTTCATTCAGCCCGTCCTCAATCGCTTTGCTGGCGCGGTCCGCATACTC
ACCAAGCGCTTTCTGACTGACAGCCAGAGTCGTTCGGTCACGCAGTCCACCAGCGCCAAATGAATGGGCCGTTGCATCGT
GCATAAGCTGGAAATGCTCTACCTGATCTGCAACTGACCGTGCAAAACCCTTGATAAGTTGCCAGACTTCGGCCTTGTCA
GGCGCCTGCCCCGGCTGGGCAAATTTGCCCAACAGTTGCTGCAGCTCCGAGCCGTGAAACTGTTTCAGTTGATAGCGCTC
AGGAGACAGCCGTTCAGCCATGACCTCAAAGGGCACTTTTTCGGACTTCGGCAGGGATTGCAGCGAGCTACCGATCAAAA
AAGCGGCACGCGCGCTGATCATGGGCGCACCGCTGCCGGGTGCCGTCGCCTGCTCGGCCTGGAATTCCTTCAAGAGTTTT
TCGTGCTGAACCGCGACCTTCAGCCGCGCTGCGCCGGCAGCAGAGCTTTCTGCCGCGTGATGACGTGCCTGGTTGGGCAT
CAGTGGCGGATTGCTGCTGGGAGCGACCGCATTGGGATGGGCGGCGACCGGAACTATTTCACTCTGCTGACTGGCACGCT
GGATCTCGGCGCTGCGTGAAACATTGATTCTCATGTCGCTCATTGGAATCTCCCGGGAGCCGAAAGGCTCTCGCGTTTGG
CTGCCGGTGCAACCGGCTGATCAGCCGAGGCGCCTGCAGTTGTGGCCTGCCCCATGAACCCGTGCTCACGCCACTCTTTG
GCCAGGTCGGAAACGACTTCATCAACAACAGCACGCCTTCGGCAGAGGCTCGTTCAAGGGCCACAGAGCCCATCAGCAGC
ACACGGCCGGCTGCGCATTAAAGGAAAATGCCGGGCTGTGGGCGCCCGCAAACATATGAAAGTTGATGTCCATCAACGCC
AGCAACGCACTGTCACGGCCGCGCGCGGGCAAGGCACCCATATCACCGTAGATCAGAACGGCACGACCTTCGTCGCGGTC
CTGAAACTGAAGGGTGAAGTCCACTTCGCTGATTTTGAAATTGGCAGATTCGTAAAAACGTTCAGGCGTGGAAATCAGAC
TGAGTGCGCAGATTTCGTTGATAAGGGTGTGGTACTGGTCATTGTTGGTCATTTCAAGGCCTCTGAGTGCGGTGTGGAGC
AATACCAGTCTTCCTGCTGGCGTGTGCACACTGAGTCGGAGGCATAGGCATTTCAGTTCCTTGCGTTGGTCGGGCATATA
AAAGGAACTTTTAAAAACAGTGCAATGAGATCCCGGCAAAACGGGAACCGGTCGCGGCGCTTTGCCACTCACTTCGAGCA
AGCTCAACCCCAAACATCCACATCCCTATCGAACGGACAGCGATACGGCCACTTGCTCTGGTAAACCCTGGAGCTGGCGC
CGGTCCAATTGCCCACTTAGCGAGGTAACGCAGCATGAGCATCGGTATTACACCCCGGCCGCAACAGACCACCACGCCAC
TCGATTTTTCGGCGCTAAGCGGCAAGAGCCCTCAACCAAACACGTTCGGCGAGCAGAACACTCAGCAAGCGATCGACCCG
AGTGCACTGTTGTTCGGCAGCGACAAACAGAAAGACGTCAGCTTCGGCACGCCCGACAGCACCGTGCAGAATCCGCAGGA
CGCCAGCAAGACCAACGACAGCCAGTCCAACATCGCCAAATTGATCAGCGCCTTGATCATGTCGCTGCTGCAGATGCTCA
CCAATTCCAATAAAAAGCAGGATGCCAATCAGGAGCAGCCTGATAGCCAGGCTCCTTTCCAAAACAACGGCGGGCTCGGT
ACACCGTCGGCCGATAGCGGGGGCGGCGGTACACCGGATGCGACAGGTGGTGGCGGCGGTGGCGGTGATACTCCGAGCGC
AGCAGGTGGCGGCGGCGGTGGTGGCGATACTCCGACCGCAACAGGTGGTGGCGGCGGCGGTGGCGGTACACCCACTGCAA
CAAGTGGCGGCGGTAGCAGCACACCCACTGCAACAGGCGACGGCGAGGCTGGCGTAACACCGCAAATCACTCCCCAGCTG
GCCAACCCTGGCCGTACCTCAGGCACCGGCTCGGTTTCGGACACCGCAGGTTCTACCGAGCAAGCCGGCAAGATCAATGT
GGTGAGAGACACCATCAAGGTCGGCGCTGGCGAAGTCTTCGACGGCCACGGCGCAACCTTTACCGCCGACAAGTCGATGG
GTAACGGGGATCAGGAAGAAAACCAGAAGCCTATGTTCGAGCTGGCTGAAGGCGCTACGTTGAAGAATGTGAACCTGGGT
GAGAACGAAGTGGATGGCATCCACGTGAAAGCCAAAAACGCTCAGGAAGTCACCATTGACAACGTGCACGCCCAGAACGT
CGGTGAGGACATGATTACAGTCAAGGGCGAGGGAGGCGCAGCGGTCACCAATCTGAACATCAAGAACAGCAGTGCCAAAG
GTGCAGACGACAAGGTTGTCCAGCTTAACGCCAACACCCACTTGAAAATCGACAACTTCAAGGCCGACGATTTCGGCACG
ATGGTTCGCACCAACGGTGGCAAGCAGTTTGATGACATGAGCATCGAGCTGAACGGCATCGAAGCCAACCACGGCAAGTT
CGCCCTGGTGAAAAGCGACAGTGACGATCTGAAACTGGCAACGGGCAACATCGCCATGACCGACGTCAAACACGCCTACG
ATAAAACCCAGGCATCGACCCAACACACAGAGCTTTGAATCCAGACAGGCTGTAAAAAAAGGGGGTGGGCTCGTCGAGTC
CCCCCCCTTTTTACTGTTTAGCTGCAGCTCACAGACTGTTTACGAGCGCATAGGCCGAAACGGTATTTCACTTGGAGAAG
CCGCCATGCCCCCCTCTTCAATATCAGCTTCGCGAGCCGGGCGTTGACGCAGATTATTGACCGTATCGCGCAAGCTGGCG
CCGGTATGGGTGATCACCTCTGCGCCAATGTCTTTGACCGTTTTCGCCAGTTTGACGGTCTGGTCGGCTACGTAGCCTGT
GGTACTGGACGCAGTCGATTTCACCGTATCCTGTATGAACGACTCGGCTTTTTTCACCGCGGGATCGGTGGTCAGCGCGG
CCGTGGTCCAGCCTGCGAAAACGGCTGCCGAACCTGCCAGGTTGGTCAACTGACTGACCGCGGCCTTGGTCGCCGGGTCC
GTGATGTTTTTCGTCGCCATCTCCTGCAACTTGCCTACCCCGGCAAAGCCACCCGCCAGGGCCAGACCGTTTTGGGTCAG
GCTGGACGCTGACACCAGGCTTCTTACCGCACCCATTGCGTCGGTCGCCATATCCAGTGGCAGACCGGCCATCCGCTTGC
CAGCGTTGAGCGCTGCACCCGAGTAGCTGGCCGATTTGATCGCGTTGTAAGCCTCAAGCCAGTCGTTTTCTTCGCTCAAA
TGAGCCTTGGGCTCTTTATCCTTCAAGCCAAGCACTAATGCACCACCCCGCTGGTGATCACGCGACTGCACACTGAGCAG
GCGGTTGACAAAGCCTGCGTTGGCAGCCAGACCACCCACCGTCGATACGCCAAGGTCCACGGCGCTCTGCACTGCGGGCC
TGGACGCCAGTGCCGGAGCCAATACGGTACGTACTGCGTTGCGCGCCGAGTACGTCTGAACCGCAACACCCGTGTCCAGA
ACCTGTCGGGCAAGGCTTGGCGAGTGGCGCTTCACCGATGCGGCCATCACATCGTGGAGCTTGTCCGGCGAGGCGCTCAG
GTAATGCAGATCACCGGTTGCACGGTCCATCATCTTGGTGCCCACCTGATCCATGACACCCAACAGCGCTCCGGAAATGA
GCGGGGTCAGCGGTTTGAGCGGAGTCGGCAGCCAATCGCCCTTGTTGATCGCAGGCTGCATGTACTGAAGCGCCGAGGCC
GCGGCAAAGGGCGTCGCCCGCAAAGCGCCTGATGCAGTCGTCGCCAATCGGTCGAGCTTTTCCGCCTTGGCGAAGGTGTC
GGCGATGGTTGCCGGGGTTTCCCCTTCGACGTGCAGGCGGTTGGCGCGCGTCTCGATCAGCGCAGTGATCTGCGCATTGT
GTGCGTCAACTGCAGCTTGGCCGTCAGCCGAATCGGCCGGCGGCAGTTTGTGCGCAGCGAACACATGATCTGTCAGGTAA
TCGGTAATCGGTAATCGGTAATCGCATTTATCTCGCGTTGCGGATCGGAGCTGACAGATCGCACAGAGCTGGAGGCAAGA
GACTCTTGCGCACTATGAAAGCTATCCGTCGAAGCAATAGACGGTTGTTGGACGGGTCGGTTGATGTGCATGGAAATTCC
CTTTCGTTCTTCGGAAGTTTGAACAGCAATGTGCCGAGGCGGGCGTGTCCGGAACGTGTACTTGCGTGAAGGCAATATCG
TGAACTGTCGATCAAACAGCGCCAGAAACAGCGAAACGCCCGGTCACCCCCCGGTTTAAAAGGATCGACAAAGGCTGCGT
GGTCCCGGATTGGTTGACGGTTCCACTGAGTAATCTGCGTACGCCTACTGCAAAGGACTCCGCCGAAAAATCCCCGTCGT
TTGTGTTGCAGATAACGCAAATTGAAATTAAGCGAGCTTTAAGGACGGCAGCGTAAGTTCACAACATGGCTTGGCGCTTA
GCGAGTAAGCGCCTTCTTCAAAACCAGCAAAGGAGTGCCGCAATGTCTGGTCCTTTCGAGAAAAAATGGCGGTGTTTCAC
CCGAACCGTGACCTACGTTGGCTGGTCGCTGTTCTGGCTTCTGCTCTGGGACGTGGCCGTCACCGTGGACGTCATGCTGA
TAGAAGGCAAAGGCATCGACTTCCCCCTGATGCCCCTGACGTTGCTCTGCTCGGCACTGATCGTGCTGATCAGCTTTCGC
AACTCGAGTGCCTATAACCGTTGGTGGGAAGCGCGCACCTTGTGGGGCGCAATGGTCAACACCTCACGCAGTTTTGGCCG
GCAGGTACTGACGCTGATCGATGGCGAACGGGATGACCTCAACAACCCTGTCAAAGCCATACTCTTTCAACGTCATGTGG
CTTACTTGCGCGTCCTGCGCGCGCACCTCAAAGGCGACGTCAAAACAGCAAAACTCGACGGGCTGCTGTCGCCCGACGAG
ATTCAGCGCGCCAGCCAGAGCAACAACTTTCCCAATGACATCCTCAATGGCTCTGCTGCGGTTATCTCGCAAGCCTTTGC
CGCTGGCCAGTTCGACAGCATCTGTCTGACCCGCCTGGAATCTACCATGGTCGATCTGTCCAACTGCCAGGGCGGCATGG
AGCGCATCGCCAACACGCCACTGCCCTACCCGTACGTTTATTTCCCACGGCTGTTCAGCACGCTGTTCTGCATCCTGATG
CCGCTGAGCATGGTCACCACCCTGGGCTGGTTCACCCCGGCGATATCCACGGTAGTGGGCTGCATGCTGCTGGCAATGGA
CCGTATCGGTACAGACCTGCAAGCCCCGTTCGGCAACAGTCAGCACCGGATCCGCATGGAAGACCTGTGCAACACCATCG
AAAAGAACCTGCAATCGATGTTCGCGACGCCGGAAAGACCGCCTCTGCTGGCTGACCCGAGCCACCTGTATCGTGGCGCG
TGGCCAACGCATCAGTTGGCGGTCTGAGCAGGCAGAAAAACAGGTTAGGGGAAGGCGCGAGGCTTATCGCAAGTGAAAGT
CTGCTCTGGGCACCATTTCGCTCAGTTGCAGACGTTGCTCCGTGCCACGCCAGTGCGTACCTACGTCGCGCTTGAACACA
TCAGCAAGAAAATGGCTCATGTTGCTGAAGCTGTCTGCCTGAACCACGCCAAAAAGAGGATCAAAAAAATGCAGACATCC
CTGACTGTCCTGATGCAGAGCCATCGCATGGCTATCACTCAAAAACAGAAGCATCTGGTCTTTACCGGGCTGCAACACCG
CTTTGAGATCGCGATCAAGGTTTTCCAGAGCCACCGCATAGTGCGCGTGCTGTGCTCTGCCAAGCCCTTTTCCAAGTGTC
ATGCCCAACTTGGGAAGTGTGTCCAGAAGCATAGGTGCTGCGTTCTGCATCTTGTTTGAATAGGCCTGCTGCTCGATATG
CTGGAAGCCCATTACCCTGGGGAGCAATGCATCGCCCCGGTAGTCCTCCAGTTTGTGAAAGAAGGCCTCATCCGACTGCC
CTTTTGCACGGCTCTGACACCAATTTACTGATAGCCCCAGACAAGCGTGCCCATTGCCACCCGCGCGGCCATAATCAGCA
GCAAACGCTCTATCATCGATAGTTTTTTCAAATAGAAATTTGCTCTGGTGAAACGGGTGGACAAGCTGGCAGCCGTGCTC
TTGGGCAATCTTTCTTTTGGCTTCGATGTTCGCAGTCGCGCCTACGCTGTTGTCCGCCATATCCTTGATTCTGGTCTTGA
TGTATTGCGTGGTGCCGTCACGTAATGAGACGATAGAGACCATCAGATCCGGTAGCAGGGTACGCAACGAATGAAGCTGG
GGTTGTACCTGCTCGGGACTGGGAAGATCAGCGGCATCGACCGACGAAAAGGAAGAGCGCGCATCGAAAAAGACCTCTTC
ATGCCCCTCCAATGGGACAAAGGCGCCCGCCGTTTCGGGATGAAAACGGGCGAACGCATCCGACGAACCGGGGGCGAGTC
CGGACAATGACGAGGGCTTATCGTGTTGCGTCTTAGCGGCAACCCCTGATTGGGCGCCAGATTGCTGGATATACATGAAC
CACCCTCTGTCAGGTCATGAACGTTCGTGGGGTCAGATGGACAGCCGGTAAGAACCGAGGCTCTTTCTGGGCGGTTTTTC
CGGTTTGCTCCTGGCGTCGATAATCTTCCAGATAGCGCTGCAACGAGACGGCCAATGTGCTAATTCGCGTCATGAGGTGA
TCAAGTCCGGTCTCATCCAGATCCGCCATTGAGTGCACACTGCGCAACAACAGTTCCCTTGAATCAGGGTTATAGCCAAG
CGCAGCGCCACCTGTGCGAGCAGGCTCCAGATTCAGCGCCATTGCCAGAATCAAAATGACGTTGTCCTGCGGCATCGTCA
GCCTTTCGATCTGTGTGAAGATGAACAACGAAGTGTCCTGTTCTGGCAACCAGAGCAGACACTCGCTTCCATTCGCGGTC
CTTACGTTGTGGCGTTGACCCTCCTGCGCATCGATGCCTCGATTGCGCAGCCACTGATAAAGCCGATCTTTTGCCTCGAC
AGGCCGCATGGAAATTCCCCGCTCGTTCAACGATGATTTTCTTCTGTGGTTCAAGACGTGATGCGGTTCCCTTTAGGGTT
TGCACTAATATCAATGCGGTCCTTGTAAAAATCGACTCGTGAGTGCCGCCGATGGGAAAGGCAACGGGATGGGCAGCGAG
TTTCTGGTAACGTTGCCGTTGTTGCAGGGTTGAATTTTTTGGGTGACGTTAAAACGAAGGAATGTATGCTTAAAAAATGC
GTGCTACTGGTTATGTCAATGTCACTTGGCGGCTGCTGGAGCCTGATGATTCATCTGGACGGCGAGCGTTGCATCTATCC
CGGCACTCGCCAAGGTTGGGCGTGGGGAACCCATAACGGAGGGCAGAGCTGGCCCATACTTATAGACGTGCCGTTTTCCC
TCGCGCTGGACACGCTGCTGCTGCCCTACGACCTCACCGCGTTTCTGCCTGAAAATCTTGGCGGTGATGAACATAAATGT
CAGTTCAGTGGCGGGTTGAACGTGCTCGGTTGATCCCTATTTTTCATTGCTACTGGAGAGTGCGCGGGCCCGCCGCTCTT
GGAGAACGCATCAGGAATTCAAACCCGCTTTAAAAGCTTCATATGCGTCGCATGTTCCTCGTCCACTGGCTGAAAGCCGC
AACGCAAGTAAAACTCTGCTCCGCTCGGAGTGTCAGTGAACAGGCGCACGGCGAAAAATTCCTGCGCCGCATGCTCCACA
AGTCGATTCACCAGAATCTTTCCAAGGCCTTGGCCTCTTGAGCCGTTCGCGACGTATACCCTGCGTAGCCTGCCAATACC
CCTCTGAGCATGCGAATCACGTGAAAGGCCTCCGATGCCTGCCAGAGCGCCGTCCAGAAGTACGACCATGAGGCATTCAC
CCTTGGCCTCGAATCGATTCGTTCCGGACCTCCACTCCTTGATCAAGCGGGTAAGAAACCTGAAGCCCTCTGCTACTGCC
TCTTGCTCCAGAATCAGAACCTGACAAGGCAATTCAGTAATGATCTGGACTTCTACCTGTTTCATCTAATGACCTCATCC
ACAGTGGTCCTGCGCTGGCGAAAACACGAGCAGGTCTGGACAGAATGCATATGCAACAGCAAAGGCTACAACCAGTGCAC
ACCACCAGAACCGGGTTCGACAGTTAAGCTGATATCATTCACGCACCTGCAAGCCGAGTCGAAGCACATGAACCGTCGCA
AGAAAATACAGCAACTGTTAAAGGCTCATGCCAAGAAAGCCAGCGCCAAACTGGCACCGGCAAACAAGTCCAACTACGTG
AGCAAGGCTGATCGGTTGAAGCTGGCGGCCGAACTCGATAACCACCCGATCAGCTCCGCCGAGGGCTGATCAGAGACGTT
TACGCGCCACCGGTATGGTCAGGCTGTTCATTCCGATGGAGCGTATTGCAAGGAGCCTGTTCAACAGCTCACTTACTTCG
CAAACGAATACTCACCACCCTGCTCCAGCGCCTGGCGATACGCAGGTCTTTCCTGGCATCGTTGTACCCAGGCCGCAAGG
TTCGGATAGGGCTGCAGCATTCCCTGCATTTTGGCGAATTCGCCAATGAAGCTCATCTGAATATCCGCGCCACTCAATTC
GTCGCCCAGCAGATACGGTGTCAGCCCCAGGGCTTCATTCAGATAGCCCAGGTAGTTGGCCAGTTCAGAGTGGATACGTG
GATGCAGCGGCGCGCCAGCGTCACCCAGGCGACCGACGTACAGGTTGAGCATCAGCGGCAGAATGGCCGAACCTTCGGCG
AAGTGCAGCCATTGCACGTACTCATCATAGGTGGCGCTGGCAGGGTCCGGTTGCAGGCGGCCTTCGCCATGACGGCGGAT
CAGGTAATCGACGATGGCGCCAGACTCGATAACCACGTGGGGACCGTCTTCGATCACCGGGGATTTGCCCAGCGGATGAA
TGGCCTTGAGTTCGGGCGGCGCAAGGTTGGTTTTCGGGTCGCGCTGGTAGCGTTTTATCTCGTACGGCAGGCCAAGTTCT
TCGAGTAACCACAGAATGCGCTGCGAACGTGAGTTGTTCAGGTGGTGGACAATAATCATGTGGGTCTCCGCTGGGTGAGA
GTGGGATGTCTAGAAAAAGACTGCTGCGCCGCCGTAGAGTGCCGTGAATCGAATGTCCTCTGGCGACCTCAGACGCTTCT
GTCGGCGCAGACCGCTGCCGACTCACCGCGAAGCTGACGCTCCACCGCCGCTTTATCGATTACCGACCAAACGCCAATTA
TCTTGCCATCGCTGAATGTGTAGAACACATTTTCGGAAAAGCTGATGCGCCGTCCTTGTGTGTCCTGCCCCAGAAATCGA
CCGTGTGGCGAGCAGTTGAAGACCAGCCGGGCAGCGACCTGTGGTGCTTCAACCACCAGCAAATCGATGTTGAAACGCAG
GTCGGGGATGATCCTGACGTCGTTTTCCAGCATCGTTTTGTAGCCGGACAGGCTGATCAGCTCACCGTTGTAATGCACAT
TATCGTCGACGAAGTTGTCCAACTGGTGCCAACTACGGTCATTCAGACAGGCGATGTAAGCCCGATAGTGATCGGTCAGG
TTCATGGCGCGCCCTCCTTCGGTTATTAAAAGCAGCCACTGTCAATAATCCAGATGACCCGTACAGTTTTAACAGAGTCA
TAGGGAACTCGCGCGGCCGACATCGCCCTAAGCCTCACATCTATGTACTGGCGCGACGCTGGTTTCAAGCGAAGGACTAC
AGATTCATGTCTTCAAGTAGCACTGCAGCCGCGGCTGACACGCAAGGTCGGCAAAACGCCTCGCCGAACCGACTGATTTT
CATCTCCGTACTTGTGGCAACCATGGGCGCGCTCGCGTTTGGTTATGACACCGGTATTATCGCCGGTGCACTGCCCTTCA
TGACCCTGCCGGCCGATCAGGGCGGGCTGGGTCTGAATGCCTACAGCGAAGGGATGATCACAGCTTCGCTGATCGTCGGT
GCAGCGTTCGGCTCACTGGCCAGTGGTTATATTTCCGACCGTTTCGGACGTCGCCTGACCCTGCGCCTCCTGTCGGTGCT
GTTCATCGCTGGTGCGCTGGGCACGGCCATTGCGCCGTCCATTCCGTTCATGGTCGCTGCGCGCTTCCTGCTGGGTATCG
CGGTGGGTGGCGGCTCGGCGACGGTGCCGGTGTTCATTGCCGAAATCGCCGGCCCCTCGCGTCGTGCGCGGCTGGTCAGC
CGCAACGAACTGATGATCGTCAGCGGCCAGTTGCTCGCCTATGTGCTCAGCGCGGTCATGGCTGCGCTGCTGCACACGCC
GGGTATCTGGCGCTATATGTTGGCGATCGCGATGGTGCCAGGGGTGCTGCTGCTGATCGGCACCTTCTTCGTACCGCCTT
CGCCGCGCTGGCTGGCGTCCAAAGGCCGTTTTGACGAAGCTCAGGATGTGCTGGAGCAATTGCGCAGCAACAAGGACGAT
GCGCAGCGTGAAGTGGACGAAATGAAAGCTCAGGATGAGCAGGCACGCAATCGTCCCAAGGCAAAGGAGTTGCTGCGTCA
GCGCTGGGTCATCAAGCTGCTGCTGATCGGCATCGGCCTGGGCTTTACCGCCCAGCTCACCGGTGTGAACGCCTTCATGT
ATTACACACCGATCATCCTCAAGAATACCGGGATGGGCACCAACGCTGCACTGACGGCCACCATCGGCAACGGCGTGGTG
TCGGTCATCGCGACCCTGCTGGGCATCTGGGCAATCGGCCGTTATGGCCGTCGCCACTTGCTGATGACCGGCCTGGTGAT
GGTTATCCTGATGCAGGCGGCGCTTGGCTGTGTACTGCAATTCATGCCGCAGAACCTGACCCAGAGCTACACGGCCCTCG
CCTGCATTCTGGTGTTCCTGCTGTTTATGCAAATGTGCATTTCGCCGGTGTACTGGCTGTTGATGTCGGAGTTGTTCCCC
ATGCAGGTGCGGGGTTTGCTGACCGGCACAGCGGTGTCGATGCAGTGGCTGTTCAACGCCTCGGTGGCGTTTACCTTCCC
CATTGCAGTGGATACCATCGGCAACCCGACATTCTTCATCTTTGCGGCCATCAACGTTGGCTCGCTGATCTTCGTGTTCC
TGTGCCTTCCCGAGACCAAGGGCAAGTCGCTTGAACAGATCGAGAAGCACCTGAAGAAAGAGCTGTAACCGGCTCTTGAC
CACCCGTATTTCAACTAAAGGAATAGCGATGTCCACCACCGAGCAAGCCACTGCGACCGTCGAAAGTGCCTCCTTCGACA
GTGCCATTCCGATACTGCGCATGTTCGACGAGCGCAAGGCGCGCGAGTTCTACCTCGACTTTCTCGGTTTCAGTGTCGAG
TTCGAACATCGTTTCGAAGCCGATCTGCCGCTGTATCTGGGCATCAGCCGCAACGGACTGCACCTGCACCTTTCCGAACA
CCACGGCGATGCGTGCCCAGGGGCGGCCGTGTTCATACCGACCCGCAACATCGAGCAATTACGCGATGAGCTGATTGGCA
AGCAGTATGGTTATGCGCGCCCGGACATCGTGCAGCAGGGCTGGGGAAAAGTATTGGAAGTCTGCGACCCGTTCGGCAAC
CGGATCAGGTTTTGCGAGAGCTGAGATAACATCTGGCGCGATCAACATCCTGATCGCGCCACGACACCCGCTAAACGTGT
GACCCATCGTTGGGCAGCGGTATGTTTTCGGGCACAACCCTGATGCATGAAAGTACCGCTCACTCTTGCCCGAACGCCTC
ACACCCCTCTCGACTCAACGCTTTGCCGACCTTGGCCCATTAAGTGCAAAGGTGCTTGTTCATCTTGTATACATGAATGA
ACACCACCATGATCGCACTCGACATTAATGAACTTCAGTCGGCGTTACGCTCAGGTACAACCACCCTGGCGACGCTTGTG
CACGCCCTGACGACACAAATCAATGCAGATGATCGACCCGAAGTCTGGATTTATCGTGTACCTGCTGCGGACCTGCTTGA
AAGAGCAGCCGCACTGGAAGACATCGCCGAAGAGCTGGGCGAGTCGGTGTATGAGCAACTGCCGCTGTTCGGGGTGCCGT
TTGCGGTCAAGGACAATTTCGACGTAGCAGGCATGCCAACGACGGCGGCGTGCCCCGCTTTCGCTTATATCGCCAGAGAA
AACGCTCATGTGGTGCAACGGCTGCTCGACAGTGGCGCGTTGTTGATCGGCAAAACCAATCTCGATCAGTTCGCCACCGG
CCTGGTGGGCGTTCGCTCGCCCTATGGCGCGGTGCGCAACGCTCACAATCCGGCCTATGTGAGCGGCGGTTCCAGTTCAG
GGTCCGCCGTGGCGGTAGCGCGCGGCTACGTCAGTTTTGCACTGGGCACCGACACGGCAGGCTCGGGGCGAGTGCCCGCA
GGGTTCAATGGCATCGTCGGGCTCAAGCCCAGCCTTGGTCTGTTCAGCAGTCGCGGTGTTGTGCCCGCTTGCCGCACGCT
GGACTGCCCGTCGATCTTTGCCACCGACGTGATGCAAGCCTGGCAGGTGGCTCAGGTCATCGCCGCCTACGATCCTCTGG
ATTCGGGCAGTGTGGCCGTGCAGGCCTTACCGGTGCAGCGCCGGGCCAGGCGTGTGGCGGTTGCCCGCCAGTGCGAGTTC
TTCGGAGACACTCAGGCGCAGGCGGCGTATTCAAAGGCGCTGGCAGCGCTGCGTAACGATCCGCTGGTGACGATCAAAGA
GATCGAGTTTGACGTGTTCGCCGAAGCGGCGGCGCTGCTCTATCAAGGCCCGTGGGTGGCCGAACGTCGGGCAGCCGTCG
GCAGGTGTTTTACCGAAAACGCTGCCGATGTTCAGCCGGTGGTGCGCGGGATTCTGCAGAGCGCAGCGTCCTTCGATGCC
GTCGACGCGTTCAACGCCCGTTATCGCCTGGCCGACCTGACCCGGGCAGCAGAACACCTATTGGCTGATGTGGATGTGCT
GGTGGTGCCGACCGCGCCGTGCATGCCGACCATCAATGCGGTGCTGGAAAACCCCATCGAGCTCAATTCACGGCTCGGCT
ATTACACCAACTTCGTCAACCTGATGAACATGTGCGCCATCGCAATCCCGGCAATCGCTCGTGCTGACGGCTTGCCGGCG
GGTATCACGCTGATAGGGCCGGCGGGTGCCGATCAGCGGCTTGCAGAATTCGCCGCTGCCTGGCAACCGTTGTTCGGCAA
GGCCGACCAGAGCGAGGCCGTCGCGATGACACCCCTGCCCTGCAACGCCCCGACCGTGCAGGTGGCGGTGGTGGGCGCAC
ACTTGCACGGCCAGCCGCTCAACTGGCAGTTGCTGGAAAGCAGCGCGCGCCTGCTGCGCCTCACCACCACCAGCGCAGAT
TATCGGCTGTACGCGCTGGCAAACACATCGCCGCCCAAACCTGGGCTGGTGCGTGTGCCCCATCAGGGCGCCCGCATCGA
GGTCGAGGTCTGGGAAATGCCGCTGAGCCGGTTCGGGGCCTTTGTCGCCGCAATTCCTGCACCGCTGGGCATCGGCTCCC
TGCAACTGGCCGACGGGGCGTGGGTCAAGGGTTTCATCTGTGAACCGGGCGGCCTCGACGGTGCGCTGGACATCACTGAT
TTCAAAGGCTGGCGCGCCTACCGCGCCGCACATACATCTTCCATCGCTCATTGATCAGGGGTAGCACCATGTCGAACGTT
GATCGTCGCAGTTTCATTAAGTTGGCGGGCATTATCGGTCTGAGCGCGGCGCTGCCGTTTGGTCGCGCCTACTCCGCCGA
TGCGCCGCTGGTGGTGGGTTTTATCTACGTCGGGGCGCGCGACGACTTTGGTTACAACCAGGCTCATGCCCAGGCAGCCG
CGATTATCAAGACGCTGCCCAATGTCAAAGTGATCGAAGAGGAAAACGTCCCGGAAACCGTGGCCGTGCAGAAGACCATG
GAAGCCATGATCCGTCAGGACGGCGCAACGCTGATTTTCCCGACCTCGTTCGGCTACTTCGAACCGCATGTGGTCAAGGT
CGCGAAAAAGTACCCGGACGTACGTTTTGCGCATTGCGGCGGCCTCTGGCAGAAAGGCAAGGACCCGATGAACGCGGGCA
GCTTTTTCGGTTACATCGACGAAGCGCAACACCTAAATGGCGTGATTGCCGGGCACATGAGCAAGAGCAAAAAGCTTGGC
TTTGTCGCCGCCAAGCCGGTGCCGCAAGTGCTGCGCAACCTCAACGCCTTCGCCTTGGGCGCGCGCTCGGTAGACCCGAG
CATCGTCACCACGGTGATTTTCACCGGCGACTGGTCGTTGCCGGTCAAGGAAGCGGAGGCCGCCAACGGTCTGATCGATC
AGGGCTGTGACGTGCTGACCTGCCATGTCGATGGCCCCAAAGTCATTGTCGAAACCGCTGAGAAGCGCGGCGTCATGACC
TGCGGCTACCACGCCAGCCAGGCTGCGCTGGCGCCCAAGGGCTACCTGACCGGGGCCGAATGGAATTGGGAAACACCTTA
TCGTGCTCATGTGGCTGCGGCCCAGAGCGGCGCGCCGATGATCAACTTCCTGCGTGGCGGCCTCAAGGAAGGCTTCGTCA
AGACGTCCGCCTATGGTCCTGCGGTCACTGCCGCCGCAAAACAGCAAGCGGACGCCATCAAGGCGCAGATGCTGGCGGGT
CAGTTCGTGATCTTCAAAGGCCCGCTCAAGGACAACAAAGGCGCTGTGGTGATTGCCGATGGCGTGGCTCAAACCCAGAC
CGACATCGCGCTGGAAAGCATGAATTATCTGGTCGAAGGTGTGCTTGGCCAGATCTGAGGAGCGTTCATGAGTTCATCCA
CACGTCTGCGCCGTCTTGCCAGCGCGCTGTTGCCGGGGTTGCCAACGCTGCTGGCGGTGTTTTCCTCGTGCGCACTGTTC
GGGCTGTTTCTGGCGGTTCAGGGCAAGCCGGCCTGGCAGGCGCTGCAACTGGTCGGCGAAGGCGCGTTTGGCTCCTGGTT
CGCGCTGGAGAACACCTTGCAACGCGCAGCGCCGTTGATGCTGACCGCGCTCTGCGTCGCTCTGCCTGCACGGGCCGGGC
TGATTATTATCGGCGGCGAAGGCGCACTGGTGCTCGGCGCACTGGCCGCGGCGGTCACACCCTTGTGGCTGGGACACTTG
CCGCCTGCTTTGATGCTGGCCTGCATGGCGCTGGCGGCAATGACCGTGGGCGCGCTGTGGATCGGCCTGAGTGGCTTGAT
GCGCCAGCGCCGTGGGGTCAATGAGACGATCAGCAGCCTGCTGCTTTCCTACATCGCTCTGGCGCTGTTCAGGCAGTTGG
TGGAAGGGCCGTTGCGCGATCCGGCAAGCCTGAATAAACCTTCTACCCCGCCGCTGGACGATGCCTACCTGATCGGCACC
ATCAGTGACGGTTTTGAAGTGCATTGGGGGCTGGTGGCGGGCGTGGTCGCCTGTTTGCTGGCGTATGTGCTGGTACGCCA
TAGCGTCAAGGGCTTTGCCCTCACTGTGGTAGGCGGCAACGTGCGCACCGCGCTGATGATCGGCTTGCCGGTGGACCGCC
TGATTCTGCTCAGTTGCCTGTTGGGTGGCGCGGCGGCGGGTCTGGCCGGCATGTTCGAAGTCACGGCGGTACAAGGCAGC
GCGAATGCGGCACTGATCGCAGGCTACGGCACCAGCGGCATTCTGGTCGCCTTCGCCGCCCGCCATCATCCGCTGGCGAT
TATCGTCTGCGCCATTTTGCTGGGCGGGCTGGAAGCCAGTGGCGGACTGCTGCAACGACGGCTTGGCCTGCCGGATGCGA
CCACGCTGATTCTGGAAGGGCTGCTGTTCACCAATCTGTTGCTCTGGGAAGCCCTGGGCGGGCGTATCGCGGCCTGGAAA
ATCAGGCTGACGGCATTGAACACGGCTGCCGGGAAAGGAGCGCTGCAACATGGCTGATATCGACCTGAGCACCTTTCTAC
TCGCCTTGCTGGCTGGCGCGATCCGCGTTGGTACGCCTTTTTTGTTCGTCAGCCTGGGCGAATGCCTGACCGAGAAAAGC
GGCCGGATCAACCTGGGGCTGGAAGGCATTCTGGTTGCCGGAGCGATGTCCGGATACGCCGTAGCATGCCTGAGCGGCTC
GGCATGGCTGGGCGTCGGCGCGGCTGCCGGGGTCGGCGTTGTGCTCGGCCTGTTGCACGGCCTCGCGTGCTCGTTACCTC
GGGTCAACGACATCGCGTTCGGCATCGCGCTGATCCTGCTCGGCACCGGGCTGGCGTTTTTTCTTGGCAAAGCGTTTATC
CAGCCGCAAGCGCCCATGCTGCCTTCGTTGGCCCTGGGCGCCTGGAGCGATGAGGAGCGCGTGCGTTCGGCGCTGAACAT
CAACGTGTTGTTCTTCGTCGGCGCAGCGCTGGCATTCGTACTGCACTGGGGGCTGCGCACTACGCGTTGGGGGCTGATGC
TGCGGCTGGTCGGCGACCATGCCGAAACCGCTCAGGCGCTGGGCTATCGCCCGCTCAAGGTGCGCATTTTGGCCACTGCC
ATCGGCGGTGGGCTGGCCGGGATTGGCGGGGCCTATCTATCGCTCTACTACCCCGGCAGCTGGAACGAAGGGCTGTCCAG
CGGACAGGGCCTGATGGCCGTTGCACTGGTAATTTTTGCCCGATGGCGGCCACTGGCGTGTCTGTGGGCATCGCTGTTGT
TCGGTGCAGCCGGTGCGATCGGCCCGGCCTTGCAGGCAGTGGGCATCAGCACCGGTTACTACCTTTTCGCGGCGGCACCT
TATGCATTGACGCTGGTGGTGATGTACGCCACCTGTCGCCGTGGGCGCACGCTGAACGGCGCGCCGGGCGAACTCAGCCT
GACACGATGAACTGATCTTTCGAGGAGGCATGACATGGCCAGTGGTCTTGGTGGTTTGAACAAGTCGCCCAACGGCGTGG
TGATCGGCCTGGCGCAACTGGCGCTGCCCGATCCCCATACCCGCGAGGCGTTGTGGGCACAAACGCAGAAAGTGGTCGGC
ATGGTGGCCAAGGCGCGACGCAGCAATCCGGGCATGGACCTGATCGTGTTTCCCGAATATTCCCTGCATGGCCTGTCGAT
GAGCACCGCGCCGCAGATCATGTGCCACCTCGACGGGCCGGAAGTCATGGCGCTGCGCGAGGCGTGCAAGGAACACCACA
TCTGGGGCTGCTTCTCGATCATGGAAGCCAACCCGCACGGCAACCCGTTCAACAGCGGCCTGATCGTCGATGACCTCGGC
GAGATTCGTCTGTACTACCGCAAGCTGCACCCGTGGGTGCCGGTCGAGCCCTGGGAGCCGGGTGATCTCGGCATTCCGGT
GTGCGATGGCCCGCGCGGCAGCAAGTTGGCGCTGATCATCTGCCACGATGGCATGTTCCCGGAAATGGCCCGCGAGTGCG
CCTACAAGGGTGCCGACATCATGCTGCGCACCGCCGGTTACACCGCACCGATCCGCCATTCGTGGAAGATCACCAATCAG
AGCAATGCCTTTACCAACCTCATGCAAACCGCGAGCGTGTGCATGTGCGGCTCCTATGGCACGTTCGACTCCATGGGCGA
AGCCATGTTCGTCGATTTCGACGGCACGATCATGGCCGAAGGTGGCGGCCGGGCCGACGAAATCGTCTGCTGCGAACTGC
GACCTGATCTGGTCCGCGAGGCGCGTGTGCATTGGGGTGTCGAGAACAACCTCTATCAGTTCGGCCATCGCGGTTATGTG
GCGGTCAAGGGCGGTGCCCGCGATTGCCCCTACACCTACATGCACGACCTGACCGCTGGCCAGTACCGCTTGCCCTGGGA
GAACGACGTGGTGCACACCGACGGCCGCTCATGCGGTTTTGCCCCCCCCCGAGCGCGAATTCAAGCCCACGCCCAGCAGC
TGGAAGGAGTAAACGCCATGAGCGAACGCCACGTTGATTCGGCGCCCTATCCGTGGCCTTGGAACGGCCAGTTGCATGCG
CACAACACAGCATTGATCGTGATCGACATGCAGACCGACTTTTGCGGCGTCGGCGGCTATGTGGACAGCATGGGCTACGA
CCTGGCGCTGACCCGCGCGCCCATCGAACCGATCAGGGCGCTGCTGGCCGTGATGCGCCCGCTCGGCTTCACCATCATTC
ATACCCGCGAAGGCCACCGCCCGGACCTCAGCGACCTGCCAGCCAACAAACGCTGGCGCTCGCAGCGCATCGGCGCGGGG
ATCGGTGATCCCGGCCCGTGCGGCAAGATTCTGGTGCGCGGCGAACCGGGCTGGGAAATCATCGACGAACTGGCCCCGCT
GCCCGGCGAAATCATCATCGACAAACCCGGCAAAGGCTCTTTCTGCGCCACTGATCTGGAGCTGATCCTGCGCACCCGCG
GCATCGACAACCTGATCCTGACCGGCATCACCACCGACGTTTGCGTGCACACCACGATGCGCGAAGCCAATGACCGTGGC
TTTGAATGCCTGCTGCTTGAAGACTGCTGCGGCGCGACCGATCCGGCCAACCATGCCGCCGCACTGAGCATGATCAAGAT
GCAGGGCGGCGTGTTCGGCGCAGTCGGCCACTCTTCGCTGCTTCGCACTGTGCTGGAGGCTTGAACATGCGCGCCGCGAG
TCTGGAAACGATCGGTGCCAGCAAACATTTCGGAACGTTTCGGGCGTTGGACGAGGTGTCGTTCAAGGTCCGCGCCGGCA
CCGTGCACGCCCTGCTCGGCGAAAACGGTGCGGGTAAAAGCACGCTGGTCAAAGGCATCATCGGCTACAGCCCGCTGCAA
TCGGGCAGCATTCTGGTCGACAACCGCGAGCATGCAATTGGCACCCCGCGCGATTCGCATCAGTTGCAGATCGGTATGGT
CTATCAGCACTTCACCGTTGCGCCGGGCCTGAGCGTCGCGGAAAACCTGGTGCTGTCGCGAGGTGATCTGCCGTGGCGTA
TCAATTGGGCCGCCGAGCACGAGCGCCTTGAAGCGTTCATGGCGAACATGCCCTTGCGGCTCGACATTCATAGGCCGGTC
AGCAGCTTGGCCGCTGGCGAAAAACAGAAGCTGGAAATCCTCAAACAGCTGTATCTGCAGCGCCGGCTGGTCATTCTCGA
CGAGCCCACCTCGGTGCTCACGCCCCAGGAAGCCGATGAAGTGCTCGGCCTGATGCAGGCAATGGCGCACCGTGGCGACC
TCACCGTGCTGATGATCACCCACAAGTTTCGCGAGGTCAGCACTTACGCCGACGACGTTACCGTGTTGCGCAAAGGACGC
TGGGTGGGCACGGCAGCCGTGGCCGACACAAGCACTCGGCAGATGGCCGCCTGGATGATGGGCGAAGCACAGGTGCGCAG
CGTCAGTACCGAGCGCCCGCTATCGGCACCAAACGCACCGCACTTGCAGGTCGAGGGGCTGGACGTGCCGGGCGACAAGG
GCACGCTCGCGGTGAAAAACCTGTCTTTGGTGGTTCATCCGGGGGAAATTGTCGGGATCGCGGGCATTTCCGGTAACGGC
CAACGCGAACTCACCGAAGCCCTGCTCGGCCAGCGACCGTTCAGCGCAGGAAAAATCTCGGTCGACGGCCAGCCTTACCA
CGCCCGTCGCGAACAGATGCAGCGCCTGCGCGTGTTCAGCCTGCCCGAAGAACCCCTGCGCAATGCCTGCATCGCCAGTT
TCAGCGTCGCTGACAACCTCGCTCTGCGCAACTTCGACAAGCCGCCCTTGTGCCGTCAGGGCTGGCGCCTGGATCGTCAG
GCAATCGGCGCTCAGGCACGCACGCTGATCGAACAGTTTCAGGTTTCACCCAAGGACCCGGACCGGCCGATCGACACCTT
GTCCGGGGGCAACGTGCAGCGTGCCGTACTGGCCCGTGAACTGACCCGTGACGTCGCCGTGCTGATCGTTGCCAACCCGG
TTTTCGGACTGGATTTCGCCAGCGTGGCGCTGATCCACCAGCGTCTGATCGACGCCCGCAACAATGGCACGGCGGTTTTG
CTGCTCAGCGAAGACCTCGACGAATTGCTGAGCCTGGCCGACCGTATCGTGGTCATTCATGACGGCGAGCTGGTTTTTGA
GACCCGCGCAGCGGCCGCCGACCGCACTGAACTGGGCAGGCACATGGCCGGTGCAGAACAACGTTCGCAGGCGTTGGCAT
GATCAGCATCAGTGCGCGCCCCGACACGTTTACCTTCGAGCCATCGCGTACTGCTGTGGTGATCATCGACATGCAGCGCG
ACTTTCTCGAACCCGGCGGCTTTGGTGCCGCGCTGGGTAACGACGTCGCTCCGCTGCAAGCCATCGTGCCCACCGTCCAG
CAACTGCTGGCGCTGGCTCGCGAACAGGGTCTTGTAGTGATTCATACCCGAGAATCTCACCGCCCGGACCTGTCCGACTG
CCCGCAAGCCAAACTCGATCACGGTTTACCGGGCCTGCGTATCGGCGACCCCGGCCCGATGGGACGTATTCTGGTTCGCG
GCGAACCCGGCAACCAGATCATCGACGCCCTGACGCCGCTTGCCAGCGAGTGGGTCATCGACAAACCGGGCAAAGGCATG
TTTTTCGCCACCGATCTGCACCAACGGCTCACCGCTGCGGGCATCACTCATCTAATCTTCGCCGGCGTCACCACCGAAGT
GTGCGTGCAGACCAGCCTGCGCGAAGCCTGCGACCGGGGTTATCGCTGCCTGCTGATCGAAGACGCGACTGAAAGCTACT
TTCCGGCCTTCAAACAGGCCACTCTGGACATGATCACCGCGCAAGGTGCGATTGTCGGGCGAGTCACCTCGCTCGCCAAT
CTGCAGCACGGCCTGCACACAAGGAGTACGCAGTAATGGACATCAACCTTCCCCACGTGGTCGCCGAGGTGAGCCACGCC
TTCACCGACTACGAACGCGCCCTGCTGGCCAATGAACTGACCACACTGGATGCGTATTTCTGGAACGCCGAACACACCGT
TCGCTACGGCGTCGCGGAGAACCTGCACGGTGCCGATACCATTGCGCGCTATCGACGCCAATGCCAACCGGTCGGCCCCG
GCCGAAGGCTGTTGCGCACGGTGATCAGCACCTTTGGTGAGGACTTTGCCACGGTGAGCACCGAGTTTCACGATGGCGTC
ACTCAACGCCTGGGACGGCAAATGCAAACCTGGGCTCGCCTGGAAGGCGGCTGGAAAGTCGTTGCTGCACATGTCAGCAT
TGACCTCAGTAGTCTGGAGCCACGCCCTTGAATTCCCCGTACACCACCAATGCGCTGGCAGAAGACGTCTATCGTCGGCT
CAAGCAAGAGATTTTCGACTTTTACCTGCTGCCCTACGATCGGTTCACTGAAACCCAGTTGGCAGATCGCTATCAAGTCT
CGCGAACCCCGGTGCGCGATGCGCTGTATCGCCTGCAACGCGAAGGTTATCTGGACGTCGAGTTCCGTCGCGGCTGGTCA
GTCCGGCCGCTGGATTTCGACCAGATTGACCAGTTGTACGACCTGCGCATCGTGCTTGAATGCGCGGCTATCGAACGCAT
CTGCGCATCCACCGACGTACACCCGGAACTCAATATTCTCAGAGAACACTGGCTGGTTGCGCCAGATCGCAGGCAAACCG
ACATGCAAGTCGTCGCCGACCTCGACGAACAGTTCCACACGCAACTGGTCGCGGCCTCGGGCAATCTGGAAATGGCCCGT
GTTCATCAGGAAGTCACCGAACGTATTCGCATTGTGCGCAGGCTGGACTTCTTCAAAAGCGCCCGCATTGAACATACCTA
CCTTGAACACGCCGCTATTCTCAACGCACTTGAGGCGCGTAAACGGGACGACGCGCTGGTGCTGCTGCGCTCACATGTGG
AGATCAGCAAACTGGAAGTGCGCAAACTGACGATATCCATGCTCACTGATGCACGGCGGCGGTATGAGGCGTGAGGCGCT
GATCAGTTGCTTCTGCCGAGTTTGCGGGTGAACGGTGCGGATATCTCGCATTTCAGTCCAGCTGGTTCGTAGAAGAATGT
TGCCGCACCATCAAACGCATTGCTCAAGCTGCCCTTGATCATCGCCGTGCCGTAACCCTTGCGGCTCGGCTGCTCAACCT
GCGGGCCGCCGCACTCAGTCCAGACAAGCCTGAAAGTGGCGTCGGGTTCGTTGATGCCCTGCGCGACGATCGACCACTGG
ATGTCCAGCCCTCCCGCACTTTGAGCCAGCGAGCCGTACTTGGCGGCGTTCGTGCCCAACTCATGTATCACCAGCGCCAA
GGCCGATGCAGCCTCTTGAGTCAGCAGAATATCGGGGCCGGAAAAACTGATATCACAGTCTTTTTGATAAGGCGCGAGCA
TTTCCTGCAGTAAAGTCGCCATGTCGATCTCGCAGGTGCTCAATGCCAACGAGTGCGCGCGATGCATCATCACCAGCCGC
TCACCAAACACCGTCCGGAACTGCTTCGCTTCGGGGTACCGCTTCAAGGTCAGATTGGCGACACCGCCAATGGTCAGAAA
CAGATTGCGAATACGGTGTTCAAGCTCACCGAGCATGAGCGTGTTGGACTCCTGCGACCTGCTGTACGCACATATACGGG
CGCACAACGATGATGCCGCTTGCAGAAAGTCGCGCTGTTCAGCGGTGAACGACATGCCCATAGGGTGGATGATTGCGATA
CTTCCCTGAGCATTATTCTCAGCGCTCAATGCCGGAATCGAAATCATCGCATGCAGATCATGCAGGGCGAAGAGCGCTTT
CCACTCTTGCGAAAAGCGCGGATCATTTGCCACATCCGACACTTCGATGGTTTTCCCGGTCAATATGCCGAGCCCGCATG
AACCGTGCTTGCCGGTAATGATGTTGCCCACCAGTGCTTGAGAAAACCCGGACGGCAGATTCGGGAAAATAGACTGACGG
AATGTTCGGCCTGCTTTATCCAGCACATTGATGCCAACAATGACACCCGGCAATCTGGCCTGCAGCGCGATGGCAAAGTC
TTCAAGAAGCGCTTCGGCAGGCAAGCCTGATGACATGACGTCCAGTGCGCGATTACGAAAAACCTCTAGAAACTCACGCA
TGACAGCCGCATCCTCAGGTGCGAAAAAGTGCTGCCATAGTACACCCGTGGCTGGCCTGCAATGATCGAGTTGGACGAAA
CGCCTTTTTGAAGAAGGGGAAAGCGTGTTCGCCGTCGTTCACCTATTAAAGCTATCCTGAACACTTTCCGGGAATGGAAG
TCCTTAATGACACGCGCCGTACTGTTGGTACTGTTGATCCTCGCGGTTGCATGGCTTGCGCAAAGTGGTGAAAGCGACGA
AATGCACTGCCCTGATAAAGATGCGAACTTTTTTGCCGATTCCATCAACGCTTATTTTGACAAGCACCCACCAAAAGCCG
GAAACACCGTGACGGTCGTTGACGGTGCCCGATACGACAATCATACCCATTGGTGGATAGTGCCGGTCGATGTTGGTCAG
GACAAACTACAGGCGCTTTTGAGTTGTGACGGACACCTCGAACTGTCCGGGCGCAACGGGTAAAACCGCTTCCTGAAGGA
TATAGAACATATACAGCGTTGCACTGGGTCATCTGCCAATAGGACGTTATGAGGTCTGTTGCAGTCTGCGGTGCGTGAGG
CAAGTTTCGAGTGATCTGTTGTGGAGTTGATCAATGGGTAGACGCCCCGGAACCAATCGTAAAGCTAACCCCGGCTGTCA
CCTTACGACGGGGTTTGGAAGCACAGACGATTTGCTCGGTGCCATCTGCACGCTCGGCCACGATGAATCCGCCCTTGGAA
AGCACCACGGTTCTGCCTGCGGCTTTGGCTTTTTCGTAAGCCATACGGGTTGCGAGGGAAGCCTGAGCCGGGATCTGAGC
TTCAAGCTTTTGAGTGGCCTCTTCGGACAGCGCTTTGGTGGCGGCTTTGGGCATGGATCCTCCTGATCAGTCTGCTCTGA
GTGAGCGTGAACGATTTCACAGTAGCCCGAAAAACTACGTTTCGACACGGGACAGATTACGCCTTGTTTACCCGATGTGG
CGCAGGCACGAGGCCTGCCTGCGCCAAGCCCGTTCGCATAGGCGGCTATTTAACCGATGCAGGCAGCCCTTCACACTAAC
CAATGCCACAACAGCAACGTGCCTATCAGCCCGACCACCGACACAATCGTCTGCAGCACCGACCAGACCCAAAGGGTCTG
TTTCAGTTGCAGGCCGAAGTATTCGCGGACCATCCAGAAACCTGCGTCGTTTACATGGCAGAAGAACACCGAACCTGCGC
CGATAACCAGCGCGATCAGTGATGCCTGAACCGGTGCGAGCCCTGCCATCATGGGTGCGAGGATGCCTGCGGTGGTGGTG
GTCGCAACGGTGGCGGAACCGGTTGCCTGACGCAGCGCCACGGCAATCAGCCAGGCCAGTAGCAGGTACGGCATATGCGC
ACCTTCTGCCACTTTGCTGATGGTCTGGCTGACTCCGGCGTCCAGCAACGTTTGCTTTAGGCCGCCACCGGCACCGATGG
TCAACAACAGCACAGCAATCGGCGCGAGACTTTTGCGCAACGTACCGCCGACATGGTCGCGGGAAAGCCCATTGGCCCAG
CCCAGGCAGACCGTTGCAGCCAGCACCGCGATACCCAAAGCCACCAGTGGTTCGCCGAGAAATTTCAGGGTCAGCGCGAC
AGTGCTTTCAGGCTCCATCGTGACTTTGGCCAGCGTGCTGCCGAGCATGAGAATCACGGGCAGCAGAATGATCAGTAGCG
ATATACCGAAGCTAGGCTGGCGACGGGGATCGGGCTTGGCACTGAATAACTCGCCCAGTTCGGCAGGCTCCTGGATGTGC
ATGCGCCCGGACAACCAGTTGCCATACACCGGGCCGGCGAGAATCACCGCTGGCACTGCAATGCACAGCCCCAACAGCAT
GGTCAGGCCCAGATCAGCGTGCAAGGCACTGACGGCGATCAGCGGCCCGGGGTGTGGCGGCATCAAGGCATGCAGTGTGG
TCATGCCCGCCAGTGCCGGAATCGCGATTTTCAGCAGTGGCTGGCCGGACTGACGAGCCATGACGAAGATGATCGGCACC
ATCAGCACCAGACCCACTTCAAAGAACAGCGGCAGGCCGATGACCATGGCCACCAGTGCCATTATCCAAGGCAGCATCCG
GCCTTTGCCCAGTTTGAGCAGGGTTGAAGCAATGCGATCCGCGGCCCCCGACTCGGCCATCAGGGCACCGAGCATCGCCC
CCAGTGCGATGATGATGCCTGCTTCGCCGAGAATGGCGCCGGCGCCTTTACTGAACGCTTTTGCAACGGATTCGGCAGGC
AAGCCCGCACCGATACCGGCAATGAAAGTGCCTACAAGAATCGACAGAAAGGGCGGAAGTCTGGTTGCGCTGATCAATAC
GATGATCGTGGCGATGGCAATCAGGCAGCAGATGATCAGGCGGGTATCGTGAAACACCCAGGCAGCAGACGACAAATCCA
ACGCGGGCCTCCTATCGTTGAGTCTTTGATTTGGGCGCTTTTCAAGAGCGTGGTCCCGGAGAAAACAGAAACAATTAGTT
TCAATTCTCCAGAAGATACCGGAATACGCGATTGCACCGCAGCTAAATATTCAGGTTGTGAACGTTGTTCAGAAGCTGGC
AATAAGCCATTCAAAGAATCGGCAAATCCTTGAATATCGCTGCCTCCAGCGCGATGCACCCCTCGATTGATGTGGGTATA
GTGACGGTGCAACCAGTACGTGACACACAGGGTCAAAACAGCATCCATTATCCGCTCGGCATTGCGTCACACCGCATCTG
ATAAGCGCCGCGATCAATCACCGGATCACTCGACAGGAAATCAGATGACCTCATCCAGCCAGCGCCTGGCCTTGCTTGAA
GCAGTTGTCGAGCAGTCATTCAACGCCGTATTGATCACCGATGCCAATCTGGCAAACGGCGGCCCGCTCATTGTTTATGT
CAACCCGGCGTTCTGCACCATGACGGGGTATACGGCCGATGAACTGATCGGTGTTTCGCCGCGCATTTTGCAGGGCGCGG
ACACCGACCCGCAGGTTATCGAGCGTCTGCGGCAATGCCTGAGCGAACGTCTTTTTTTTGAAGGGTCGACGGTCAATTAC
CGTGCGGACGGCAGCCCATATGTCGTCGAGTGGAAAATCTCACCGGTTCGCGATGACACAGGCACGGTTTGCAACTTTGT
TTCGGTGCAGCAAAACATCAGCCCGCGCATCCGCGCCGAGCGTGAACAACACTTGCTCGCGCAGGCGCTGAACGCCGCGT
TCGACCCGATCATCATTACTGATCGCAACTCCACCATCGTGTTTGCCAACGAGGCGTTTCAACTCATAACCGGCTACAGC
GCGCCAGAGATCATTGGGCAAAACCCGCGAATGCTGCGCTCGGACGAACACGATGCGCTGTTTTATGCGCAGTTCAATGA
GTCGCTCGAGAGCGGCGAGCCTTTTCGCACGACCTTTATCAACAAGCGCAAGGACGGCTCGCTTTTCTACGCCGAACACA
GTATTTCCCCGCTGCGTAACGTGGAGGGTGCAATGACGCATTACGTCAGCATCAGTCAGGATGTGACAACTCGCCTGGGG
CGCGAGCAGAAGTTGCTGGAGATTGCCCACAGCGACCCGCTGACCGGGCTGGATAACCGAAGGGCCGCGGAACACACGCT
TGAGCGCATGATCAATACAGCGCGGATATCGGGCAAGCCGCTCAGCTTCATCATCTGCGATATCGACCATTTCAAATCAG
TGAATGATCAGTACGGTCATCCTGCCGGCGACAGCGTATTGAAAAGCGTTGCAGCCATTCTCAAACACCGGATTCGTGCA
GTTGACGTTGCCGCCCGTTGGGGAGGCGAAGAGTTTCTGATACTGGTGCCCGACAGCTCATTGAAACAGGCCGCTGAATT
GGCAGACCGCATTCGCAAAGGTGTGGAAAACCTTGAAATACCTGGAGCAGGCCCGGTAACCATTTCTTTGGGGGTTTCAG
AACTCAGCCCCGGAGAAACGGCCGCAAGCCTCATCCAGCAAGCGGACAAGGCGCTGTATCAAGCCAAGCGCCTGGGGCGC
AACCGTGTCGAGATTGCTCACGCTGACGACCCGGCTTATTGATGCTGATTTTCGGCTGTCGCTATTACGGTCGAGCGCCC
TCGACAAGAACAGGCATTCTCAGAATCTTGTTGGCAGCGGTGATATAAACCCAGTGCTGCGAGCCTGCGGAGCAGAACGC
AAGATTGCCGGTGTCCTTGGCCGTTACCAGCAACTTGCCGAGCAACTTCCCGCTGGCCGAAAACACCTGAACGCCCTCTT
TGCTGCTGCTCCAGACATTACCTTGAGCATCGACCTTGAGCCCGTCGGGAATACCGGGGGTAATCTCGGCGAACACTCGT
CCATTACTCAGCGCCCCGTCGTTGACCTGATACACCATAATCCTGTGGGCCAGCTTCGGGTTCTTGAAGTCATGCGCCAG
TTGCGAATCTGCGACGTACAACAAACGTTGATCCGCGGAAAACGCCAGGCCGTTGGGCGAGTGCAGTCCTGGGGTATTCT
GTCTCACCAGTTGGTCGTGCTCTGGATCGTAGCGGTACACATACTCGCCGCCCTGCTCCGGCTTGCCGCCATAACTTTCT
GCCTTGTTCAGCACGCCAAAGGTCGGATCACTGAACCAGATGCCTCCTTGATCATCGACTGTGACGTCGTTTGGACTGTT
CAAGCGTTTACCCTGGTACTTGTCGACCACTGTGCGCCATTGACCGTCTGGCTCCTGACGCACAATGGCGCGCTCACCAT
GGGAGGCGGCGATGACACGCCCCTTGGAATCCCGAGCGTGCCCGTTTTGATAATGGGCAGGGTCCAGCCAGGTACTGACG
CCTTCGCCCTCTTTCCAGCGCATGACCTTGTTGGCTTTTACATCACTCCAAATCAAACCACCCTCGGGCAGACATAACGG
CCCTTCTGCCCACTTCGCATCTGCAGTGACAACCTGTGCCTGCGCATCGGGCTGAACAAGTGTGGCGAAGTGGGGGTTGT
TGGCAACTACCTTTACAGGCGATGCCGTGTCGGAAGCCATGACTGCACCGCTGGCAAGAAGCGCACTGCCGAACAAAAGC
ACTGATATCTTCCTGCCCGGATGACGTAAAACCCGATTCATACGCTTCGTCCTGTCGATCAATAGGCACAAGGGCCAGAG
GTACGTTTGGCAGCAGCTGAACGTTGGGCTGATCACCTACGGTACGGCTCAAATGCCCTACGCGCTTATCGTCGGGCCGT
GCCTTGGCGCTGGCGTCGGCATTGAACTGCATCTCTCCGGGGCCTTGAACAAGCACCGTGCCATCGGTTGTTTCCACCGA
CCATTGCCCCTGAAGCGTGATGACCCACTGAGGGCCGGGGGCGTGATGCCAACTGCCGACGTAACCCGGCGGCAACACCG
CATAGGCGATACTTTCGATTTCATCGGGCGACACACCGATCCACTGAGGCTCGGCGGGTGGTGCGTAACTTTTAAACTCC
AGTCCCTCAATGCGACAGTGGTCCACATGAGTGGCGCCCTGCTCATCGGCCCAGACCGTTGCGTACTTGACCGGGGGTTG
AAGCTTGCCGTTACTGGTGGTGCTTTCTGAAGAGTTGCCGGGAACGGACAAAACGGCAGCGAAAGCGTTACTGCCGGTCG
CCCATACAGCGGCACAGGCAAGTGCAAGTGCGAAGCGCGTTTTCATGAGTACATCCTTATTCACAATGATGGCGGGGAAA
AGACCGCGTGACCCGGCTTTTTCGCATCTTATAAAACGGGCCTGCACTGAGCGCAGGCCCGAGCGCTGTATCAGAGTTTC
GGCAACTGCCCGATACGGCCCATCATCTCGGTCACGATCTGCAGGTCGAGCAGAAACTGCTCGGTGGTCTTGAACTCGTT
ATCAGTGTGACCGGTGTATTTGACTTCAGGTCTTGCCAGACCGAACTGCACGCCGTTGGGCAACTCATGAACCGATGTAG
CGCCCGCCGAAGTGCCGAACGCGTGTTTCATGTCGAGGTTTTCAGTGGCCACAGCGAGCAATGCCTTGACCCACTCGCCT
TCAGGGTTGCGATACATCGGCTCGGCAATGGAATAGTCGAACACCGGGTTGATAGCGGTCTTCGTGCTCCATGCCGTGAG
TTTGTCGGCAATTTCAGATTTGAGCACTTCTGGAGACTTGCCCTTCGGCACGCGCAGATTGACCGCAAGTTTGAACGCCT
TGTCATCCAGCGCAACGTAAGTCAGGGAAGTCGTCAGCGGCCCCATGAACTCATCGGAGAAACCAACACCCAACTTGCCG
CCCAGATAGTCCAGGCCCCAGTTGTCGGCCGCATAGCGAGCGGCATCCGTGATGTGGTTGTGCTTGAGCGCAACGTTGCC
GTCTAGGCTGTTGATGAAATCCAGCATCCTCGCTACCGGGTTGACGCCGGACTCGGGCGCAGATGAGTGCGCGGAAACAC
CGGTCACTGTCAACTTGACGTCCTTGCCTTCCACGTTGGCGGCAATCTCGAAGTTGCCGCCATTGCGTTTCACATAATCT
GCGCCGGCCTGTTGCAGGCTGGCTGCCAGTTGCGCAGGCTTGTCGGTCACCAGCGTAACGACTGATTTCGACGGAACCTG
ATTGGTGGCCATGCCACCGGTCATCGAAACGATCTCGGCACCCTCACCCTGTGCAGCGCGCTTGGCAAAACTGGCCATGA
CGGTGCCGTAGCCTTTCTCCGCAATCACAACCGGATACCCGCCATCCAGCGCCAGGTTGTAATTGGGTGTCGGATTGCGC
TCGAAGTAGTAGGGAATGGCATCGCCGGCAGTCTCTTCAGTGGTGTCTATCAGCAGCTTGAAGTTTCTCGCCAGCGGCAG
CTTTTCTTCCTTGATGACTTTCATCGCATACAGCGACACCACGATGCCGTTCTTGTCGTCTTCGGTGCCACGGCCGTACA
TCCGGTCACCGATCAAAGTGACTTTGAACGGGTCCAGCCGAGTGCCGTCAGGTAATACCCAGTTCTCTGGTGTAACGGGG
ACAACGTCGGCATGCACATGAATACCTACGACTTCATCGCCGCTGCCGTCGAGCGAGACTTCATAGACGCGGTTATCGAT
GTTGCGAAACTTAAGGTCGAAGCGTTCGGCAAGGCTCTTGATCGTGTCGGCGATCTTGATGAACTCAGGGTTTTCATGCT
GGGCAACGCCGTCCACACGCACCGTCGGAATGGAGACCAGCTCACGCAGCGTCTCGGTGGCCGCGCTGCCGTACTTGATC
CGCGCGTATAGGCCGAGCAGGCGATGAATTTCGTTTTGCTGCGCTTCTGAAAGCTTCTTGTTGTCGAGAAAGGCCGCGAT
CGCAGGGCCGATATTTGCGCTCTTGGCGATATCGTTCTTGTTCACGCTCGCCAGAAACTGCCTGAAGTCTGTTAACGATG
TACCGCTGAACGTCTTGACGATAACGGCGCTCTGTTGCGCATCAAGGTTGGCATAAGCCGACGTAGTCACAGCTGAAAGG
CTGGTCAGTATCAGCGTGGCTGCGGCGAGTTTTTTGAGTGCGAAATTCATTTTTGAAGGCATTCCTTGGCAGGCAGGGGT
TTGAAAAAAACCTGATCGTTTGATCAGTAAGCCTTCCAACTTACACCACGAGACAAGACGGCGGGAATCCCCGCTTTGAA
AACCGTCGCGAGCGTGGTGCAGCAAACTATCCCGATGGCGAACATCGACATCCGCCCTCACGCGTAAACGACCCTGGTCT
TTTTTGTGGTTCAGCAGGCACTCGTTAATGTGACATCATCCACGTCTACCTGTGGACCTGCGCAGACCACGGAACGACAT
TGCCCTTACTCATGGAAGGAAAATAAAGTGCACTCGAGAAGTACGCTGGCAGCCCTGCTGATTTCGCTAAGCCTGCTTAT
CGGTGGATGTGACAAGAGCGACGCACCACAAAGCGTTGCGCAACCTGGCAGCCCGCCGCAACAAAAGATGAGTGCCGAGC
AGGCCGAGGTCGAAAAGTACAATGTCTATGTAAAAGCGGCCAATTACGGCGCTGACTTTGGCGAGTTGCTGGAGAAGCGT
CTGAATGAATATCCCAAGAAACTCGCAGCGGGTAAAAAGCTGACGGATTACTACATCTTCAGTACCTACGACATCAGCAC
ATGGCAAAAGAACCTGAAGGAGGCACTGGCCATCGAGTCTCCAATGCCCGAGCTGGATGAGCCAGCAAAAGGCATGCTTG
AAACCCTCGCCAAGCTGGCTCCTGTCCAGGCCGAACTTGAAAACTACGCACAGTCCAAAGGCTTCCTCGCCGATGATGGA
AAGAAGGCCCGGGAAATGGAGCCTGCTCTGCAAGCAGCGATGAAAGACGTCGCCATATACCAGGCGGTGTTTTTTGACGG
GATCAACAAGCGTGACGACATCAACACCAAAAACGCGTTTGAAAGCGCAGAAAAAGACTCACAAGCTTATTATCGAGCAG
GCATTGTCGTGTACGCGAAAGAGTCCGCGCGGTTAGCCAGCGAGTTCTTTCAGAACGCTGGAAGCGAAGAAACTGCCAAG
CCGTTTGAAGCCAGTCTGAGCAAAACGGCTCAGATGATCGAAGGCTGGGACAAAAAAACCCGCGAACAAACGCGCTCGCC
GGGCTGCACCGTGGTACTGAGCGACCTGAACGGTTTCGTGGGCAAAGGACGCCAGGCGATCAGCGATGCACGAAGCGGCC
AGTACAAACGTGAAAATAATAGCGAACTGGGATGGCGTTCATTCAACCCTGTCGAGCGAGGTGCCAAAGACTTACAGCGC
GCTTTCGGCAGCTTGATCAACAGCATGAACCGGGACGAATGCATCTGACGATGATCTTCGCCACTCGCAGGATGCTTGAA
GCGCATCCCGCAGACATCTTATAAGGGGGCGCAAATGATCAAGCTGCTACGCCATCTAAAAGCCCGCTTCGGCCAGAAGC
GCACTGCGCCGCCGCCCGCCAGCGCCCCGATTGCCGAGCCGGCCAGTCAAGGCCAGCTCGTGTCTCGCGTGCAACAGAAC
CTGGCCTGGCTGCCGGTGTATCAAGAGCCTGAACCGCTGAATTCACCGCCGCCCGCCTGCCCGCCCTTGGGCAGGGAAAA
CGAATCACTGCTCATCCGCTACCGGGCCTACATCGCGCAGGTAGAACAGGCTGACCGAACCACACTGGACGAGGCATGCT
GTCAAACCGGGCGGCAGCTAGCTCAAGAATTGCTCGACACGGCAATCACCATGGCCAGCTGGAAAGCTGATAGCTCGCCC
AATATGTACTGGCTGATACAATCCGCAGCCATTGCTTCAATGTTTGCTGACGGCGTGCAATCAGAAGCCTTTCAGCGTTA
CAGAGAACATCTGCAGCACTACAGAAAGGGGCGGCTGACCGCGGGACAGGTGTCGGCGTTTGATATCTACGTGGGGTGGC
ATACGCCAAAGCCGGTCAGGGCCTTTCTGCCACACCCGTCGAGCGAAACACGGTCACCCAGCGAACCTTCACCCACGCCT
GAGGATATCGACGAGCTGTTGTCATATCTGCCACGGTTGTACCCGGACGGTGTGGCTATCAAAACGTACGTCCTCAAAGA
GAACACCTACTGGCCGGAATACTTCAAGGTCGTGGGCGATTTCTATCGCGCCTCGGGCAAGGGTTGCTGGACTGACTTTG
ATTACATAAATCATGGCGATGATGCCTACATCGCGCAGGCAAACCTTGCGGACATACAAACCATGCTCACCTATTGCAAC
AAGGGCGAACGCTTTTGCGACGGGCATCATGGCGGGATGATCGAGAGAGGCTACATGCTGAAGATCCTGCGCAGGCTGAA
TGTGCTGCGCGGCGCGTGCACCACAATTCCCGGGGTACCGTACTCATCACGTACAGCTCTGACTGGCGAATGACTTCAAT
AATGTATGGCGGCCCCAAGGTCCGCAGTATTCAGGAAGACATGCGATCAGTCTGTAACCACAGCGCGCGTACCACTTGGC
CACATCTTCATCCAGCGTCTCGATCAAAGCGTCCACACAGCCTCGCTCGACGGCCAGCGTTTCAATCCTGTGCAGCGCCT
CTCGCCTATGCCCCCAGCCCCTCTCCTCGCGACTGAACATCGACCCAGAGATAACTCACAAAGAGCCGCTGAAACTCGGT
GCGACCTGTCGCGCCGCCAATCACCAGACCGTTTTCCATGACCACACAGGCGATCGAGCCAGCCATCCCTCCTTTCGCCT
CGGACAATGCGCGGCCGTGGTGTAAGACGCCGGCCCCGATCACCTGGATCTGATCATCGGCAATCTGTGCGCCTGTAAGC
CACTCCCTCATCTCATCACTCCTTCGTTATGGGTCGAAAGTACATGGGCAAGATAAAGGCCAACCGCACGATAAACCCCA
CTGAATTCTTCCGTCGCTGACGACTCCGACTATTACCGAGCGACGCTTCAAGTCATCCGCTCACCTACCCGAGGACACCT
GTATGACCACTGCATTCAAAGTTGGCGACGCGGTAAGCTGGCACGCCGAAGCGGGCGAGGTGCATGGCAAGGTCACCAAC
GTGCACACAAAGGACGTCGAGTTCATGGGCAAACACCGGCCTGCTTCCAGGGACGATCCGCAGTACGAGGTGAAGAGTGA
CAAGACCGGACACTCGGCGATGCATCACGAGGGGGCGCTCAAGCACGCTTGATCTGCCATGCCGCCTACATCAATCGGCC
AGCAAAAGCGATGTCAGGGAAACGTGTCGAAATAAATACAATTGGAAATGAAATTCTACTGGCTGTATTAAGTGAAAAGA
TCCTTCGCCCAGCGTGGCTGGGAGCGGGATCCAAACCACACTTCGACAGTTAACAAGCCTGAGGCTTTTTATGAATTCGT
CCCTGTCCCGCCGCAAGATCCTTCAAGGTGCCTGTTGCCTTCCCGTTGCCGCAGCGCTGATGGAATTACCTTCGATTGCC
AACGCTGCAACGCCCACCTCGCCCCGAACCACATTGACGGCTGATCAGGCACTCAAAGCGCTGCGCGACGGCAACGATGC
GTTCATGACGGACAAAACCATCAACGTCGAGAGTAACCGTGATCGCCGTCTGGAAATCGCCAAAGGCCAGACTCCGTTCT
GTATTCTGATCTCCTGCTCCGACTCGCGCGTACCGCCAGAGCTGCTCTTCGGGCGTGGTCTGGGTGAACTGTTCATCGTC
CGTAACGCAGGCAACACCGTGGACACGGCAGCGCTGGGCTCGATCGAATACGGTGTCAGCCAACTGGGTGTGCCGCTGGT
GGTAGTGATGGGTCACGAGAAGTGTGGTGCCGTGGCTGCAGCGGTGTCGGTGGTGGAAGACAACACGGTTTATCCAGGCG
CCATTGGCCAGATGATCGAACCTATCCTGCCGGCCGTGTTGAGCGCTAAATCGAAGAAAGGCCGCAACCTGCTCGAAGAC
TCGGTCAAGGCCAACATCCAGCGCACTGTCGCCCGTTTGCGCACGGCTTCCGAACCTGCCCTGATGAACCCGATCAAAAC
CGGTCAGGTCAAGGTGGTCGGTGCCTATTACAGCCTCGAAAACGGCAAGGTCGATTTCTTCGACGTCTGATGTATTGAAG
TCTTGACGCAAAAAAGCCAGCGCACGGACTGCGCTGATTCCCGCCTCGTTGCCGCCCTCCCCGCCATGCTGTAAAAGTTG
CCTGAACGCCTGTCACAGGCCATCTGATCAATACGACTCAGGATGCAGTCGGCACTTGGCATCGCCACACGTCAACTAAA
GGAAACGCGTGAAAAAGGATTATCTGGCGTTCTTCACATCATTGTTCCTGTCACGATCATCCTCGCTGCGCTGACCGCTT
TACTGGGCCTCGCCGCACTGTGGCTATTCGGGGCATGGCGAACCCGACGCTGATCAAACATCCTCAATGAGGGTGCCTGC
ACGCTGATCGCACGCAGGCACCCCGGACGAGATCAATATTCTCAGATCACGCCGCAAGCAGCACGATCACCGCCGCCGCC
CAAAGGTTTAGGCATGTCGGCGTGGTTATCGCCGCCGGCATGAACCATCAACGCATGGCCTTTGATTTCCGACAGTTTTT
TCAGGCGTGGTGCCAGTACCGGATAGGTTGCAGTGCCGTCAGCCGTGACATAAAGCGCAGGCAGGTCGCCCAAGTGACCT
TGCGCATAAGGCCCCAGGTGTTTGCCGGTCTTGGCCGGATCAAAGTGACCGCCCGCGGCCAACGCCGCAACCTTCACGCC
GTCTTTGGTGCCCGCTTCGCAACTGCCGTTTTCATGCACATGAAAACCGTGAACGCCCGCAGGCAAGTCGGTCAGTTTCG
GGGTGAATAGCAAGCCGTATTGCGTTTCGCTCACCGTGACGCTGCCGATGGGTTTGGGCGCGCCATCAGCGCTGACCAGA
TTGATGGGAACGTCCAGCGATGCGGCCTGAACACTGAGGGAGAAGGCGCCAAGCAGGCCCAGCCAAAGATGAGATTTCAT
AGGTTTCAATGCGTCCCTGATCTGTTGATCGAAGTGAACGTTGCTCTGAGCGGCGTGAGTCAGCACGCCACGCAACGTCC
TTGATGTCACAGAGGGTGTGACCACAGGCATGCGCACTTTGATGCAAAAAAATGAGCGAGAAGCGCTCGGGGAAGTGATG
CAAAACGTCACACTGGCCTGCCAACGCAGGTTGGCAGGCCAGTGAATTCAGCATGCGCCGGGGTGCCAGCGCTACAACTG
GCTTCAGATATCCAGGCAGATCTTGCCGAAATGCTGGTTGGTTTCCTGATACTTGAACGCTTCGACAATGTCGGTCATCG
GGAACGAGCGGTCCATGACCGGGCGCATGCCGTTGGCATCGATGGCGCGGATCATGTCCTGCTGCTGAGTGCGACTGCCC
ACCAGCACACCTTGCATGCGCAGTTGCTTGACCAGCGCCGGAACGAACTCCAGCTGACCGGCCACACCGCTGAGAATGCC
GATGACCGAAATATGGCCGGCAACTCGTGCTGCGTTCATGGAATGCTGCAGCGTCGATGGGCCGCCTACGTCAATGATGT
GGTCCACACCGCGCCCGCCGGTGAGCTTGCGGGCCGTCTCGCCCCAGTTACTGTCCTTGCGGTAGTTGATCAGGTGATCG
GCACCCATCGCCTGCAGACGCTCCAGCTTTTCATCACTCGAAGAGGTGGCAATAACCGTAGCGCCCACCATCTTGGCGAA
TTGCAGGGCGAAGATCGACACGCCGCCAGTGCCTTGCACCAGCACGGTATCACCGGCTTTCAACGAGTCATCGACCATCA
GCGCACGCCATGCAGTCAGGCCGGCAGTGGTCAGTGTGGACGCCTCGGCATGGCTGTAACCCAATGGCGCATGGGTGAAC
GAGGTGGCGCGAGCGGTAACCTGCTCACGGGCATAACCATCAACGCCATCGCCTGGCACCGTGACAAAACCTTCAACCAA
CGGCTCACCGCTGATCCATTCAGGGAAGAAGGTGCTGACGACCGAGTCGCCCACCTTGAACTCGCTGACACCTTCGCCGA
CCGCTGTGACCACACCGGCACCGTCGGCCATGGGAATGCGCTTCTCAGTCGGTGCCCACATGCCGGTGACAACAGCGAAA
TCGTGGTAGTTGAGCGAGTTGGCGTGCAGGCGCACGGTGATTTCACCGCCTTGGGGTGCCAGCACTTCGCTTTCACCAAC
GCTGACCTGATCGTAGCCGCCGCCAGCCTGCACGTAGATGGTTGTGTTGCTCATGGTCAATCTCCTATCAATTCAACATT
ACGCAAAATGACGAAATGTATAAATAAAACTTATAACTCTTTCTTGAGCCGATCCGCGAACCGGTCGATGGCTTGCTCGT
CACGGCGGAAGTACGTCCACTTGCCGATCCTCGTCGCCTGCACCAGCCCGGCACGCTGCAGAATGGCCAGGTGCGCGGAC
GCCGTGGAAGCCGACAGATTGGCCTTTGCCTGAATATGTGACACGCACACCCCTATCGCCGGATCACCGTGGTCCTGGGG
AGGGAAATGGGCCAGCGGGTCTTTCAGCCACTCCATGATCAACATGCGAGTGTCATTGCCGACCGCTTTGATTTGCTCAA
GAATCATGGGGCACAACATTACGCCTTTTTACGAAATGTTCAACCCCCACGCAAAAAATACACATGGCACAGAATGTGAT
TGCCGCTTCACATCGGCATGGCAAATAAAGCACTCTGTCGACACTTACAAAACCCAGTACGCTATCAAAGCCAGGACCGT
CTCATGATCAATCTGAAACACAGCGTATTGACCGCCCTGCTGCTGGGCATGGCCGGTATGGCTCAGGCCCAGGAATCAGC
GTCGCACCTGGACAAGATCGTGCAGACAGGCCAGTTGGCGGTCTGCACCACGGGCGACTACAAGCCTTACTCCCTGCTGC
GCGAAGACGGCGAACACGAAGGAATCGATATCACCATGGCCCGCTCGCTGGCCAAGAGCCTGGGCGCGACCGTGCAATGG
GTGCCTACCACCTGGAAAACCCTGCTGCCGGACATGGTTGCCGGTAAATGCGACATTGGCATGGGCGGCATTTCGGTCAG
CCTGGAACGCCAGAAGAAAGCCTTTTTCAGCAGTACGCTGGATGTCGATGGCAAGATCCCGCTGGTCCGCTGTGAAGAAC
AGGCCTTGTATCAGACTGTCGAGCAGATCAATCAACCGTCAGTGCGCCTGATAGAACCGGCCGGTGGCACCAACGAGGCG
TTCGCACGCGCCCATCTACCCGATGCGTCTCTGGCGTTTCACGACAACAAGACCATCTTCCAGGAGTTGCTCGACAAAAA
GGCTGACGTGATGATCACAGATGCTTCCGAGGCCCTCTATCAACAGAAACGCATGCCCGGTCTGTGCGCGGTCAACCCGA
CCCATTACATGCAATATGGTGAAAAAGCCTACCTGCTGCCCCGTGACGATGTGACCTGGAAAAGCTACGTGGACCAGTGG
CTGCATCTGAGCAAGGCCACTGGCGAATACCAGCAGGCGCTGGGTGAATGGCTGGCAGTGCCGACCCAATTATAAAAAAA
ATATCATTTAGCCAGCAGTTAAAGCTTGGGATTGGGGTGCCGATAGTTTTTGAACCTGCGATGTACTTCGCAAGGCTTCT
GGCTGTGTAAGCGCAATAACCTACAGGGAAACTCCGATGTCCCAAGCCCAATCGGCTCATTCCGGCTTCACCATAAAGCA
ACGACTGATGGCCTCGACCTTCGCCATCATCGTCGCGTTTGTAGCTCTATCAGTTTTCATGATCCATACACTCAAGACAT
CGACCGAGAATGTCGACGCGCTCTACAACCGGGACTTCCTGGCAACCGAGGCGGTGAACAATATCGACGGCGCGCTGACC
CGCGTGGACATCAACATTCTGCGCATGATCGCCATCGGCAATCCGGAGCAGACCGCCGGCTGGAAGAATGAGAACGAAGC
CGCTTTCGCCAAACTCGATGAACTGACCGTGCAGCTCGGCAAGAACACCGCTGAAACGCTGGATGTGACGCTCACTCAGC
AGTTGCAGCGCGATTACACAAAGCTGCGTGACGGCATGCGCCATCAGACGAGCGTTATCCAGACGGGTGACATCGCCGCC
GCCGCAGCTATCAACCGTACCGAGGTCAAACCATTTGCCGAGCAGGTATTCAAGACCCTGCAGACCCTGCGCGAGCAAGG
CAAGCAACACGCTGGCGAACGTTTTGAGGCGCAGGAAGGCAGCGCCAACCAGGCCAGCAAGCTGGCCATCGGCGCCACGC
TGGTGATTGCGATACTGGGTGTCATGGTAACGCTGCTGACCATACGCGGTATTCTGGCAGCCATTGGTGGCGAACCCTCT
ACAGTGGCCACCATCACGCGCACCATTGCCAAGGGCGACTTGAGTAGCACCATCAAGGTCAATGCCAATGACAACACCAG
CGTCGCTGCTGCCGTGGTTGCCATGCAGACCCAACTGCGCGATACCCTGCAGCAGATTTCAAACTCGGCAACCCAGCTGG
CCGCCGCTGCCGAAGAGATGACTGCCATCACCGAAGACGGTGTTCAAGGCATCCAGCGACAGAACAACGAGATTGACCAG
GCCGCAACGGCTGTCAATGAAATGACCAGCGCAGTGGAAGAAGTCGCTCGTAACGCCGAACACACCGCACGCTCGTCAAG
CAATGCGACCAGCGCGGCGCAGGCCGGTCTGGGGCTGGTCAAGCAAACCGTCAGCGCAATCAGCACCATGAGCACAGACG
TACAGAAAACGGCCACCTTGATTGGTGAACTGGCAGGTCAATCGCGCGACATCGGCAAGGTGCTGGATGTGATTCGTGGT
CTGGCCGAGCAGACCAACCTGCTGGCCCTCAACGCCGCGATCGAAGCCGCTCGCGCAGGTGAAGCCGGACGCGGGTTTGC
CGTGGTAGCGGACGAAGTTCGTGCTCTGGCTCACAGAACCCAGCAATCAACCAGCGAAATCGAACGTCTGGTGACCAACA
TCCAGAGCGGCACTGAGCGGGCTGTGGGCTCGATGCGTGGCAATACCGAACTGGCCAGCGAAACGCTCGGTATCGCCGAG
GGCGCCAATGACTCTCTGACTGCCATCAGCACGGCGGTGAGCGAGATCAACGACCTCAATCTGGTCATCGCCAGCGCTGC
GCAACAGCAGGCACACGTGGCACGGGAAGTCGATCGCAACCTGGTCAACATCCGTGACTTGTCTGCGCAATCCTCATCGG
GCGCGCAGCAAACCAGCAGTGCAAGCCGTGAACTGTCGACACTGGCGCTGGACCTGAACAATATCGTCGGGCGCTTCCGC
CTGTCCTGATTCGACACGCACTCTGCGCGCCACCACGGCGCGCAGAGTGCAACCCCGCTGGCCTTTTCTGGCCAATCTGC
ACGCCTGCCTACCTATTTTGTTGCAAGCCCCTCGCGCCTGAAATAGCGTGGTGCCCTGGACGAACAAGGACAGCCCGCAT
GAAGCCCAGCAAGCCCATCACCCGCGCATTCTGCGTTGAATTACAACAAGAGTTGTCGATTGCCACCGCTCGCCGCGAAT
ACTTTTCCCAGGAACCGCCACGCAAGCGCTTCGAGTTTCTCTGCTCGAACGAAGCTTGCAGAACGCTGGGCGCTAAAGTG
ACCGGGGTTCGCTATGACGTGAAGCCACAGGACAACCCGACCTTTGTGGCTGCGCATTTTCGCGCCAACCCGCATCACGA
TCACCATCCGGACTGTGAATGGGTGGATGAGAGCGCCGACGAAAAGCCAGACGTTCCGGTTGAAGAAACCGATGTTCAGA
CGCGCCTGCGCCAGGCCAAGCGCAAGCTGGATGATTACATCGACATATTCGACCCGACGCTCAAAGCAACGACCAAAGAG
AAATCCGGGGAAGAAAAAGCCGCTGCAGGCAACCCACAGCACCCCGTCAGTCAGCCATTGACCGAACCCGCGACACCCAA
GGCCGCTCGCTACAGCGAAACCCGCACCAACAACCTGGAGCGCTTGGTGGACAGCTATCGACAGGCCAAGGCCGAGTTGT
CACTGGACGACTTCAAGCTGTTGAAACTGAGAATTCCCGGCCAGGGCGAAGTCGCGTTGCGCTCATATTTTCGCCATATC
AAATTCGCCAAATCGGGCGACAACGGTCGCGTACTGTTTGGCGGCGGGCTGATAGAACAACGCTACGGGCAGGGCTTCAA
ATTCAAGTTCTTCGACCGCCTCGACGGCAAACTGGTGACCCTCTACGTATCACCTGCGCAGATGCAGGCCTACCGCTCCA
GCCGCTACATCAGCGAACTGCTCAGCCATGCGGATGACGTAAAGTTCTTTACGGTGTACGCACTGGGCACCGTGACCCAA
AGCCCGTCAGGCAAAAGCTACAGCGTGGAGGTCGATGACCTGCGGCACCTGGCAATTGTGCTGGGGCCAGCGAAAGAGCG
GGCTGAGGAAGGGAAGGCAACGGCGGGTGAGTGATGCTCGTGCCCTGGTACAACGCATGCCAATGCAGAACATTGGCATG
CGAACAGCGGGTTTGTATCAGACCTTGACGATCCAGCCGGCGGGTGGCTCGATGTCGCCGGATTGCACACCGGTCAGTTC
CTTGTACAGGCGCTGGGTGACCGGGCCGACTTCGGTCTGGCTGTAAAACACGTGCAGGTTGTCCTGGTAGGAAATGCCGC
CTATCGGGGTGATCACAGCAGCCGTGCCGCACGCGCCGGCTTCCTTGAATGTGTCGAGCTGGTCGATGAACACATCGCCC
TCTTCGACCGTCAGGCCCAGACGGGATTTTGCCAGTTCGATCAGCGACAGGCGGGTGATGCCTGGCAGCACTGATGGCGA
TTTAGGCGTCAGGAACACATTGTCGTTGGTGATGGCGAAGAAGTTGGCCGAACCCACTTCCTCGATTTTGGAATGGGTCT
GCGGGTCGAGGTAGATGCAGTCCGCGAAGCTGTGTTTCTTGGCTTCCGAACCCGGCATCAGGCTGGCAGCATAGTTGCCA
CCGACCTTGGCAGCGCCGGTGCCGTTGGGCGCAGCGCGGTCGTAGCCGGAGATCACGAAGTTGTTCGGCTTCAGGCCGCC
TTTGAAGTAAGCACCGACCGGAATGCAGAAAATCGAGAAGATAAACTCTGGCGCAGTCCGCACGCCGATGTTGTCACCAA
CACCGATCACGAACGGTCGCAGGTACAGCGCACCGCCGGAGCCATAAGGCGGGATGAAACGCTCGTTGGCTTTGACGACC
TGCTTGCAGGCCTCGATGAACACGTCGGTGGGTACATGGGGCATCAGCAGACGGGAACAGCTGCGCTGCATACGCTGTGC
GTTCTGGTCGGGACGGAACAGGTTGATCGAGCCATCCTTGCAGCGATAGGCCTTAAGGCCCTCAAAGCACTGTTGACCAT
AATGCAGCGCGGTCGAGCCTTCGCTGATGTGCAGCGTGTTGTCTTCGGTCAGCGAGCCCTGATCCCAGGCACCGTCGCGC
CAATGAGACAGATAGCGTTTGTCAGTCTTGATGTAGTCAAAACCCAGAGTGTCCCAGTTGATGCTTTCTTGACTCATAAC
GCCCTCTATCATTTTAGCGACTGCCTGGACGAGTCAGGCCAATGCCTTATTCTGCCAGATCATTCAGGCTCTGAGGCTTG
AAATAAATGCAAACTGACATGGCATTTCTGAAGCAGCGCCACGCACAGGCGCCACGTCATGCCTGACGCTGGCGAATATA
AGCGAGGAAGGCGTCCATGTCGGAACTGCACAACGTTCGCGCGACGGACTTGACCTCTTCCATGGGCCAATCCCACCAGG
CGGCCTGCAACAATAGGTCGCGAACATCCTCTTCAAAACGCCAGCGGATGAACTTGCAGGAGTTGCCGCCCACGACTGAA
TAAGGGGCCACATCACGCACAACCATCGCACCGGCACCGACAATGGCGCCATGACCAATCGTGACACCCGACACAATCAC
AGCGTTGGCGCAGATCCAGCAGTCGCTGCCAATGGTTACATCGCCTTTGCTGGGCGAGTAGTCCTTGATATCCGACAATT
GTTCGACCATTGCAGGGAATGGGTAAGTCGTGATCCAGTCAGTGCGGTGCTCGCCACCCAGCAGAATCCGCACGCCTTCA
GCAATCGAGGTGTATGAGCCCACGCGCAGTACCGAGTCATCGCCAAACTCAACGATATCCGGCGTGCCATACGTACCTGT
GCCCACTTGCGCCCGCGGGTATTGCAGCCTGATTTTCTCGGCAAGCCTCTCCAGCTTGTCCATCGTGCGCAGTTGACGGC
GTACTTTTCTGGTTTTAAGCAGCTCGATGAATTTCATGGCGACCTTGAGTCAGATTGAATTCCGAACTGCCCTGCCGTAC
TCACCTGTAGCTGAGGAGCAAGCGCTTGCAGCGCCGAAGGGTCGTTAGATTGGCGTATCTCAACGGGATGGAGCGCAGCA
GGCTCCATGCGTAGCGTTTATCGGCAACCGTCGCGTATTTCAGCGCCTTATTGACGAGTAAAGTACGCCCCCGCTGATAT
TCGCGATGATTGCGGTAGGGCTCGATGCTTTTCAGGTCGGCGTCCAGCAAGACCTTGTACTTGCGTGAAAGGTTGTTCGG
GTGACGGCGATAGCGCGTTACGACCTCGGGAATGACATGAATCTGATAACCCAGACAGGCAATTCTCAACGTCGCCTGGA
AGTCCTGAACCTTGATTGTCGGGTCGTAGCCGTTGGCGTCCCGCATGGCCTGCATCCGGTACAGCGCCACCGGCGCTCCG
ACCACCACCGCGCCACGCAACACCTCGTCGAATGTCAGCCGCTCTATGTAATCACGCGACTGGCATTTGATCCTCTTGCC
GTCACAGTCCATGTAACTGATCAGCGCGCCGACGCAGCCGACCTCGGGATGCTCGTCCAGATACTCCGCACGGATGCGCA
CTGAAGACGGGAGCATGATGTCGTCGAGATCCGGCGTGGAGAGATAAACGCCTTTGGCATACTGAAGACCATGGTTGAGA
GCAGCGCTGACCCCCTGGTTGGCCTGGCGATAAAGCTGGAACGGGTAACGCTCCTGCAAGGACTCAAGCATCGCGATGCT
GTTGTCGGTCGAGCCATCGTCAACGATGATGACCTCGAAATTCTCGTAGTCCTGAGCAAAAATGCTCTGAATCGCAGCGT
CGAGGAAGCGCTCGGCGTTGTAGCAAGGGGCCACGATCGAAACCATGGGTTTGGGCGTGAGGCTCTGACTTTCTGAAGGC
ATCATGGGTGACAGCCATAATCATGATCGGCCCTGGAGGGCTTGGAGGGCTTGGAGGGCTTGGAGACCGGGATATCCATA
ACAGGTCGTTCGAAAAATCGGCACATCATGCGATAAACAGCCCGGATTTTCTACGGCAGGTCACAAACGTCCTGTAACGA
GGCGTATCCGGCCGCTAAAAACCCGCCGCTATTGACGATTAGTTATTCAGTGTAGATGTGCACACGAAAAAAACCCCGTC
CTTCACAGAACGGGGCTTTTGATTTGTATCAGGGGAAGTCAGAAGGCGTACGTCACCAACAACTCTTTTGTCACCTGAAA
GTCCACCGACATCATCACGCTCAGGGCAGTGATGGTGAAGATGGAGAACACAAACAGCTTGCGAGCCCAGACCGTATCGT
CAACGGCCTTGTAGCCCTTCCAGGCCATGTACAACCAGTACATGCCCATGCCTGCTGCAACAGCCAGGTAGTTGAGGCCC
GCATAACCACCTACGGTCAACATCAGGGTCGCCACGAGGAACGCCAGGATGTAGAGCAGGATGTGGCGCTTGGTGACCAG
AATGCCGCGCTGAACCGGTAGAACCGGGATCTTCGCCGCACGATAGTCATTGAAGCGGAAGATGGCGATCGCATACGAAT
GCGGCATCTGCCACAGGCTGAACATCACCAGTAGCGTCAGGGCCGCAAAGTCGAAGCTGTTGCTCACTGCGCAGTAGCCG
ATAACCGGAGGCATTGCCCCAGACAGGCTACCGACGAGCGTGCCATGAACGGATCTGCGCTTGAGGTACAGGCTGTAGAA
GCCGACGTAGATCACAAACCCGATCACTGCAAACAGTGCAGCCAGTGGATTGGCCTCGGTGTACAGCAGGGCGACACCTG
CAATACCCAACAGAGTGGCGTAGAGCAGAGCCAGTTTCAGAGAAACCAGACCCTGCACCAGGACCCGGTTACGGGTCCTT
TCCATTCGCTGATCGATATCGCGATCGATGCAGTTGTTGAACACGCAACCGGACGCAACGACCAGGGAAGTACCGATTAC
CGCAGCGAGGAACACGCCGAAGTCGATATTTCCCTTGGAAGCCAGAAAAAAGCCACCTGCCACCGAAAGCACGTTACCGA
AAATGATCCCCGGCTTGGTGATTTGGATAAAGTGCTTCAGTGACATCTGGGATTCCTCAATGCGCCATCATTTCGCGGTG
GACACTGAAAATGATCCACAGCGACAGGCCGACCAGCAGGACAATAACCATCGTGGTAAAGGCGAAGGCCATCACGTTGT
TGCGCTGCACACTTGTGAAATCCAGGTGCAGGAAGTAATGCAGATGCACGAGGATCTGGATGATCGCGAAGACCAGGACG
ATCGCAATCGTCATGTCTTTCGGCAGCATAGGCGACATCACCAGGGCAAACGGAATGGCGGTAAGGATGACCGACAGTAC
GAAACCGATGATGTACGACTTTACGGAGCCATGACTATTGTCTTCAGCGGAGTGATGCGAATTTGACATTACAAAGCTCC
CATCAGATAGACAACGGTGAACACGCCGATCCAGACAACGTCCAGGAAGTGCCAGAACAGGCTCAGGCAGCTCAGGCGCG
TCTTGTTGGTGTTGGTCAGGCCCTTCTTCTGGACCTGGAACATCATGATCGCCATCCAGATCAGACCGCTGGTCACGTGG
ACGCCGTGGAGACCGACCAGCGCAAAGAACGCTGAAAGAAAACCGCTGCGGCTCGGACCGTAGCCTTCGTGGATCAGGTG
ATGGAATTCATAGATTTCCATACCGATAAACGCAGCACCACACAGGAAGGTCAGAGCCAGCCAGCCCAGTACCTGACTCT
TCTTGCCTTTGTACAGCGCCAGCATGGCGAAGCCGTACGTGATACTACTGACCAGCAGGAACGCGGTTTCCACAGCCACG
AATGGCAGCAGGAAGATGTCCTGGCCCGACGGGCCACCCGCGACGCTGTTGACCATCACGGCGTAGACCGCGAAGAACGA
GGCGAACAACACGCAGTCGGTCATCAGGTACAGCCAGAAGCCGTAGACCGTCATGCCACCGCTGTCGTGGTGATCGTCGT
GCCCGTGATCATGGTCGTGACCGTGATCGTGGGCTCCGGAGTTGATTGCAGTATTTGACATTGTTTAAACCTGTTCCAGC
GAGGACTTGACAGGAGTGTATGCACCATTGGCCGCCAGGACCTTGTGATGCTCACCTTCAATACGCGCTACATCTTCAGC
AGGCACCATGTAGCCCTGGTCGTCACGTACAGCGTGAGCAACGAAGACCGCGATGGTTGCGACCAGGCTCACGCCCACCA
GCCACCAGATGTGCCAGATGAATGCGAAGCCAAAGACCGTCAGCAACATACCCATGTACAGGCCGGTCGCCGTGTTGTTA
GGCATGTGGATCGCCGAGTAGCGAGCCGGTACGTTGTACGCGGTGCCAGCACGCTTGGCATCGGTGAACGGGTCGATGTC
GTCAGCTTTTGGCAGTTCGGCAAAGTTGTAGAACGGTGGAGGCGAAGAAGTGGACCATTCCAGGGTATGGCCATTCCACG
GGTCGCCGGTCAGGTCGCGATTGCTGTCGCGATCACGGATGCTGACGAACAACTGGATCAGCTGCGAAGCGATACCCATG
GCAATCAGCACCGCACCGAACAGCGCGACGTCCAGGTAGATGTTCCACTCTGGCATGTCGGTAGCGTTCAGACGACGGGT
CATACCCAGGAAGCCCAGCGCGTACAACGGCATGAATGCGACGAAGAAGCCGACGATCCAGAACCAGAACGCTGCCTTGC
CCCACTTCTCGTTCAGAGTGAAACCGAACGCTTTAGGGAACCAGAACGCGAAGCCGGCGATGTAACCGAAGACCGCACCG
CCAATGATGACGTTGTGGAAGTGAGCGATTACGAACAGGCTGTTGTGCAAGACGAAGTCAGCACCTGGAATCGCCAACAG
AACGCCGGTCATGCCGCCGATCGAGAAGGTGACCATGAAGCCCAGGGTCCAGAGCACTGGCGCTGTGAAGCGCAGACGCC
CCTGATACATGGTGAACAGCCAGTTGAATAGCTTCACACCCGTCGGGATGGCAATCAGCATCGTCGCCAGACCGAAGAAG
GCGTTGACGTTGGCACCCGCACCCATCGTGAAGAAGTGGTGCAGCCAGACCATGAAGCCAAGGATACAGATCGCACCGGA
GGCGAAGATCATCGACTTGTGGCCGAACAGACGCTTGCCGGAGAACGTGGAGATGACTTCCGAGAACACGCCGAATGCCG
GCAGGATCAGGATATACACCTCAGGGTGGCCCCACGCCCAGAACAGGTTCACGTACATCATGGGGTTACCACCCATTTCG
TTCGTGAAGATGTGGAAGTCCATGTAGCGGTCGAGGGTCAGCAGCGCCAGGGTAGCGGTCAGGATCGGGAACGAAGCCAC
GATCAGGATGTTTGCCCAGGTGCAGGTCCAGGTGAAGATCGGCATGTCCATCAGTTTCATGCCAGGGGTGCGCATCTTCA
GTACGGTCACGAGGAAGTTGACCCCGGTCAATGTCGTACCTAACCCGGATAACTGTAGCGCCCAGATGTAGTAGTCGACC
CCGACACCAGGACTGTATTGCAGCCCGGAAAGAGGCGGATACGCGACCCAGCCGGTCTTGGCGAATTCACCGACACCCAG
CGACAGGTTGATCAGCAGCATGCCTGCAACCAGCAGCCAGAAGCTCAGGGAGTTCAGGAACGGGAACGCCACGTCGCGGG
CACCGATCTGCAGAGGCAGAACGATGTTCATCAGGCCCGTGAAGAACGGCATCGCCATGAAGATGATCATGATCACACCG
TGCGCGGTGAAGATCTGGTCATAGTGCTCAGGCGGAAGGAACCCTTCGGAACCGTTCTGGGCCATCGCCAGTTGGGTACG
CATCATGATTGCGTCGGCAAAGCCGCGCAGCAGCATGACCATGGCAACGATGATGTACATCACGCCGATTTTCTTGTGGT
CGACAGACGTCAGCCATTCAGACCACAAGTACGTCCACTTGCGGAAATAGGTGATCAACCCGACAACCGCAATGCCGCCG
AGCGCAATCATGGCGAGTGTCACCATGACTATCGGCTCGTGGGACGGCACCGCTTCCAGACTTAATTTGCCAAACATCGT
TTACTCCTCTGCCCCAGCAGCTGAATTTTTGCCTTTTTCCGCAGCGTCACCGGCCACTTCCTTTTCTTCACCAGCGACGA
TCTTCTTGCCTGGATTCATACCTTCATACTTGTCGATGACGATCTGGAACAGGTTCGGAGTGACCGAGGAGAAGAGTTCG
ACAGGGTTACGTTCGCTCGGCTTGATCAGCTCGGCGTACTCGGCGGTGCCAAGCTTTTTAGGTGAATTCTTGACTTCGCT
GACCCAGGCGTCGAAATCTTCCTGGCTGGTAGCGATGGCCTTGAACTTCATACCGGTAAAGCCCGCGCCACTGTAGTTGG
CCGAAATACCGTTGAACTCGTGATTCTCGTTGGCAATGAGATGCAGCTTGGTGTGCATGCCAGCCATTGCGTAGATCTGA
CCACCCAGACCCGGGATGAAGAAGGAGTTCATCACGCTGTCGGAGGTGACCTGGAAATTGATCGGAGTCTTGGCCGGGAA
CACGATTTTGTTGACCGTGGCGATGCCGTAGTCCGGGTAGACGAATACCCACTTCCAGTCGACCGAGATCGCCTGAATGG
TGATCGGCTTGACGTTCGAATCAAGCGGACGGTAAGGGTCCAGCGAGTGAGTCGAGATGTAAGTGATGTACCCCAGAAAG
ACCAGCAGCAGCATGGGTACGCCCCAGACTGCGATTTCGATCTTGGTGGAGTGCGACCAGTCCGGCGTGTACTTGGCGGC
CTTGTTCGACGCGCGATACTTCCAGGCGAAGATCAGGGTCATCAGGATGACAGGGATCACCACGATAAGCATCAGCAGCG
TAGCGATTATGATCAGGTTCCGCTGCTCGATACCCACCTGCCCTTTTGGATCGAGCAGAGGTACGCCTTCGCATCCACTG
AGCAAAAGCATACAGAAAAGGGCCAAGAAGCCAAAAAACCTGGGGTACCTTTTTTTACTCATTTCACGACCTCTAAAAAG
CAGCTTGCGCGGTGCAGTTGGGTTTCGACCGCCAACACTTCGCCCTGCCAGTGCCGGCTAATTTTTTTAGATTGAACAAG
GACCTGCCCCTACACGCAACGGCGTATCGACAAGTCCGGGTTTAGCTATGGATTCTTGTTTTTTGAGTTGCTGGAACTGC
TCATGGTTCAGAGCAGACGCCTTCGACGCGGCCATCATACGCCCTCCGAGGCAAGCATTGCGCTGCCTGTTCAGAGTGCA
CAGGGGACGCTCCAAGCCTCAAAATGCTGATCGTTCAGCCAGGCTGGACGACAAGTGACGGGGATTGTAGATACGTAAAT
TTTTAATGACTATGCCTAATTTTGTAACAGTTAATCTCCATATACGTAACAATAGACCTTCAAACGGGTGATTGTGACGA
AAAAAAGCCCCGTAATCACGGCAATGCTGTTCACTTAAGCGGTGCAGCCTTGCGGTTAACCGGATACCGGGTTTTTGACA
TCTTCACCGCCCTGGGCCTCGCCGGCCTAGGGCGTTTTGTTATGAAGAGCACACCGATGCTGCCACGCAGTTCCTCCAGG
CGCCTCGGCGTATGTGATGGCGACACGGCCCCGGCCATGACCACCAGATGACTGGCAATGTGCTGACAGGCAAACTTGAA
ACTTATCTCGCTGGGCGCCCGCTTGTGAGCGACAGCCGCCTGACTGGCTTCTCGGCGCACCACGTTATACGCCAGTAAAA
GCCCCCACAACTCTTGGTAAACAAGGTCCACGGTCTTGCTGCGAAGCGTCAGAGCATTGTCTTGCATTGAGCTTTTGATA
TCTCTGAAACCCAACTCGATCTCCCACCGCTCGTGATAAAGCGTCGCAACCTGTTCTGCGCTAAATTTCGAAGCCGGTAG
CGAGGTGAAGACCGTTTTCTCATTTCCTTCAACTTGGTAAGTCACAGCTCTTACCTGCCAGTACTCAGGTAATGCCGGAT
TCTTTTTACGCGCCTGCGGCGAGACCCTCATCTGCACCAGATAATCGCCATCGCCATAATGTTCGACTTCCGTCCTGACC
GTTCCTTTGCGTTCAGGGATCATCCAGTGCCTGTTTTGCTCAGCGTTTTGGATACTCAACAACAGATCAGCGCTGAAAAA
CCCTTTGTCCAGTAAGGTCACCGAGTGATTGGGTATGCTTTCCACAAAGTCCTTAGCCAGTGGGATTTCACCCTTGCGAT
AGGGGCTAATGGCAGCATTGGCAATGATGTGGGAGCGTGCATTCATCAGCGCGACAAGACGCAACACCGGGTAGGGCGTC
TGCCGATTGGAGGAGGTGTTGCCTGAGCCAAAGTGCGCACGTAACTGAGGTGTTTCCGGGGTTCGAAACAGCGCACCATC
GACGGCAAAAACCTGAAGTCCGTGCCAGTCATCCTGCGGGTAGCGCTCGTATCCCCAGGTACTGGCGCACTGTCGAAATA
GCCAAGACACAGGCTGATTGCCCAGGCGCTGACGCGCCTGTGAAAGGCCGCTCTTCGCCAAAAGTACCTCGTTGGCTAGA
CCGTCGGCGCAGATATTGAGTCGGCGCGCGACCTCAACGATGGGCTCTCCTCTGAAAAGAGCCATGCCGACGACTAACCA
AAGCACCATATCTGAGGGCAGGCGCCGACGTCGGACCGTGGCCTTTTCGGCCAAAGTGGCGGCAGTGCTAATCCATTCTT
GGGGAATATGATCGGTGAATACGTCGAGGCGTGAGAGCGGCTGCTCGGCAAAGTCCAGAACAGCGCCTAAATCTTGAGCG
ACAGACATAAAAAATCCGGAATCCATAATCAGATTCCGGATTTTCCTGCTGGCCGAGGATTAGTCAACAATCCTTAAGTG
AACAGCATTGCCGTAATCACGGGGCTATCTGATCGAAAGCCCCTGTTTTTAGTAAGGTTTGCGGCGGTTGCGAATGATGC
ACGCCGGTACCAGAATTGCCGTCAGGACAAACGCTGTCAGTGCCCACTGCGCGAGCGATAGCCCAAGCACCGGCGGATAC
GGCGTGGTGCAGAAACCGCTGACCTGAAACCCTGTAGGAAACAGTGTAGCCAATGGCAGGCCGTCGACGATGGGTTGCAG
GATGTCGATTCCACAGCTATCTGACGGGTGGGCAAGAATCCAGACATGCCGGCCAGCGGCAGCGATACCGCCTAGGGCGC
TGAGAGTTACCAGCGCTTCGAACGCCGTGACGCCACGGCGTCCGTTCATGGCTGCGCCGATGAAGGCAAAGATTGCAATG
AACAGTAATGCGTAGCGCTGCAGGATGCACAGCGGGCAAGGCGCTTCGCCCAGCGCGATCTGCATGTACAGAGCGCCGCC
GATCAGGGACAGGCAGATGATACCCAGCAAAACCAGAAAACGCTTTTCGCGTCTCAGGTAAAACGTGTCGTTGCTCATTC
ACATACCTTATTGAACTGATGAGGTGGTTCGCCAAAAGCGCTACTGCATGCTGGCGAGGCTTGGAAGGCAGTGTACTGCC
CGGCTGCACAGAATCGTGCGCGATGATCATCTGTCTGGACAGGCAACTCAAGCGTTCGCCAGCCATACGGACGCATTTGC
CAGCCGGGTGGTCTGCTGCGCAGGGCGCGCACGATCAACAGCGCTTCACGCCAGCGGCCAAAATCAAAAACCTTCTATAT
ATAGAGGTGCGTCACTTTGTCGCACCATCTCTTCTATATATAGCTGCGGTATTTTGCCGCAGGCTGCATTCTGATCAAAG
CGCAGCTGCGTGCGAACACGCGACACAACGTGTGGGAAGCTGGCGAGCGACAATACGTCGCCCCCTGAGCGGTTTGACGC
GCCCGAAGCCAGACTGCCACTATGGCGACTGTGCCAGCCCGCTTGTTCGAGCGACAGGCTTGAAGCAACAGGGCGCCCTG
AAACGATTTCGATGACCCCTCTGGTGAGCCCCGCTTTTTCAGCGCCGCGGCCGACGGTCGGTGAAAAATTCTCAAGCCTG
CCCGCCGCAGGTCGATAACCTGTCATAGAAAGTTGTTTGCCGCCTCCAGGCGACGAAACACCTACAGCCAGAAGGTCAAT
ATGTCCAATAACGTCCGAGCAGATTCACTTTCGCTGCTCCTTTTCACGTTGCGCAGCGGCAAGCTGATGGCGATCAACCT
GCTCAAGGTCAGCGAGATCATTCCCTGCCCTGCCCTTACCCATCTTCCAGAATCACACCCGCACGTCAAAGGCATCGCGA
CGTTGCGCGGTTCATCGCTTGCAGTGATCGACCTCAGCCGTGCAATCGGCGAGCGTCCACTGGCCGATCCCGATGGCGGC
TGCCTGATCGTTACCGACGTGAGCCGCTCCAAACAGGGCCTGCATGTTCAGGCAGTCAGCAAGATCGTGCACTGCCTGAC
CACTGATATTCGTCCGCCGCCTTATGGCTCCAGCAGCAAATCGTTCATCACCGGCGTTACTCAGGTTGACGGCGTGCTGG
TGCAGGTGCTGGACATTGAAAAAGTGATTCACGGTATTGCTCCGGCGCAAATCGTCGTGCAATCGACAGAGCTGGCCAAA
GAAGACGCCGAGGTGCTGAGCAAGGCGCGGATTCTGGTCGTCGATGATAGCCAGGTTGCTTTGCAACAATCGATCATCAC
TCTGCGCAATCTGGGCATCGAATGCCACACGGCTCGCAGTGCCCGAGAAGCGATTGACGTGCTGCTTGACCTGCAGGGTA
CTGCGAGGCAGATCAACGTGGTGGTTTCCGACATCGAGATGTCGGAGATGGACGGCTACGCGCTGACCCGCACATTGCGT
GATACACCTGATTTCAGCGACCTGTACATCCTGCTGCACACCTCGCTCGACAGCGCGATGAACAGTGAAAAGTCCCAGAT
TGCCGGGGCCAACGCTGTACTGACCAAGTTTTCGTCCCCCGAGTTGACCAAATGCCTGATCGAGGCCGCGCGCACGGTAG
TCGCTCAAGGGCTCTGACCCTTGAGCACATTCTTGAGCACACCCACCAGCGCCCAAACCCGGGCGATGCATCTGCCGAAC
ATTACTGGTTGATGCGTCGCAGCCTGGCCGAGCCATTGCCCGCTGTGCAATGGCCTGCCGGGGTCAGTCCGCACCCTCTT
ACCCTCGACCGTGCGGCCGAAGCCCACGCCCTGCTGACACTGGGCTATTGCGACGGTGCCGGCAGCGTGCCGGACTATCC
GACCTGGCTGAGCGCATTCGAGCGCGACCCCGAATTCGACTTGTCATTGTGTTTCCTGGCCTTGCGTGACGACGCTGTTG
TAGGCGTGATCACTTGCTGGACCAGCGCGTTCATCAAGGATCTGGTCGTGCACCCCGATGCGCGAGCTGCCGGAATTGGC
TTCGCGCTGCTCAATCATCTCTTCAGCCAGTTGCTTGGCCCCGTGACCCGACCACGCGAAGCAGCGGTCGACCTGCATGT
CATGGAAAACAATCTCACGGCGCGGCGGCTGTACGAGAAATCAGCGATGTCCTACATCAAGCGCTTCAACGCCCCGGTAC
GCTGACCCCGTCTGCTGCCCAAGCTGGCTGGCGCACAACTTGCTTTCTGACCTGCATCAGGCCGTAGATGACCAATTTCT
GTCACTCGGCGCGCACTTCTGGACGGGTCATCGAACCAATGGACACCAAGTTTTCCTGTGTGGGTTGCGGCGGTTGCTGC
ACGGATCATCACGTCCCGCTTACCCTTCTGGAAGCCAGGCAGTGGGCAGCAGACGGCGGCAACGTGATTGTCTTGACCGA
GGCATTTCTGAGCAATGGCTATGGGGTTGCGCAAAACCAGCTGACCCACGCCACACGACGCTCGACTCAAGTGAACAGCG
GCAGCACAACGGCCTTTGTGGCAATCACTTTCGCAGCTTATAACGTCGGGCGTTGCCGGAATCTTGACGAAGAAAACCTC
TGCCGCATTTACGAGCGACGCCCGCTCGTGTGCCGGATCTATCCGATGGAGATCAACCCGCACATCCCGTTGCGCCCGGA
AACCAAAGGCTGCCCGCCGGAATCCTGGGAACAGGGTCCCGACCTGATCGTTGGCGACACGCTGGTTGATACACAATTGA
TGAGCCTGATCGAGCAGTCTCGCCAGGCTGATCGCGACGAGATAGCGGCCAAACAGTTGATCTGTCAGCAACTGGGCATT
CGCACAACAGCCCTCAAGGGCAACGGTTTCGTCGCGTATCTGCCGGACATGAATGCCTTCGCTGCCGCCATCGACGACGT
CACGAACCTTGCCGGCGCAGCGCCCGAGAGCTCAGACTGGGAGTTTCATGTGGCCGGGCAACACGTTGTCTACACCCTGC
AACAGGAGGGTGCCGACGTCACCGACCGAGAGCCGGTGTCTTATCTGTTCATTCCGTTGCAGGCTGCCTGAGCGGATCGG
TCAGGCGATCAGCGCTTGCCCATCGACCGACGCGTACCGGCCGGGGCAACACCTGGCGTCTTGTGATGGCCATGTTTGTT
GCCTTTCTGGTGCCAGGCCTGATCCTTTTTGGCCTGAGCAAACTCCGATGGCTTGAACGGAAAGCTGAAGGGCGCGATGA
CGGCCTTCTTTTCAGTGTCTGCGACGGAGTCGGTTGCGGCGTCTTGAACAGGAGGTTGTTCAGGAGTGGTCATGGTGTCA
CCAGAAAGTCGAATTGGCCGGGCAGTGCCCGCGGTCGCGCAGCATACATCAATCGTCGCGCGACTGCCCGAGCCTCCTGT
CGAGTGTGTGCGCAGATCATTTATAAAACAGATCCACCGTGATCTCCGCATCGAATGGCCCAGGCCTTGGCTTGTCGGTG
TTCCAGTGCAGTTCGGCATTGAAGTCCGCACTGGCAGCATTGGTTTCGCCCAACAGCTCCGCCAAGTGGAAAGGCTCGTT
GTAGCGCAATGGCTCACCATTGACCGCACTGGTGATGAGTATGCCCAGCGAATCGTTGGCCATGGGAACGAGCAACTCGC
CATTCAGCGTACCGGTTATCGGCCTGAAACGCGCATCGATGCTGAAGGGTGAATCGCACGAGCGGCTGGTCTGCAGGGAA
AAGGTCTGCGTGGCGATCAGTTTGCCGACCACCACCTGGTGGATGGCCACGTCGCCGAATTCCACGGTTTCCGGGCTTAC
CTGCAGGTCGGCATCGCAGGCCACAAAGCGCAGCCCTCTGAGGTTGTTGATCACATAACTGAGGCTGCGCCCTGGCACCC
GGTTCGCGTCTGTCGCGCCGCCCAGCTGAAAAAACCGGTAATCGAGCAGATCACTGGCAACGCCCGATGGTGGAGTGGCG
CCGAACTTCTGAATGAACACAGAAAACGCCAGAGTGAAGCGTACCTTCGGGCAATTACCGATGTTGTCCTCGCTTTCATG
GCAGATGGGCAGAAAGTTGCCGGTACTGATGCGCCCGCTGCCTTGCAGGTAATCGGCGCCGCGCAGGGTCAGACCGGCAC
GAATACCCTGGCCAATCACCCGACTGTCCGGGTTCAGGTAGATGAAAATCTCTTCTTCGACCGACTGTAAGCCATCCTTG
GCGCATTCGACCTGTACATTCAATGGCTCGGAACGCCAGACGACCTCGCCACTGGGAATCGATTCGGGGATCGCCACAGT
GCTGTTCAAATCATCGTGGATCTCGCTTTCGCCAGAACCCTGAGTGGTACAGACCAATGCGAAAACGGCAGTCGGACTCA
GCATCAGCAGCACGAAAATGGACAGTAGCCAGTGTTTGGCAGACAGAAGTTTCATATCAGCATTCTTCCTGAAAGGCGTT
GTTCTCCAGCAGGCGCGCCGTCAAGGTCGCCTGCCCGTTAAACCGTGCGCAATAGCGTCGCTGACCGCCATAGTCGGTCA
GCGCCCGGTAAGAAAAACGAGGGTGCAAAGAGGGCATTACGTTCTTGGGCAAAACCCGTTCAACCTGTTCGCCCGGCGCC
AGCAACAGCGACTCTGCGACCTGAACACCATCGATGTGCAGTGCTTGCAGCGAGGCGTGATAAGGCGTGGGATTGCGGAC
TTTCAGCACCACGCTGGCCGACGGGTCCGAGGTCAGCGCCCATATCAACGCGCTGGCAGTGTCGGCCGGATCGCCGTCAA
GCCCGGGGGGGCGATAGAACACATTGATGCGCTGACGCACGGCAATATTCAGTTGTCGAACGCCGTTCTGGCGGCGGGGC
ACCTCAAGCACGTACAGATGCAACAACGATTCACGCTCCTGCGGCATACCTGCGCCCTGATACAGCACACGCAGCACCTG
CCGGTCGCCAGTCGCCAGGCGCGTCAGAGGTGGAGTGACAACAAAGGGCAGCGACCTGCGTTCAGCCGGCAACCTGTCGT
CGTCATCACGCGCATCGCTCAGCCAGGTCTGCAGAAGTGCCTCGGCCTTGCCGCGATTGCGCACCTCGATGCTCGCCTCG
TGATACCGGCCGTCGAAGATCAGCCGCGTTCCGCTCAACGATATCGCCCCTTGCGCCGCGCCGCTGCTTGCCAGAAGCAA
CACCACCAGCAGCCTGCGCACCTGAACAATCATGCTCATTGGCAGACCACCCTGATTCGCTCGTAGGCACGGGCCGGGTC
TCTGGGCGGCAGTGCGAATGCGGCCTGACACCGTTGATCGGACCAGCGCACGCTCAGGCTGCCGCTGTCCCGGTCGCTGA
GCACCAGCGCCTGACTGCCAGGATCGACCACCGCCAGCGCCCTGCCCTGTTCATCCTCGACACTGGCACCCAGCGGCACT
TTGCTGCCGTCGGCGCGCACCAGTTCAAACTGGACGCGCCGACCCACAGCCGCTTTGAAGCGCACCACCGGCATTGCCCC
CCTGCGTGGCACAACCTGGGTAATGGCGTTTTCCAGGTCAACATCAGCGCCCAACTGTCGGGTGTCCAGGCTGACCCAGT
TGGTCCGGTAGGCTTGTGCATACGGCAAAACCGCGTAGCCATTGGCTGCGGTTGCAACGTTGGTGTAGGACTTCAAGCGG
GCACCGCTGACGTCCGGCACCTGGACCAGGGCGAAGGTTTCACCCAGCGTTTGCCCCAGATTCACGCCACCACCATGCGC
CACCAGCGAACCCGCTGCGGACAGGGTGAACGCATCGTAGTCCTGACCCTGACTGTAACCTGCCTCGAAACGACCGAAGC
CGGTGGTGGTGTTGATTTTTCCTGCGCCGAAACTGCCCGAGTTGCTGTCATTGCCGGCCTGAACCGAATAGAACGTATCG
CGATCCCCCAGCACCTGACCGTTGAGCCCGGCCTGAACGTTGTAGTCGCCGGAACTGTCGCGCACCGCATTGAACGACAG
GCGCGACGAGCCGGGGCTTGATCCGAGCGGCACGGTCACGCTCAAGGCAATGCGATGGTCGGTGCTGGCGTCACCGTCAC
GCCCAAAATCCTCGTTGCGCTCGATGGACAGGCTGTAATTGACGGTAAGCCAGGCGGCGTTATAGGACAGGTAAAGTTGC
CGCGTCTTGCCTGGCAGGTTCCAGTAACGCTGCTCGGAAGCGGTCAGGCTCAATGACGCGGCCTGCGCGGGCAGTATCTG
AGTGACGCTAAGTTCCAGTCGATCGCGAGCTAGGCCGGTGCTCGTCACTCGCCTCTGCGGGTCGGTGTCGCTGACATGCT
GGCTGAGGGTGCGATATTCCTCGGTCGAATAGCGATAACCGGCCACTGCCAGGGTAGTGTCGGTCACGTCCAGCGTATTG
GCATAACGCACCCGCAGGCTTTGCCCGCTGCGCGATTGTTGGTCCGGTCGGCTGACCGAACGGGTGACGTCCAGCGACAC
GGCGCCCAGCCCGGTATTGACCCCTGCGCCCAGGTTCGCCGCCTGATAATCCTCGGCCAGCTGTACGCCGCCGAACCCGG
TGATCCGCTCGGAAAGGCCGTAGATCAAGGCTGCGCTGGTAAAGCCCGGAGAGGCCTGAAGCTCATCGTTGCTGTCCACC
TGGCCAATCGCCAGACTGTAGCGCAGGGATCCTGACGGGACCATGATCGGCAACGAGGCGTAGGCCTGAGTGAAGGAACG
AACGCGTCCATCCGCTTCGATGACCGACACCGACAAGTCGCCATTGGAACCACTGGGGTAGATATCGGTGATTTCAAAAG
GCCCCGGGGACACGCTGCCGCTGTACAGCAGAAAGCCGTTCTGACGGACTTCCACCGTCGCGTTGGTTTCAGCGATACCA
CGAATGACCGGGGCGTAAGCGCGCTCGCTGTCAGACAGCATGCCGTCGTCAGAAGCCAGCGCCGCCCCCTGAAAACGCAC
GCTGTCGAATACCTGCGAGTCGGTAAATGTCTCGCCCACTGTGAACTGGCTTTTAAGGGCCGTGATGTCGCGCTGCGCAA
AAGTACGATTACTGCGATAACGCAAAGGCCGATCACTGCTTCGCACCACTGAAGACTCATTGCGCAGTCGCCATGCGCCG
AGGTTCAGGCCATTACGCAGCCCGAGGTAATACTGATCGGTTTCCAGCCCTTTGTTGCGTCGTCTGCTGCCATTGAAGTT
GTAATTGATAAAGCCCGCCGTCTCGCCTTGCTCCCAGAGCTCCGGCGAAACATAACCGCGGGTGCCGCGTGACATGAAAG
CCTGCGGAACACTGATAGTGAGTCGCAATGCAGCCGGCTGGTAATCGACGCGTGCAAACTCGACACGCCCAGGCAGATCA
AAACAGGCCTGATCAGGCTGTGCTGTATCCACCGGCAAGCGACTCAGGTCCAGACCAAAGCTCTGGAGCATCTCTTGCGA
CAGGCAGGGCTCTGTAAGGCCTGAGGCCTGATTTTTTGAAAACGTGATATCCCGCCTGCCGCTCAGCGTGCGATTGACGT
AGATATCCACCCGATAAGTACCGGGCAATACGCTGTTGCTACGTAGAAACTCCTGAAGGTCAGGCGGCTGATCACTGCCT
TGAATAAAAGCCGTATTGAATTTGACCGAACCGTCGACTTGCGCGGTGCCGGGCGATGCGGCAAATGCGCTGACCGAAAA
CATCAGGCTCAGGCCCAGGCCGATGCCCAATGGGTCACATCGGCACAGGCCGAGGACACAACGTCGGGGGTAAGGGAGCA
CCAACGTTGCAATGGCTCCCTCATTATCTTTTTTGCGCCATTCCATAGCGGTCTTCACTCTACTTCGGCTGTCGCGCGCG
CCGCGCAATCCTTTTACACAGACGCAGGTCTGCCGGGCCGACCTGTCGCCGGAGCCCAACGGTTTGAATAGTGAACGCTG
ACATTTGATGCTGACTATCGAGGCATGACCTTGCTGGCGTAGCCCGACTCGTGATTGGCAAGTGTTGCGCGATAAGGCAC
TTGTCCGCCGTAATCATTGATACTGACAAAACTCACCACCAGCGGTACCCCCCCCTTTTTGCGCAATAACGGGATGTGCA
GACTCTGCTGCGGTGCCAACATCTGACTCTCGATACTGGCCAGTTCGACGTCATCCTGACGCACGGAAATCTTCAGCATG
GAAACATGGTAAGGACCTGGGTTTTCGACTTGCAAACTGTCGTTATTCCCCGTTTTCCAGTTCAACTGCTCGGGTGCCTG
CAGTGGATCACCGGGCATTCCGTCAGGCCGGAAAAAGACTTTTATGCGCTGACGTATTGCGATCTGCAACGTGTTCTGCG
CCGCAGTCTGGGGTATTTCCTGAACATTAAGCCACAGTACCGACTCGCGATCGGTGGGCATGTCGGTACCGGAATGAATA
ATGCGCAGCAGTTGCTTGCCACCGCCGGCCATGCGCGTCAGTGACGGCGTCACAATAAAAGGCAGGCGCTGGGTGGTTGG
GTTATTGCCAGTGGCAAGTGCCGGCGCTTCGAGCCAGGACTGCAGGAGAATCTCCCCACCACCACTGTTTTGAACGCCCA
GACTGACCTCCTTGTCATTGCCCTGGTAAATAACCCGTGTGGTGTTCAACACAATGCCCGCCTGAACAGGGGCGCACCAT
GAAACCATCGCAATACATACCGCAGCGCGAAAAAAATCAGAATACATACGGGTGTTCGCCTTGAATTCGATAGAGGACAA
GGCGGGCAAGGCCCGCCCTGCCCGACACGGTTACTCGTAATCCATCACGAACGGCAGGAAGCCGTCGGCATTACCCGGAT
TGGTCGGCGTGCCGTTAAGCACATAGACCGCACCAAAGTTGATCTCGGCAGTAGCGCCGCTGGCGCCATCCTTGATCAGC
GTGGTATCGATGGTTTCAGTACCGCTCAGATCCATCATTACGCTCGATGCATTGAGCAGGCCGATACCTACGCCATCCGC
CGCCCCGGTGGTGCGCAGAAGCTTGGCATCGTTGTTGTCCAGCCCACTGCCGTTTCGGGCGGTAAGGCGCATCTTCACCA
TGTTGTACTGATCTGCACCCGCGCTGCAGTTGACCAGCAACTGAATAGGCATTGCCGTTTCAAACCGGTTTTCGCTGGAA
ACGCCGATATCGGAGAAGGACACGTTGCCCAGGTCGACATTGATTTCACCCGGGTTGGTGCCCGCGCTGACTCCCACCCC
AGGACCTACATCGCAGGATATATTGGTCAGTGTTCCGTTAAAGATGATTTTGCCGTTGTTCGCAGCACTGGCAGTACCTG
CCATACCAAAGCTTATTACGCCCAGAACTGCCAATGTAAGAGAAAGCTTTTTCATGCTGACTACCTTCCTTGTGTTATTT
CGTGTGTGCCCACTATCGGACGGCCAGCACTATAGACTCCAGTTTTTTTAACCGCTGTCAGGCCGATAACTTTTAACCCT
CGGAGAACACAACACAACGCGCAGGATGGGTCTGTAGGAATTGGCACAAGTGATAGGCAGGCAGGCCACTCGGTAGTCTC
ACGCAGCCCATAACAAGGCGTAATTGGGCCACCACACCATTACGTTGCCGGTGTTATTTGCGAGGGGGCATATCAGACAA
AAAACTGTCCCACCCTGGTGTGTGACAGTCCGAAAGAGAAAGGCATACAGATGCGCGGTTACTGGTAGCTCAGCGTAATC
ACTACAGCGTCGGGCCGAGCATCGCCGCCTGTCTGAGCGGTGACCGGTATGGCCTGATAGTGCGCAACAAACGGCACGGC
CTGGTCGCCGCAGGCGTTATGTTCGGTGTTGACTCGCATATTAACGCCCGGCGCAACTTCCAGCACTCGCGAATGCGCAT
CAGCGGTAGTGACGTCACTGCGTGACACACTGCAACTGCTGTTGACAATACTGCCCCGCAGGCTCAATACGCCGTCTTTT
GCCCATGAAAAAGCCGGAGCAGCCAGCAACGGAATCGCCACGATTGCAGCCATGACACCTTGATGAAGGGACAGGGTTTT
CAAGACACTTTTCCAAACCGGTTTTTGACTATTCATGACGTTCTCCACTCGTAGGCTCATACACTGAGTTAAGTTGACGG
GCGAATTAACTGCCAGACGCTTGCCCAGGAAAATGTAGGGAAAATCCTAGGGCTTTATAAACATGTGGACAGATATCCCT
TCAACATAGATATCGCCCGATACTGACTTTTCTTGACTGGACGCTGCGCCCGGTGGAGGCTTTCTGACAAACCTGACAGC
TGAAAGTCATTCTGCTGACCGGGTTTGCAGGCTATAAGGAAGCAGACAAAAGATATGACTCCCGTACCGACATTTGGCGT
TTTCTTCATATGCGCAGATCGACCCTGACCGTTACCGCCGTAGCCCTGCTGATCACCTGCGCGGCAATCGCCGGCTGGAA
GCTGACACGCCCCGCCACCCTTCCGAAAAATGTCACCACAGCGGTGCCGGTCAAGGTCATCACCGTGAGCATGGAGGACG
TGCCTCGTTTCGTGACGGGGATCGGCTCGGTGCTGTCCCTGCAAAGCGTGGTGATCCGCCCGCAGGTGGACGGCGTGCTG
ACCCGCGTACTGGTCAGGGAGGGTCAACAGGTCAGGGCCGGCGAATTGCTGGCGACGCTCGACGATCGCTCCATCCGCGC
CTCGCTGGAACAGACCCGCGCCCAGCTGGCGCAGAGCAAGGCGCAGCTGGACGTGGCGCAACTGGACCTCAAACGCTATC
GCCAGCTCACCGAAGACAACGGCATTTCGCGTCAGACGTTCGATCAGCAACAAGCGCTGGTCAGGCAACTGGCAGCCACT
GCGCAAGGCAACGAGGCCAGCATCAATGCTGCGCAGGTGCAGCTTTCCTACACGCAGATTCGCTCGCCGGTGACAGGCCG
GGTCGGCATTCGTAATGTCGATGAAGGCAACTTCATGCGTGTCAGCGATGCAGAGGGATTATTTTCGGTCACACAGATCG
ACCCGATTGCCGTCGAGTTTTCCCTGCCACAGCAAATGCTGCCGACACTGCAAGGGCTTGTTGCCGCGCACAGCGCTGCT
GCGGTCAAAGCCTATCAGGGCGACGGGGCAACCAATGGCCTGCTGCTGGGCGAAGGCACGCTATCGCTGATCGACAATCA
GGTGTCGGCAACCACCGGCACAATCCGCGCCAAGGCCCAGTTCAAAAACCCCGGAGAACAGCTTTGGCCAGGGCAACTGG
TCACCGTGAAGATTCAGACCGGTATCGAACTCAACTCGCTCAAGGTGCCGCCCCAGGTGGTACAGCGCGGCATTGACCAA
CACTTTGTCTATCGGGTCACGGCCAATAACAAAGTGGAAGTGGTACCGGTCAAGGTTTTGTATCAGGACAGCGAGCAGAC
ATTGATCAGCGGGCCGCAGGCTGGCGACGTGTTGGTCAGTGATGGACAATCGCGGTTGAGGCCGGGTTCGACGGTCGAAG
TGGTCACCGCACCTGCCCCGGAAGTTGCGAGCGTACCCGTGGAGCTGGCACGATGAATGGCCGCGGTTCGGTCTCGGCAT
GGTGCATCGACCACCCGGTCGCCACGCTGTTGTTAACCTTCGCGATAGTGCTGCTGGGGGTCATTGCCTTTCCGCGCCTG
CCGATCGCGCCGTTGCCGGAAGCGGAATTCCCGACCATTCAGGTTACCGCTCAGCTTCCCGGTGCCAGCCCGGAAACCAT
GGCGTCCTCGGTTGCGACGCCGCTGGAAGTGCAGTTCAGCGCGATACCCGGCATGACCCAGATGACGTCGAGCAGCGCGC
TGGGGTCTACCAACCTGACCCTGCAATTCACCCTCAACAAGAGCATCGACACCGCCGCCCAGGAAGTCCAGGCAGCGATC
AACACGGCGGCAGGACGCCTGCCCGCCGACATGCCCAGCCTGCCGACCTGGCGCAAGGTCAACCCGGCGGACAGCCCGGT
GCTGATTCTGAGTGTCAGCTCCAGCCTGATGCCCGGCACCGAGCTCAGTGACGTCACCGAAACCATTCTGGCGCGCCAGC
TCAGCCAGATCGAGGGCGTGGGCCAGGTGTTCATCACCGGCCAGCAACGCCCGGCGATCCGCGTGCAGGCCGCCCCGGAA
AAACTCGCCGCGCTGGGCCTGACCCTGGCAGACATCCGCCTCGCCGTGCAGCAGACCAGCCTTAACCTGGCCAAAGGTGC
GCTGTATGGCAAGGACAGTATTTCGACCCTGTCATCCAACGACCAGCTATTCAAACCGCAGGACTACGCGCAACTGATCG
TTTCCTACAAGAACGGCGCACCCGTCCAGCTCAAGGACGTCGCCCGAGTGGTCGCAGGTTCGGAAAACGCCTACGTCAAG
GCGTGGTCCGGCGACCAGCAGGGTGTCAACATCGCCATCTTCCGTCAGCCCGGCGCCAACATTGTCGAGACCGTGGACCG
CATCCAGCGCGAGCTGCCACGCTTGCAGGAAATGCTTCCGGCCACGGTCGATGTGTCGGTGCTCAACGACCGCACCCGGA
CCATTCGTGCCTCGCTGCATGAAGTGGAAATGACCCTGTTGATCGCGGTGTTGCTGGTGGTCGCGGTCATGGCACTGTTT
CTGCGCCAGCTCTCGGCCACGCTGATCGTCAGCGCGGTGCTGGGGGTGTCGCTGATTGCCAGCTTCGCGATGATGTACCT
GTTCGGCTTCAGCCTGAACAACCTGACGCTGGTGGCCATCGTCGTCGCAGTCGGGTTCGTGGTGGACGACGCAATCGTGG
TGGTCGAGAACATCCACCGCCATCTCGAAGCCGGACAAGGCATGCGCGAGGCGGCCATAAAAGGCTCGGGGGAGATCGGC
TTTACTGTCGTGTCGATCAGCTTCTCGCTGGTGGCCGCGTTCATTCCGCTGCTGTTCATGGGCGGCGTGGTCGGGCGGCT
GTTCAAGGAGTTTGCCCTGACGGCGACAGCGACCATCCTGATCTCGGTCGTCGTCTCGCTGACCCTGGCACCGACGCTGG
CGGCCTTGTTCATGCGTGCCCCCACCCACAACCCTCACCAAAAACCAGGATTTGGCGAACGATTACTGGCCTCCTACGAG
CGAGGCTTGCGCAAGGCGCTGGCCCATCAGCGGCTGATGCTCGGCGTGTTCGGTTTGACCCTGGTGCTGGCGGTGGTCGG
CTACGTCCTCATACCCAAGGGCTTCTTTCCGGTTCAGGACACCGCTTTTGCGCTGGGGACTACCGAAGCCGCTGCCGATA
TTTCCTACCCGGACATGGTTGAAAAACACCTGCAACTGGCGAAAATCGTCGGCGCGGACCCTGCGGTGCTGGCGTTCTCT
CATTCGGTGGGGGTGTCGGGCAGCAACCAGACCATCGCCAACGGCCGCTTCTGGATCTCGCTCAAGCCGCAGTCCGAACG
TGATGTGTCGGTCAGCGAGTTCATCGACCGCCTGCGTCCCAAGCTGGCCAAGGTGCCGGGCATTGTTCTGTACCTGCGCG
CCGGGCAGGACATCAACCTGAGTTCCGGCCCGAGCCGCAGCCAGTATCAGTACGTGCTCAAAAGCAATGACGGCGCGCTG
CTCAACACCTGGACGCAACTCCTGACCGAAAAGCTGCGCAGCAACCCGGCGTTCCGCGACATGTCCAACGACTTGCAACT
GGGCGGCAGCGTGACGCACATCGATATCGATCGCAGCGCCGCCGCGCGCTTCGGCCTGACCACTGCCGATGTCGATCAGG
CGCTGTACGACGCTTTTGGCCAACGGCAGATCAGCGAATATCAGACCGAGGTCAACCAGTACAAGGTCATTCTTGAACTG
GATGCCCAGCAGCGCGGCAAGGCCGAAAGCCTGGCGTACTTCTACCTGCGCTCGCCGCTGACCAATGAAATGGTGCCGCT
GTCGGCGCTGGCCAAGGTCGGCGCGCCACGCATGGGACCGCTTTCGATCAGCCACGACGGCATGTTCCCGGCGGCCAACC
TGTCATTCAACCTCGCTCCCGGGGTCGCGTTGGGCGATGCAGTGCGCATGCTTGATCAGGCCAAGATCGAGATCGGCATG
CCGGCCGCGATCATCGGCAGCTTTCAGGGCGCGGCACAGGCATTCCAGAGTTCGCTGGCCAACCAGCCGTGGCTGATTCT
CGCAGCGTTGGTGGCGGTGTACATCATTCTGGGCGTGCTTTATGAGAGCTTCGTGCACCCGCTGACCATTATTTCCACCC
TGCCTTCGGCCGGTATCGGCGCGCTGTTGCTGCTGTGGATGATGGGCCAGGACTTCTCGATCATGGCCCTGATCGGTGTG
GTGCTGCTGATCGGTATCGTCAAGAAGAACGGTATTCTGCTGGTGGACTTTGCCCTGCAGGCGCAGCGCGAACAGGGCCT
CACGCCGCACGAGGCGATTTATGAGGCCTGCATCACGCGCTTTCGACCGATTATCATGACCACCCTCGCCGCGCTGCTGG
GTGCGCTGCCGCTGATGCTCGGTTTCGGCGTCGGTGCCGAGTTGCGCCAGCCGCTGGGGATCGCCGTGGTCGGCGGCCTG
CTGATCAGCCAGATGCTGACGCTGTTCACCACGCCGGTCATCTACCTGCAACTGGAGCGGCTGTTTCATAAACGCCACCC
AGCGCCCGGCGCACCGGCGCTGGCCCTTCACAAGTGAGAATCGCCCGATGCGCGTGCTGATCATCGAAGACGAAGAGAAA
ACCGCAGACTACCTGCGCCGTGGCCTGACCGAACAGGGCTATACGGTGGACGTGGCCCGCGACGGGATCGAAGGCCTGCA
TCTGGCGCTGGAGAATGACCACGCAATCGTCATTCTCGACGTAATGCTGCCGGGGCTCGACGGGTTTGGCGTGTTGCGGG
CACTGCGCGCGCGCAAGCAAACGCCGGTGATCATGCTGACCGCTCGCGAACAGGTCGATGATCGCATTCGCGGCCTGCGC
GAAGGGGCCGACGATTACCTCGGCAAACCGTTTTCGTTTCTGGAACTGGTCGCCCGCCTGCAAGCCCTGACCCGCCGCAG
CGGGGGCCACGAACCGGTGCAGATCACCATCGCCGACCTGTGGATCGACCTGATCAGCCGCAAGGCGACCCGCGCCGGAG
CACGACTGGACCTGACCGCCAAGGAGTTTTCGCTGCTCAGCGTGCTGGCCCGGCGTCAGGGCGACATTCTGTCCAAGACG
TCAATCGCCGAGATGGTCTGGGACATCAACTTCGACAGCGACACCAACGTGGTCGAAGTGGCGATCAAGCGCCTGCGCGC
CAAGCTCGACGGTCCTCACGAGCACAAACTGCTGCACACCATTCGCGGCATGGGCTATGTGCTGGAGAACCGCAGTGCGG
GTTGATTCGATTGCCCTGCGCCTGAGCGGCCTGTTTGCGCTGGTCGCGCTGATGGTTTTCCTGCTGATCGGCTGGGCCTT
GTACCTGCAGGTCGACAAGAGCCTCGACCTGCTGCCGCGCGCCGAAGTGGATGCGCGCTACAGCGTGCTGGAATCGGCAG
TCGGGCGTTTCGGCAATCCCGAGCACTGGAGCAAGATCAAGGCAAAACTGGAGTTGCTCAGCGAAGAAGACAAACGCCTG
CGTTTCTGGGTCGTCAGCGACAACCCGCTGTATGAATTCGGCAACCCGGACACGAGCATTCGCCGATTCGCGCAAGGCGC
GCCGGGCATGCATGACCTGAAGCTGGCCGATCACCCGTTCGCCTTCAAGGTGCTGGTCAGCGAATTCCCGGCCAAGGAAC
AGCGTCCGGCGCTGCGTTTTCTTACCGCCATCGACACCGAAACCTTCTGGCACACCCAGCACTCGCTGCTGGTCGCACTG
ATCAGCCTGGCCACACTGGGCGTGCTGCTGGCGTCGGCGCTGGGTTACTGGGTGGCGCGCATCGGCCTGCGCCCGCTGGC
CAGCCTCTCGCAGGAAGTCCAGAAGCTGGCCCCGCCACGCCTGTCCGGGCGCCTGCAACTGTCACCGTTGCCACCGGAAC
TCGAGCAGTTCGTCGCCTCGTTCAACTCCACGCTGGAACGCGTCGAGCAGGCCTACTCGCGGCTGGAGTCGTTCAACGCC
GATGTGGCCCATGAACTGCGCTCGCCACTGACCAATCTGATCGGTCAAACCCAGGTGGCGCTGACCCGCGGCCGTTCCGC
CGAGCATTATTTCGAGGTCTTGCAATCCAACCTTGAAGAGCTGGAACGCCTGCGTTCGATCATCAACGACATGCTGTTTC
TGGCCAGTGCCGATCAGGGCACCAAGGTCAAGGCGCTGACCTGTGCGTCACTGGCCGAAGAAGTGGCGACGACGCTGGAT
TACCTGGACTTCATTCTGGAGGACGCGCAAGTGCAGGTTCGGGTCCAGGGCGATGCCAGCGCGCCGATTGAAAAACCCCA
CCTGCGCCGCGCCCTGATCAACCTTCTGCATAACGCCGTGCAGCACACCGAGGCCGGGCAAGTCATCGAGGTCTGCATCG
AGTCGCGAGAGGCGCATGTGAGTATCGGCGTAACCAATCCGGGCGCGCAAATCGCCCAGGAACATCTACCCAGACTGTTC
GAGCGCTTTTATCGGGTCGATGCCTCACGCAGTAACAGCGGTGCCAATCATGGCCTGGGGCTGGCCATCGTCAAGGCCAT
TGCATTGATGCACGGCGGTAGCGTATTTGTGAACAGTGCACACGGAGCCAATACGTTTGGTATCCAGCTTCCTCACTGAT
AACCGAAAAAAACACTGGCGAACTTTTTCAGCACCGCAACAGATGTGCATCCGGTCTCATCTTTTTTAATACACTTGGTT
TATTCACATTCCATTCATATGAGGATATAAGAAGCGTGATATACACCCGCATTAAGTTTATAAAAATATTGATAACGGAC
TTAACCTTTTATCAAGAATCATTCGTCTGCAGGTAGAATAACCAATGATGTTGTTTGCATCATCTCGGCAAGCCCGGCTC
AAATGGACCCGTCCGGAGCTTATGCTGATCGTTGGCAGCTCGGTCTCGATGCTTGCCATTCTGGCGATTGTAGCGTCTTT
ACTGGCAAGGGAACGCGACGACGCAGCGCAGACGGCAGCGCGTGCAGCGGCCAATATCGTGCAATTGATTGATGCCGACG
TTATGCATAACGCCGAACTTTATGACTCTTCCCTGCTGGGCATGATGAGCGCGTGGGAGCGCCCGGACCTCAAGGAACTG
TCGCCTGAACTGCGACAACTTGTCCTGTTTGATCGCTCCACGGCTGCGGCTTATAAAGGCGACCTCGTGCTATTGGATAA
CAAGGGCGAAATATTGGCTGACTCGCTATCAGTCATACCTCGAAACGATAATTTTTCTGACCGTCACTATTTCAGGATTC
ATGCGCTAGACCCTTCACTGGATTTGCATGTCAGCCCACCTTACAAGAGTCGCTGGGGCTATAAAGACTGGTGCATCAGT
TTCAGTCGACGCATTTCAGGGCCTGACGGCGAATTCAAAGGCATTGTGAGTGCAGCCATGCGCCTGGTGTACTTCAAACA
CCTGTTCATGAGCCAACGTCTGGGCGACGGCAGCAGCATCAATCTGCTCAACACCGACGGCACGTTGATCTTGCGTTATC
CAGAGCTGGAAGGTCAGGACCTGACTGGCAAGGACTACAGCCACATGGCCAACTTCCAGCGCATTCTCAAAGAAGGTGAT
GGCAGTTTTGCTGCCCTCTCCACGCAGTTGAACTCACGTCGGCTGTACACGTTTTCGCGCGTCGGCAATCTGCCGTTGCT
GGTGGTGATCGGGCAGTCCGAGGACGAGGTCTATGCGGTCTGGCATCGCAATGCCTGGCTGATCGGCACCGCCACCAGCC
TGTTATGCCTGGGGATTGTCTGGCTGACCTGGCTGCTGTGCCGTGAGTTGCGTCGGCGTCATCGTGCCGAAGACGAATTG
GCCAACCTGGCCGCGACCGACGGATTGACCGGGCTGGACAACCGGCGTCAGCTCGATGAAGCGATGGAAACCGAATGGGC
GCGCGCGCAACGTTCCGGTAAATGGCTTTCGCTGCTGATGATTGACGTCGACCACTTCAAGGCTTTCAACGAGCGCCATG
GCCACCAGGGCGGTGACGAGGCCTTGCGGCGAATTGCGCAAGCTGTTGCGGGCACCATTCGCCGACCGGGTGACCAGCTT
GCCCGCTATGGTGGCGAAGAGTTTGTGGTGGTACTACCGGAAACCGACATGAACGGCGCGCTGGTGATCGCCGAGAAAAT
TCGCGTAGCGGTCGAATCTCTGCCGCGTTACGCCGATGACGAACAGCCGATCACCGTCAGCATCGGTGTGGCCGCGCAAA
TCGTAAGGCAGGGCGACAAACTGACAGCGTTTTTCGGCATCGCCGACAAGGCGCTCTATCAGGCCAAGCACAACGGTCGT
AATCGGGTCGAGCAGCGCGTGGCTGTGGCGGGAGAGTCACAAGCTTCTGGCTAGGCATGATCACCTGACAATCGACATAA
AAAACGCCAGACTGGCTGGCGTTTTAGTTACCGCAGGGTCACCACATTACGATACGGTTTTGCCCGCGGCTAAACGAGCA
GAATCGCGCAGCGCTTTGACTTCGTCGTGATTTTTCAGAACGCCATCGTACTGCTTCTGGATGACCGCTATCACGGCAGG
GGAAACACCTTTCTCATGCGACTTCTCAAGCGCCTTGCTATAGGCTTTCTTGGCAACGTCTTCGCCACGCTCTGCTTCTT
CCAGTACAGCCAGATCATCGTTGCTGGTGAATGCGGTTTTCAGCTTGACCCATGCCTGGTGCAGATCAGCCGATACGCTG
GACGAATCTTCTGGCTTGCCGCCCAGTTGCTGTACATGCTGCTGGAGCTCAGTAACTGCTGCGCCTACTTCCGCAGAACG
GCGTGTGAAAAAAGTTTTCACCGATGGGGTCTTCGCATTTTCTGCGCTGGTCTGGAACCCTTCTTTGCCGTCGATGCTGG
TTTCAATCAGGTCATTCAGGATAGAGATCGTTTCTTTATTGATATCAGTCATTTGATAATTTCCTAATGGCAGGTTGATA
CGAAAGTGTTGGATGAATAGGTAATTGCAGGCACCGTGCCAGTTTTAGATGCGAATATAACCTTTTAAAATCAAACACTT
ACGAAATTTTCACATTTGACTGGTCGTGACTTCTGCATGAACTGTCATTTGGCCTGCATGCAGAATGCACGTATCGTGCA
GGTCGTTATCTATTGATGGGAGGGCTCGCAGGTGAACCCGGAGAAACTCAGATTACTGGTGACGCAGGAGATGCCTTTCG
GCAAATACAAAGGGCGGCTGATCGCCGATTTGCCGGGGCATTATCTGAACTGGTTCGCCCGGGAGGGCTTTCCCAAAGGA
GAATTGGGCGGCCTGCTGGCGCTGATGCAGGAAATCGATCACAACGGCCTCAGCGCGCTGCTGGACCCGCTGCGCACGCA
TCCGCGTCAGTCGTTCAAGGACAGGGGATAAGCAAAGGGGATACAGTCCGAAAGGAAAAAAACGGTGCTCCGGACCAGGG
CGCACCGCAAAAGCCATACAACCAACAACAACTTCCTTGCCAGCGTCAGCCTGAAACAGGCCGACGCTGAACGGCTATTC
ATCAGTCAAACAGTGCCAGCGCCTGTGCTGTGGCTTCCTGAATGCGGCCCCAGTCGCCATTCTTGACCCAAGCGTTATCA
ATCATCCATGTCCCGCCGACGCACATGACGTTGGGCAAGGCCATATAGTTCTTGAGATTCTGCTCATTGACGCCACCGGT
CGGGCAGAAACGCACCTCGTTGAAAGGCCCGCCCAAGGCCTTGATCGCTGCCACACCGCCGCTGATTTCTGCCGGGAACA
GCTTGAAGCGGCGATAACCCAAGGCATAGCCGATCATGATTTCCGACGCGCTGCTGACGCCTGGCAACAGGGGCAACGGG
CTGTCGAGCGCCGCCTGCAACAGTTCCTGCGTGCTGCCGGGGGTCACAATGAATTGCGAGCCGGCCGCCTCGGCGTCGGC
CAGCATCCTGCGGTCCAGAATGGTCCCGGCGCCGGTGCACAGCTCTGGACGCTGCTCGCGCAAAATGCGGATCGCACTCA
GTCCGAACGCCGAGCGCAGGGTGATTTCCAGAGCCGTCATGCCACCAGCGGCCAGCGCGTCGGCCAGTGGCAACACGTCC
TGATCACGGGCAATGGTGATGACCGGCAGAATCTTCGCCTTGGCGCAGAGTTCGTCGATCCGGGCAATCTTGTTCGCCAT
GCTGGTAAGCGGCTGATTATTTTCGTTCTGTGTCATGGCGACGGTTCCTTTGTTTATGGGGCTTATGGGCACCAGTAAAT
CTCGAGAGACGGGTTGAGGAAGGCACGCACCGGCATCTCGGCGAGGTCATCGCCCGCCAGCGCCGCGCGCAGGGTGTCCA
GTTTGGCCTGACCTGAGACCGACAGGATCGGCGAACGCGCCGACGCCAGCAGACGGCGGGTCAGGGTCAGACGCTGATGC
GGCACGCTGGGTGCGAGCATCGGCAGGCAGCGACGCTCGCCATCAAGGTCCAGCGCCTCGCTGAGGTTCGGGCTGTCGGG
GAACAGCGACGCGGTGTGCCCGTCGTCGCCCATGCCCAGAATCAGCACATCGATGGGCGGTAGCTCGGCCAGCGCCTGAT
CAGCCGCCAGTGCTGCGTCCTCGACACTGCCCGCCACGCTGTACAGCCCCAAAAACTTCGCCTTGGCTGCAGGGCCTTGC
AACAGATGGCGTTGCAGCAAGCCGGCATTGCTGTCGGCGTGCTCGGTGGGCACGAAACGCTCGTCAGCCAGGCTGATGAC
CACTTTCGGCCAGTCCAGCGGCTGCGCCGCCAGGCTCTGAAAGAACGCCACCGGGCTGCGTCCGCCGGACACTACCAACG
TGGCCAGACCGTTTTCGCTGATCGCCTGCTTCAAGCGCGCGGCCACGTTGCCGGCCAGCGCATCGGCCAGTTGCTGTGGG
GTGTCGAAGTCACGTGCTACCAGCCCTGCCGGCAGCTCTAGATCACATATCGCCATACCAGGATCTCCCGTCGCGAGTAA
TCAGGGCAATGGAGCTCATTGGCCCCCAGGTTCCGGCCGGGTAAGGCTTGGGCGCATCGCCCGCCTTCTTCCAGCCAGCG
ATCAGCTGATCGCACCATTGCCAGGCGTACTCGATTTCATCTTTGCGGACAAACAGGTTCTGATTGCCACGCATGACTTC
CAGCAACAACCGCTCATAAGCGTCGGGGACACGAGCGCTGCGGTAGGTGTCGGAAAAATTCAGTTGCAAGGGGCCGCTGC
GCAGTTGCATGCCTTTGTCCAGCCCCTGATCCTTGGTCATCACCTGCAGGGAAATGCCTTCGTCAGGCTGCAGACGAATG
ATCAGACGGTTGCTGATCTGCAAACGCTGCTCAGGGGCAAAGATGTAGTGCGGCGGCTCTTTGAAGTGGATCACGATCTG
CGACATTTTCTGCGGCATACGCTTGCCGGTACGCAGATAAAACGGCGTACCCGACCAGCGCCAGTTGCGTATATCGGCAC
GCAACGCAACAAAGGTTTCGGTGTCGCTCTGGGTGTTGGAGTTCTCCTCTTCCAGATAACCCGGCACCGCCTTGCCTTCG
CTGTAGCCAGCGGTGTATTGACCGCGCACCACCTGAGTGGCGAGACGCTCGGGCGTGAACGGGGCCAGCGCCTTGAGCAC
TTTTACCTTCTCGTCACGAATACTGTCGGCCGACAGGTCGCTGGGCGGGTCCATGGCGATCAGGCAGAGCAGTTGCAGCA
GGTGGTTCTGAATCATGTCGCGCAGCTGGCCGGCCTGATCGAAATAGCCCCAGCGGCCTTCAATACCGACTTTCTCGGCA
ACCGTGATTTCCACGTGGGAAATATGGTTCTGGTTCCACTGGGTCTCGAACAGGCTGTTGGCGAACCGCAGGGCAATGAG
GTTCTGGACCGTGTCCTTGCCCAGGTAATGGTCGATGCGGTAGACGCGGTTTTCCGGGAAGAACTGCGCAACGGCGTCGT
TGACCCGTCGCGACGAAGCCAGGTCGTGGCCGATGGGTTTTTCAAGCACCGCGCGCGTGCGCTCGGCCAGGTTCACCGAC
GCGAGGTTCTCGCAGATCGCGCCGTACACCGAGGCCGGCGTTGCGAAGTAGGCAATCAGCGTCTCCGCATTACCAACGCG
CTCGGCCAGCGCAACGTAATCCTCGGCCTTGAGAAAATCGACATGCAGGTAGCTGAGGCGCGCCAGGAAGCGCGCTGCGT
TGTCGGCCTCAAGCTCCGCCTCGGGAATGAAGCGGCGCATGGATTTTTCGATGTAGGCCAGATGCGACTGTTCGTCGCCT
GGTTCACGCGCCAGGGCAAGAATTTTTGTGTCTTCATGCAGCAGGCCAGCGCGATCAAGCTGATAAAGAGCCGGGAACAG
CTTGCGTACCGCCAGGTCTCCCAAGGCACCAAACAGGGCAAATGTGCACGGTTCAACCGTAATCAAGGGCATAATGTTGG
TTCTTTTATCAAGTTAGGCTACAAATACCTTTTTTAAAGGCGTTACTCAAGGCCATATGTAGTAATAACCACAACATTCT
GCCTGAAAGCATATTCCAGTGGTGATCAACACAGGCCCTCAGTACGATAGGCCACCTTTGCTACAGGCTAAAGGGCTAAT
AAAAGCTCAGGCCAAAACCGTTGGTGAATCAGCCCCGACAAGGACTTTGTATGGACCGCGTAAGAAACCTCCTGGAGCAA
ATCCAGGGCCGACTCGATGAGCTGAACAAGGCCGAGCGCAAAGTGGCCGAGGTGATTCTGCTTAACCCGCAGATGGCCAC
GCGTCTGAGCATCGCAGCGCTTGCTCAGGCTGCCAAAGTCAGCGAGCCGACGGTCAACCGCTTCTGCCGTTCGTTCAGCG
TCAGCGGTTATCCTGAGCTCAAGCTGCAACTGGCCCAGAGCCTGGCCAGTGGCGCGGCCTATGTCAGCCGTGCGGTAGAA
GCCGACGACAATCCCGAGGCGTACACCCAGAAGATTTTCGGCAGCGCGATTGCCTCACTGGACAGCGCCTGTCAGCAACT
GGACCCGGCGCTGGTCAGCAAGTCTGTGGACATGCTGATTCAGGCGCGGCAGATCCACTTTTTCGGGCTGGGCGCCTCTG
CCCCGGTGGCGCTCGATGCGCAACATAAATTCTTCCGCTTCAACCTGGCGGTTACGGCGCACGCTGACGTGTTGATGCAG
CGGATGATTGCGTCAGTGGCCCACACTGGCGAGTTGTTCGTGATCATCTCCTACACCGGCCGTACCCGCGAGCTGGTGGA
GGTCGCACGTATCGCACGGGCCAATGGCGCCTCGGTGCTGGGCCTGACGGCCGCGGGTTCGCCACTGGCGCAGGCCAGCA
CCGTGAGCCTGAACATTCCGCTGCCGGAGGACACCGATATTTACATGCCGATGACTTCGCGGATCATTCAGTTGACGGTT
CTCGACGTGCTGGCCACCGGCATGACCTTGCGCCGCGGCGTCGATTTCCAGCCACACCTGCGCAAGATCAAGGAAAGCCT
GAACGACAGCCGCTATCCGATTGAGGATCAGGGCTGAAACAGGCTCATGACCGGACACGGGGTGACGGCACGATAGTTAT
GTATACCTGTCAGTCCGTCTTCGCGAGCAAGCTCGCTCCCACGAAAGCCATGTAATTCGGTGTCCATGTGGGAGTGAGCT
TGCTCACGAAGAGGCCTGTAGGACCGCCGAAGATTTATGCTGATGTCAGTCCGTCTTCGCGAGCAAGCTCGCTCCCACGA
AAGCCAGTAATTCGGTGTCCACATGGGCAGTGTGTGACCGGCCTTACCCCGCCAGGCTTGCCTGCAATTTGAGCTGCACT
TGCTCGCCCGGATTCAGGCTTAAGGCGTCGCCGGAGCCTGAGGCGGCTTCCACGCGTACGAAGCCTGTGGTTTCACTTCC
GCAGACGCCCAGCAGCGGTCTGCTGCCGGGGTGCCAGACCACAGTGTTGGTGCTGTCGCCGGTGTCGATGTTCAGCTTGC
GTTGCCAAGTCGGGTCCTGAAGCTGCAACGCGCCCGCGTGTTCAAAGACTCGCTGACAGCCGCCCACCACACGCAGTTCG
CCTTGCTGCTGACAGGCCTGCCGACTGAGTTCGTCATAGCCCTGGGCGCCATCGAGCCCTTCCAGAGCGACCTCGGCAAC
ATCGCTGATCCGCCAATACGCATGCAGCGCATGGCTGAAATGACAAGGCTCGCTGTCCTCGTGAGAGGTGCTCAGGCGCA
GTTCCATGCACTGCCCCAACTCGGCGTGCAGATCGACCTGCCAGTCCCACAGCTGCAAGCGCCAGTGCAGGCTGACGCCC
TCTTCGCTCTCGCGGCTGTCGATCAGTTTCCAGTCCAGCAAACGCCCCCAGCCATGCGCCGGCCAGCCGCTTTCCCCCGG
ATGGCGCCCGTACCATGGCCAACACACCGGCACGCCACCGCGAATAGCGCCCACTTGTGGCCATTGCGCGGCGCACCAAA
GCCAGGGTTTCTGGCCGTGCGGCTGAAAGTGCAGCAACTGTGCGCCCTGGCGACTGAACACCGCCTGGCATTGCGGATGG
TCGATGACCAGAACGTCGCGCAGCTGATAGCGCTCCCACTCGAAAGTCGGTCTGGCACGTAGCGATCGGAAGAAGCGTTG
CAATGGATGCTCAGGCAGTTGCGCGTCGTGAGAGGTCATCGCCAATCGCGTCCCTGAAAAATAAAGAGGTGAACCCTAAA
AAAAAACGGGCAGCCAGCAGGCTGCCCGCAAAGCACACACGACCCTTGATCGCGTTAAGCGTCAATCAATACTCAGAACT
TCGATTGAATCTTGATGCCCGCCACAATCGCATCATCAACCTGATCTACGCCGCCAGGATGTTTGATGAACTGCAGGTTG
GGACGCACGGTCAGCCAGTTGGTGACGTGGAAGCCGTAGTAGATTTCCGAGTTGTACTCAGTGCTCTGCACCGGCAGGTA
GCCAGGGTTGTCAAAGTCGTTGATGCCGCTGATCTGGTTGGCCAGACGCACGCGATCCTGCACATCGTCGTTGACGTGGA
TACGGGCAATACCGACACCGATGTCATCCTTCGGACGCGAATTGAACGGACCTTTGTACGTCAGACCGATCTGCTGGTAG
TTATCAACGAAGTTGGTTTCCTTGTCATGCACAGTGGCGTTGGCAAAGATGCTCAGACCGCGTGACGCATCGCCGTTGTG
AGAGGTCAATTGTTGCTGAGCCACAACCCACCAGCCGTGCTTGCTGTCATGCGACTTGAACGCAGCGCCGGTAGCCGCTT
GCGGCTGGCCGTTTACGTCTTCATAGACGTCATCGGCATTCGGCGTGCTTTTGTAGTAGCCGACACGGTATTCACCAGGC
AGCGAGTTGACGGTCGGTGTCCAGACCAGTTCGACCGGCAGGATCATGCCTTTTGTGCCGCTGCCGCTGAGTTTGAAGCC
GTTGCCGGTTTCCAGGTTGGACGGGTTCTGCTCGTAGACACCCACTTGTGCGTAAACTTCCGGCGTGATGTTGTACTTCA
CGCGCAAGGCCCACTGGCTGATTGGCCAGTTGTACCAGGTGTTCACGTAGTTGCCGACCTGCGAGCCGCAGAACGACAGG
TTCTGGAAGTCGCACGGGAAGCTGTTGAAGTCTTCACCCGGACCGAAACGACCGGCCTTGACGTCCAGCGCGCCATCAAA
GTACTTCTGCTTGACCCACATTTGCGTCAGGCGCCAGGTCTGACCGCGGCCCCAGACTTCCTGCGAGGAACTGAGCGTGC
CGGCACGAGGATCGCCGATCCGGTCATTGGAAATATTGCGGCCGCTACGTTCGGTGATTGCCAGCTTGAACTCCGCGTCC
TGCCAGCCTAGAACTTTCTGCAAATCGACCTTCATGCCCAGCGCGAACTGATCGCTGTAGCGGCCGGTGGTGTCGTCGTT
GGAGCCGCCTTTCAGGTTGCTGGCCATCTCGGAAACGTATTCCAGCGAGAAGTCATAACCCTTGTCGAGCAGCTCGGTAC
GCTTGCCGTTCCAGTCGCCCGTCATCCACGGCGAATCGGCAGCAAATGCTTCGGCAGCGTGAACATTGCCTGCCAGCCCC
ATCGCGCCCAGCACCGACAACGTGCTCACCAATTGAAACCGGGAAAGCGATTTACCTTTGTTGATCTTCTTCATCCCATC
AATCCTCGTTTTATTGTTATTAGCTTTGGTAGACGTCTTGCTTCGTTCACTGCTTATGTCCATTAGCAGGCCGTTACGGT
ATGGCAGTCAACGGCCGGCCAGCGGTGCTCGGTATTGAATCAATCTATCACTTGCGGTTCAACTGGGAGACGTTGTTTAC
CCGCTCGGCTGAGGGTGACTGCCCTAAAACCCCCAGACGCTCGCCGCTCTTTGCGTCGAAAATCAGCACCTTGGACGGGT
CAAATTGCAGCGTCAGGCTCTCGCCCACCTGCGGCGCGACATCCGGGGCAAGACGACAGCACACCTTGCTCTGGTTCAGG
GTGACAAACACCAGTGTATCCGGGCCGGTAGGCTCAGTGACTTGCACTTCGGCACGAATGGTCGGCAGACTCGTCTGGTC
GCCGGCAGCCAGCATAATCTGTTCCGGGCGAATACCCAGAATGATTTCGCGATCTTCAAGCCCTGCATCGGCAACGCCCA
CTGGCAGTTCGCAACGCGCCTGACCGCTGTCGAGCAGCGCAACCAGTTGGCCATCCTTGCGCTGCAGACGCAACGGAATG
AAGTTCATGGGCGGCGAGCCAATGAAGCTGGCCACGAATAGATTGGCCGGGTCGTTGTAAATCTGCTTGGGCGTACCGAA
CTGCTGGACGATACCGTCTTTCATGACTGCCACTTTGTCGCCCAGCGTCATCGCCTCGATCTGATCGTGGGTCACGTAGA
CCGTGGTGGTTTTCAGGCGTTGATGCATCAGCTTCATTTCAGTACGCATCTCGACCCGCAGCTTGGCGTCGAGGTTGGAC
AGCGGTTCGTCAAACAGATAAATCTTCGGCCGACGCGCCAGGGCACGGCCCATCGCCACACGCTGCTGCTGACCACCGGA
CATCTGCCCGGGCTTGCGATTGAGCAGGTGCTCAATTTGCAGCAGCTTGGCAACGCGAGCGACTTCTTCGTCAATAGCGG
CTTGCGGCATCTTGCGAATCTTGAGCCCGAACGAGATGTTTTCGCGCACGGTCATGGTCGGGTACAGCGCGTAGGACTGA
AACACCATCGCGATGTCACGGTCTTTCGGGCTGGTACCACTGACATCTTCGCCATCGATGAGGATCGCCCCGCCGCTGAT
GCTTTCCAGCCCGGCAATGCAGTTCATCAGGGTGGATTTGCCGCAACCGGACGGGCCGACAAGAATCAGAAACTCGCCAT
CCTTGATCGACAGTTCGATGTTCTTGAGCGTGTCCGGCAAGTTGCTGCCGTAGGTCTTGTTGACGTTGCGTAATTCGAGA
GTCGCCATGATTACCCCTTGACCGCGCCGGCTGTGAGCCCACGCAGGAAATACTTGCCAGCCAGTACGTAGACCAGCAGT
GTCGGCAGCCCGGCGATCATCGCCGCCGCCATGTCAACGTTGTATTCCTTGGCGCCTGTGCTGGTGTTGACCAGATTGTT
CAGCGCCACGGTGATCGGCTGAGAGTCGCCGCTTGAGAACACAACGCCGAACAGGAAATCATTCCAGATCTGGGTGAATT
GCCAGATCAGGCAGACCATCACGATGGGCGTGGACATTGGCAGAATGATGCGCCCGAAGATCGTGAAAAACCCGGCACCG
TCCAGTCGCGCCGCCTTGACCAGCGCATCGGGAATGCTGACGTAGTAATTACGGAAGAATAGCGTGGTGAACGCCAGCCC
GTAGACCACATGGACGAACACCAGCCCGACGGTCGTGTTGGCCAGCCCCATCTTGCCCAGCGTGAAGGACGCCGGCAGCA
GCACTGTCTGGAACGGCAGGAAGCAACCGAACAGCAGAAGACCGAAGAACAGCTGCGAGCCCTTGAAGCGCCACATCGAC
AGCACATAGCCATTGAGCGCGCCGATCGCGGTGGAGATGATCACAGCCGGAACGGTGATCTTGATCGAGTTCCAGAAGTA
GCCGTCGACCAGGTCCCACGCCTTGATCCAGCCAACCGCAGTGACTACGCCAGGCCAGCTCAGCAGGTTGCCGGTGCCGA
TGTCTTCGGGGGTCTTGAAGCTGGTGAACAACATCACCACCAGCGGTACCAGATAAATCAGACAGGCCAGTATCAGCACG
GCGTAAATCAGGACACGGCTGAAGCTGATGCCGGGTTTGCCAATATGACTAGTCATGGCGTTTGGCCCTCAGCTCGGAGT
AAAGGTACGGCACCAGAATCGCCAGGATTGCGCCGAGCATCAGAATCGCACTCGCCGAACCCATGCCCATCTGGCCGCGA
CTGAACGTGAAGGAGTACATGAACATTGCAGGCAGGTCCGACGAATAACCCGGGCCACCGGCCGTCATTGCCGCTACAAG
GTCAAAACTCTTGATGGCGATGTGCGCCAGAATCATCACCGCGCTGAAAAACACCGGGCGCAGGCTCGGCAGTACAACGC
GCCAATAGATCATCGGCAGGCTCGCGCCATCCATTTGCGCAGCGCGAATGATCGACTGATCAACGCCCCGCAGGCCCGCC
AGAAACAGTGCCATGACGAAGCCCGAGGACTGCCACACAGCAGCAATGACCAGGCAGTACACAACGCGATCCGGGTCAAC
CAGCCAGTCAAGGCGGAAACCTTCCCAACCCCAGTCGCGCAGCATCTTGTCCAGGCCCAGGCCCGGGTTGAGCAGCCATT
TCCAGGCCGTACCGGTGACGATCATCGAGAGCGCCATCGGGTACAGATAAATAGTGCGAATCACGCCTTCGCGACGGATA
CGCTGATCCAGCAGGATGGCCAGCAGCACACCGATCAGCAGGCTGATGGCGATGAACATGCCGCCAAACACAGCAAGGTT
CTTGCTCGCCACCCACCAACGGTCGTTGTCCATCAGGCGCGCATATTGCGCCAGACCGACCCATTTATAGGACGGCAGGA
ACGTCGAGTTGGTGAACGACAGCGCGAATGTCCAGAGGATGTAGCCATAGAAACCCACCAGCACGATGAACATGCTGGGT
GCCAGCACCAGTTTAGGTAGCCAGCGTTGCAGCGCATCCATTGGCGAGGCTTTGCTGTTCGCAGCGACAGAGCTCATCGG
GAGTATCCCATCCGGTGTATCGAATCCAGGCCGCAGCCGCGGGTGAAATCAATGAAGGATTTCAACACCACGGACGGCGG
TTACAGGCAATTAATAACGAATTACTGAGCTGACTTGACCGCGGTAGCAAGCTTCTTGGCTGTTTCTGCCGGGTCGGCTT
TCGGGTCATTGATGTAGTTGGTGACCACATCAAAGAAAGCGCCCTGCACGGCCAGCGTGGTTGCCATGTTGTGCGCCATG
CTCGGCTGCAGGCCGCCGGTTTTCGAGTCGGCCAGGAAGTCCTTGGCAGCGGTTTGCGCGCAAGAGTCGAAACCGTGCTT
GTTCATGTCGGCAAGCATGTCCTGACGAACCGGGATCGAACCCTTGTTGATGCTGAAGACTTTCTGGAAGTCCTCACCCA
TCGCGACCTTGGCCAGATCCTGCTGAGCGGCAGTGGTGCCTTTGTCTTTCTGCTTGAACACCGCCAGCGAGTCGATGTTA
TAGGTGAAGGACTTGTCGGTGCCCGGGAAGGCTACGCACTGGTAGTCCTTACCGGCGACTTTCTTGGCGGCGGTCCATTC
GCTCTTGGCCCAGTCACCCATGATCTGCATGCCGGCCTTGCCGTTGATGACCTTGGCTGCTTCCAGGTTCCAGTCCTGGC
CCTTGCCGTCGGCATCCATGTAGGTGGCGACTTTCTTCAGCTCAGTCAGCGACTTGACCATGCCTTCACCGGTCAGCGCG
CCCTTGTCGAGATCGACCAAAGCCTTCTTGTAGCCATCAGCACCCATGACCGACAGCACAACAGCTTCAAACACGGTGCT
GTCCTGCCAAGGCTGACCACCGTGCGCCAGTGGAATGAAACCGGCTTTTTTCAGCTTGTCGCCTGCGGCGTAGAATTCTT
CGAGGGTGGTCGGTGCCTTGTCGATACCGGCTTTCTTGAAGACTTCCGGGTTGATCCACAGCCAGTTGACGCGGTGGATG
TTCACCGGCACGGCCACGTAATCACCATCGTACTTCACGGTATCGGAGACTTTCTTGTCCAGCAGGGAGTCCCACTTCTC
GGCCTTGGCGACGTCTTTCAGCGCGTCGGTGTCGAGCAGGCCGGTGGATGCCCATTCCTGAATATCAGGCCCTTTGATCT
GGGCAACGCCTGGCGGGTTGCCTGCAACTGCGCGGCTCTTGAGCACGGTCATGGCTGTGGAACCACCGCCGCCCGCGATT
GCGCCGTCTTTCCAGACGAAGCCGTCTTTTTCAACCTGGGCTTTCAGAACATCGACTGCAGCTTTTTCGCCACCCGACGT
CCACCAGTGCACAACTTCGACAGTGCCTTTGGATTCAGCAGCGGTAGCGCTCAGAGGGAACAACGAAGCGAGAGAGATGA
CAACGGCGAGACGTGACATGGAATTCATCTAATTGACCTTTCTTGTTGTTATGCATGAGCAAGTCTGATGCTTGCGCTTC
GTGGGAGTCTAACCAAGCCAGACGACACGACAGTAACGAAGGGATGCGCGAATGTCACCAGATGGTTACATTCTCATCGA
GCCCCGGCGCAACGGGCCAAAAGCCACTAACGTGGAAAATTATTCCACGGTCCTCGGCAGGTACAACGTCACCCGCAACC
CGCCGTCACGCAGGTTCTGCAGACTGACTTCGCCGCCGTGGCTGTGGGCAATGTTGCGGGCGATGCCCAGCCCCAATCCA
TAACCCTGCTGCTGATTGCCTGCCAGTCGAAAATGCGGCTCGAAGACGTGCTCGAGGCGTTGTTCCGGTACGCCGGGGCC
TTCGTCATCCACGTGCAGCACGAAAGCCTGGGCATCATCTTCGACTTTCAGATGCGCCCGATGGCCGTATTTGAGGGCAT
TGTCGATCAGGTTACCGATGCAGCGCATCAGCGCCAGCGGCTTGCCGGGATAGGCCGCCTGCGCCTCGCCCAGCTGCGTG
ACACGTCCGTCTCCATCGGCAGTCAGCCAGGGCTCGACCAGGCATTCAAGTAACGCATTGAGGTCCACCTGCTCGATGTT
TTCATGAATATCGGTGTCTTTGACGCATTGCAGCGCGCCTTTGACCAGCAACTCCAGTTCGTCCAGATCGCGGCTGAATT
TGCGCTGCTGTTGTTCATCTTCGAGCAATTCGACCCGCAGCCGCAGGCGGGTGATCGGTGTGCGCAGGTCATGGGAAATG
GCACTGAACAACTGCCCGCGTTCGGTCAGGTAGCGACTGATCCGGGTGCGCATGGCGTTGAATGCCCGGCTGACCTCGAC
AACCTCGCTGCCGCCGCCCTCGACCACAGGCTCCACATCCGCACCCAGCGACATGTCCCGCGCTGCCCGCGCCAGACGCT
TGAGCGGGCGGCTCTGCCAGTGCACCAGCAAGCCGATGAACAACAACAGAAACGCGCTGGTCAGGACAATGAACGACACC
TGTTGCAGGGGCAGCTCCTGTTCTTCCAGCGACGTATAGGGTTCGGGCAGCAAAGAGGCGATGTAGAACCACTCGCCGGG
GGCCATTTCGATCTGCGTGACCAGCACCGGCGGGTTCACCGGCTCAAGCGTCAGCGCGTAATGCGCCCAGGAACGCGGCA
ACTCGTCGAGCTTCAGGCCGCTGTTGAAAATTCGCAGTTCCTCGGGGCGGGCAAACCACACGGTGATGTCCGGGCCGCTG
CCCAGGCGCTGGCGCAACACTTCGCCGACCACGTCCAGCACTGCCTGTTTGCGGGGCGTGGGCTGCATGATCTGCATGTC
CAGCGGGTGATCATTGAGCGACACCACAAAACGCGTGCCGCCCATGCTGCGCAGTTGATCCAGCACCATTGGCCGGTAGG
CCAAAGGCAGTGAGCGAAAGTAACTGACGCTGGCGGCCATCGAGTAAGCCAGGCTGCGCGCACTGGTAACCAGCCCTTCC
ATTTGCGTGGCGCGCAACTGTGACAGCCAGATCACGCTGGACAGCGCCTGGGCCATCAGCACCGCCAGCAACGTCAACAG
CAGCATGCGCCCGAGCAGCGAGCGCGGTAGCGGCAGGCCGGTTCGTTTCGGGCCTGCGGAAGGCGGGCTAATAACCGTTG
CTCGCGTGCGAATTAACGCTCGCAGCCAGCAGGTAACCACTGCCACGAATGGTGCGGATCAGGCGCGGTGACTTGCCGGT
GTCGCGCAGACGCTGGCGCAGGCGGCTGACCGCCATGTCGACGATGCGCTCCAGCGGCATCAGCTCCCGGCCACGGGTGG
CGTTGCCGATGGTGTCGCGGTCGAGAATCTGTTGGGGGTTGTCGAGAAACAGCTTGAGCAGCGCAAAATCGGCACCGGAA
AGAATCACCTCTTCGCCGTCATTGTGAAACAGCCGATGACTGACCATGTCGAGCCGCCACTCATCGAACAGAATCACATC
GCCACCCGGACGATCCTGACCAAACTGGGCGCGCCTCAACAACGCCTTGATACGCGCTTGCAGCTCACGCGGGCTGAACG
GTTTGCCCAGATAATCGTCGGCCCCCAACTCCAGGCCGATGACCCGGTCGGCCTCGTCCGAACTGGCGGTCAACATGATG
ATCGGCACGTGCGGCTGGCGCGGATGCTGGCGCACCCATTTGCACAGGCTGAAACCGTCTTCATCCGGCAGCATCACGTC
AAGGATCAGCAAATCACTGGGTTCTTCGTTGAAGGCGCGGCGAAACTGCGCGCCATCGCCCACCGTGCGCACCTGAAAAC
CGGCGCGACTCAGGTAGGTGTCCAGCAACTCGCGAATCTCCTGATCGTCATCCACCAGCAGGATCGATTTACTGACTGAA
CTCAAGATGAGGCGTCCTTGTTTGGCCGTGAAACCTTGTTGTTATGAGGTGTGCTCAGATTTGCGAACCGAACGCCTGCT
GCAGCGCAACGCCTGAACCCATAAGCCCTGGGTACTCGGCGGTGACCAGCCAGACCGGCAGGTTCTTGAAGTAGCCGCTC
ATCACGCCCTTCTCGCCCATGGCGCGCTTGAAGCCGCTGTTCATGAAGAATTCCGTAAAACGTGGCACCACGCCACCTAC
GATGTAGACCCCGCCCAGGCTGCCCGAGGTCAGAACGTTGTTGCCGACCACTCTGCCGAGGAACACGCAGAACTGTTCAA
GCACCGCCGCCGCGACCGGATCGCCTGCCAGCGCAGCCGACGTGATCGCAGCAGGCGACTTGAGCGCTGCGTCTATGCCG
TCCAGCGCGCAACTGACCTGATACAGCAACAGCAGGCCCGCACCGCTGAGCACCACTTCGGCGCTGACATGTTCGTGCTC
GGCCATCAGCCGCGTCCAAAGCAGGGCCTCGCGCACCGTGCCGATTGGCAGGTCGGCATGCCCGCCCTCGCCCGGCAAGG
CCATCCAGCGGCTGCCTTCCAGTTTGATCAGCGTGCCGACGCCCAGCCCGGTGCCCGGCCCGACCACCACGCGCGGGCGA
TCCGGCTTGCCGACACCATGACAGACCGTCAGGTATTCATCGTCCTTGAGCCGGGTCATGCCCAGCGCCATGGCGGTGAA
GTCGTTGATCAGCAGCAGGTGATCGACTTTCAGGTCAGCGCAGAACGCCTCGCGGCTCAGTTGCCAGTGGCTGTTGGTGA
ACTGAAACAGATCGCCATCGACCGGCCCGGCGACCGCCAGGCACACATAGCCAATGTCACCGCGCTGCAATTCAAGGTCC
TGCAGATAGACTTCGATGGCCTTTTCGGGGCCTGCGTAGTCAATGGTCGGGAACACCCGGACAGAATGCAGCGTGTCGTC
TTCCCAAATGGCAAAACGTGCATTGGTACCGCCTATATCACCGACCAGGGCCAACTTCACTTGAGCGTCTCCAGACTAGA
GGTAAAGGCGCTGGCGCCTTGCTCTGCGGAGCTGAAGGCCATGCGCATGAATCCAAAAAGCTCGCGACCGCAGCCGACAC
TGTTGTCGATCTGGTTGATGGCCGGTTCTCGGGCGGCCAATTCTGACGCTTCGACCAGCACTTGTAACGTGCCTTTTACG
CCATCCACGCGGATCACGTCGCCATCGCGCACCAGTGCCAACGGGCCACCATCAAACGCTTCCGGGCAGACATGAATCGC
CGCCGGAATCTTGCCTGAGGCGCCCGACATCCGTCCATCGGTGACCAGCGCCACTTTGAAACCACGATCCTGCAGCACGC
CCAGAAACGGGGTCATCTTGTGCAGTTCGGGCATGCCGTTGCAGCGCGGGCCTTGAAAACGCATCACGGCGACGAAATCA
CATTCCAGCTCGCCGGCCTTGAACGCATCGGCCAGTTCTTTCTGATCCTGAAACACTCGTGCGGGCGCTTCGACAATCTG
ATGCTCCGGCGCAACGGCCGATACTTTCATGACACCGCGACCCAGGTTGCCTTCCATGACCCGCAAACCGCCTTCAGGCG
AGAACGGACGCGCCACCGGGCGGAGGATGTTTTCATCCAGGCTGTCCAGCGGGCCTTCACGCCAGACCAGTTTGCCATCC
TCCAGAAATGGCTCTTTGGTGTAGCGGCTCAGGCCATAACCGGCCACGGTATTGACGTTTTCGTGCAGCAGACCGGCTGC
CAGTAACTCGCGAATCAGGAACGACATGCCGCCTGCGGCCTGGAAATGGTTAATGTCGGCCTTGCCGTTGGGGTAAACGT
GACTGAGGGTCGGCACCACTTCGGAGAGGTCGGCCATGTCCTGCCAGGTCAGTTGAATGCCCGCAGCCTGAGCGATCGCC
GGCATGTGCAGCGTGTGGTTGGTCGAGCCGCCGGTGGCGTGCAGCGCAACAATGGAATTGACCAGCGAGCGCTCGTCGAC
GATTTCACCAACCGGCATGAAACTGCCGCTTTGCATGGTCAGACGCGTGACCTGACGAGCCGCTTCGGCTGTCAGCGCAT
CACGCAGTGGTGTGTAAGGATTGACGAACGAGGCACCGGGAAGGTGCATGCCCATGACTTCCATCAACAACTGATTGGTA
TTGGCTGTGCCGTAGAACGTACAGGTTCCCGGGCCGTGATAGGACTTCATTTCCGAGTCCAGCAGCTCTTCACGGGTGGC
CTTGCCTTCAGCGTAACGCTGCCGTACGTCGGCTTTTTCCTTGTTGGAGATACCTGACACCATCGGCCCGCCCGGCACGA
AGATGGTCGGCAGATGACCGAAACGCAAAGCCCCCATCATCAGGCCAGGGACGATCTTGTCGCAGATACCCAGCATCATG
GCGGCGTCGAACATATTGTGTGACAAGGCGATTGCTGTAGACATGGCAATCACTTCGCGGCTGGCAATGGCCAGTTCCAT
GCCCGGCTCACCCTGGGTCACGCCATCGCACATGGCAGGCACGCCGCCGGCAAACTGGCCGACCGAACCAATGTCACGTA
ACGCCTGTTTGATCTGTGCAGGAAAGTGCTCGTATGGCTGATGCGCCGAGAGCATTTCATTGTAGGAAGAGACGATTGCC
ACGTTGGCGGCGTTCATCAGACGCAGGCTTTGCTTGTCCTCCGGTCCGCAGGCGGCGACGCCGTGAGCAAAGTTGGCACA
TTGAAGCTTGCCGCGCATCGGGCCATCGCTCGCTGCGCCGCGAATCAATTGAAGGTAGCGCTGACGGGTATCGCGACTGC
GAGCAATGAGCCGCTCGGTTACTTCAAGGACGCGGGGATGCATGTGATGAACTCCAGGCTAACGTCTAAGGTCACCCGTA
AAGACGGTTCCGGTTTTCGAGCAGTGACGGTCAGGGAGCAGAACCCTGATCTCGATCAACCGGGAGGGCCTTTCAGGCTT
GTAGTTGTAGATAAAACAAAATATTGCCACTAAAAAGGCTTGTTTTCTATTTCTATGAGAATAATCTTGTAATTCCAACA
ACAAATTCAGAAGGACGGCTGTATGACTCTCCGTATCGCAATCAACGGTTTTGGCCGAATCGGCCGTAACGTCCTACGTG
CACTGTATACCCAAGGCTACCGGCAGGACCTGCAGGTCGTCGCCATCAATGATCTGGGCGACAGCGAAATGAACGCGCAC
CTGCTGCGTTTCGACACTGTACACGGCCCGTTCAGCGGCACCGTGGAGTGTGACAAGGAAAGCCTGACCGTCAATGGTGA
CCGTATTTCGGTCAGCGCCATTCGCAACCCGGCCGAACTGCCGTGGAAAGCGCAGGACATCGACGTCGTGTTCGAATGCA
CCGGCCTGTTCACCAGCCGCGACAAGGCTGCTGCGCACCTGACCGCCGGCGCCCGCAAGGTGATTATCTCAGCACCGGCC
AGCGGTGCCGATGCCACCATCGTCTATGGCGTCAACCACGACACGCTGCGCCAGTCGCACCAGATCATCTCCAGCGCATC
GTGCACCACCAACTGCCTGGCCCCGGTCGCCCAGGTGCTGCACCGTGAACTGGGTATCGAAAGCGGCCTGATGACCACCA
TTCATGCCTACACCAACGACCAGAACCTGATCGACGTCTATCACACCGACCCGTACCGCGCGCGCTCGGCCACCCAATCG
ATGATCCCGAGCAAGACCGGCGCTGCCGAAGCAGTGGGCCTGGTTCTGCCGGAACTGGCGGGCAAGCTTACGGGTATGGC
TGTTCGCGTGCCGGTGATCAACGTTTCGCTGGTCGACCTGACCGTCACCCTGAAGCGTGAAACCACGGCCGAAGAAGTCA
ACGCGCTGATGAAAGAAGCCAGCCAACACTCCAAGGTTCTGGGTTACAACACCCTGCCGCTGGTTTCCCACGACTTCAAT
CACAACCCGCTGTCGTCGATTTTCGACGCCAATCACACTAAAGTCAGTGGCAAGTTGCTGAAAGTGCTTTCGTGGTATGA
CAACGAATGGGCGTTCTCCAACCGTATGCTCGACAACTGCCTGGCGCTGCATAACGCCGAGTAAATTCAGCGTCGCAGTG
GAAAGACCTTTACACCACACACAGATAATTTTTTACAGATGCAGGCTTGACCCGACCAGAAGATGAGAAGCATTATCATT
TGCTTGAATCTCCGGTCGGGCCTCTCTGTGTCGCAGTCGCATTTCAACGATGTCTTTCTGGCCCAGCGCGCCGTGCTGTT
ACGCACATTGCAACGCATGGTCGGCAACCCCAGCACCGCAGAAGACCTGCTGCACGAAACCTGGCTGCGAGTCAGCCGTG
CACTGACCGAGCACCCGGTCGATCATCTCGAACCCTTCGTTTTTCAGACCGCGCGCAACCTTGCGCTGGACCATCTGCGT
GCGCGACGTATTCATGCCCGCACCCTGGTCGAAGACGTCTCGCCGAACCAGTTGGAGAGCGTCGTCGCGCAACTCGGCAA
GCCTGAAGACGCCGCCCACGCCAAGCGTCTGCTCGAAAGCCTGAGCGCCAGCCTGAGCACATTGAGCCCGCGTCAGCAAA
AGACTTTCACCCTCAGCCGCCTCAACGGCTGCAGCTATCTGGAAATCGCCGAGCAGTTGCACGTTTCGGCCAGTACGGTG
CAAAAGGAATTGAAACTGATCATGGCGATCTGCATCGGCGTGGTGTCAAGGCTTGACCCGCCCTGAACCCTGCCGCAGGC
TGGCAAGCCGCCAGACTCTTATCGATACAGTTTCAGGATTGCCGAGGACCACCGTGACCCCGAAAAACGAACGCCCGCAC
GCGATTGCCCGAGAGGTATTGAGCGACCGCGCGATGGATCAGGCCCTGAGCTGGCTGATCGAACTCGAGGGCGCCGACGA
TGCGCAGCTGTCCCGTTTTCAGGCATGGCTGAATGCCGACCCCGAACACGCTCGCGCTTACGAAAAAGCCTGTGCGGCGT
GGAACTCACAGCCCGTCCGGCAGGCTGCCGCCGACATCGCACAGCCATCAACACCCACTTCGCGACGGCACATCCGCACC
TACTGGAAACCGCTGGCTACCGCTGCCGTGCTGTTACTGGCGGTGTTCAGCTTCAGCAACCTGCCATTGCGCCTGCAAGC
CGATCATCTGACGGTGGTGGGTGAACGCCAACGCCTGCAATTGGCAGATGGCTCGAAGGTGCTGCTCAACACCAATTCGG
CTTTTTCCAGCAAAATCGACGAACAACAGCGCTCGGCCCGCCTGCTGCAAGGCGAGGCCTTTTTCGATGTCGCGCCCAGA
ACGGGTCTGCCGCTGGAAATCGAAGCCGGCCCGGTGCGCATGAGTGCCAACAGCACCGAGTTTTCCGTGCGTTATCTGGA
CGGCGTCGCGCAGGTTCAGGTGCAGCGCGGGGCCGTTGATGTACGCGCCACCCGCGGCGGCTCCAGCGTCAGCCTGGGTG
CCGGCGACAGTGTTCGCGTCGGGCCGGGCGGCTTCGGCCACCGTGAAAGGCTTGATCCGGCACGCGATCTGGCCTGGGTT
CAGGGTCGACTGGTGTTCGACAATTGCCCGCTGAGCGAGGTGCTGGCCGAACTGCGTCGCTACTATCCCGGCTGGATCAT
CAGCACCAACGCGCAACTGGACCGTGTTGCAGTGACCGGAAACTACCGCCTGGACAACCCGCTGGACGTGGTGCGCTCAC
TGGCGCAGATCACGTCGGCAAGCCTGCACGAGATGCCGGCGCTGCTGATTCTCAACTGAGAAAAGTTTTTTTACTCGATA
GCTGTTTCCCGTTCGTCTAGTTATAGCCAATGCAACTGATTCTCATCTCGAACAGTTTGCAAACACTAGTACGAGCAACA
CCCCAGGGAGCACTACCGATGTCATCCACGTTCACGCCTGCTGTGCAAAACCGCGCACGACTCAGACTTTCGCTGCTGAC
CGTCGCGGTACTGGGCGCCAGCCTGCAGGCGATTCCTGCCCACGCCGCCGCCGAAACCAACCGGTCCGTACGTCCTGCTG
GCACTTACAGCTTCTCGATTGGTCAGCAATCGCTGGTGTCGGCACTCAATGAATTCAGCCGCATCACTGGCTGGCAGGTG
GGCGTGTCATCGGAGCTCGCGCAAAACGTCACCTCCCCGGGTGCACTCGGCAACCTGAGCCCTGCCCAGGCGCTGGACAC
CCTGCTGGCCGGCAGCTCGCTGAGCTATCGCAACCTGGGCAACAATAACGTGGTGCTCGAAAGACGCGCCGCGGGCGTGA
TGGCCCTGGATCAGATCACCGTCAGCGCCACGCGTCAGGCTCAGGAAGTGGTGACGGTGCCGAGTACCGTCAGCGTGCAT
TCGCGTGAACAGCTGGATCGCAACAACGTCAACACCATCCGGGACCTGGTGCGCTACGAGCCGGGCGTTTCGGTCGGCGG
TGCAGGCCAGCGCGCAGGCACCACCGGCTATAACATTCGCGGCATCGACGGCAACCGCATCATGACTCAGGTCGATGGCG
TTGAAGTTCCCGACAGCTTCTTCATCGGGCCTTATGCGCAAACCCGCCGAAACTATGTCGACCCGGAAATCGTCAAGCGT
GTCGAAATCCTCCGCGGCCCTGCCTCGGCGCTGTACGGCAGTAGCGCCATTGGCGGCGTGGTCAGTTATTACACACTGGA
CCCGGATGACATCATCAAGCCCGGCAAGGATGTCGGCGCACGCCTCAAGACCGGTTACAGCTCGGCAGACGAAAGCTGGT
TGAACTCGGCCACCGTCGCAGGTCGCCAGGGCGAGTTCGACGGCTTGCTGCATGTGAGCCAGCGCAATGGTCACGAAACC
GAATCCTATGGCGAAACAGGTGGCACAGGCCTGAGCCGTACCGAAGCCAACCCCGAGGATGCGCGCAGCACCAACGTGCT
GGCCAAGCTGGGCTGGAACTACGCCGACAGCTCGCGCCTGGCGCTGGCTTACGAAAAATACAAGGATGACCGCAATACCA
ACCTGAAAAGCGCAGTGGGCGGGCCGTTCGCCAATGGCATCGGGCAGGGCATGTATCAGTCGCGCGAAAGCAACGACACC
ATCAGCCGCGAACGTTTTGGTATCGAAAACAGCGTTGCCCTCGACAGCCTGTTGGCAGACAACCTCAAGTGGAGCCTCAA
TTACCAGACCGCCAAGACCGAACAGAGCACTCAGGAACGTTATGTCCCGCCCTCCCGCCGCGACGTCTATCGCCAGCGTG
AAACGCAGTACCAGGAAAAACAGTGGGTCTTCGATGCGCAGCTGGATAAAGCATTCTCCATCGCCAGCACCGACCATGTA
CTGACCTACGGCACTACCCTCAAGCAACAGAAAGTCACGGGGCTGCGCAGCGGCAGTGGGACCTGCGCACGGGTGTTCGG
CACCTGCCGCGTGGTCGGCGCAGACAGCCCGAGCGACCGACTGGTCGCGACCAGTGACTTCCCCGATCCGACCATCACCA
GCTACGCGCTGTTCGCGCAGGATCAGATCAGCTGGAACGACTGGACCTTCCTGCCCGGCGTGCGTTACGACCACACCACA
CTCGATCCGAAGTTCACGTCAGAATTTCTCAGGTCGGTCAGCCTCACCGACCCAGCTCAGGCCAACGACGAAACGCGGAC
ATGGCACCGCCTGTCGCCCAAGCTGGGCGTGACCTACGCGTTCAGCGACGCCTACACCTGGTACGGCCAGTACGCCGAAG
GTTTCCGCACCCCTTCAGCCAAGGCCCTTTATGGCCGCTTCGAAAACCCGACGGCAGGCTACGTGGTCGAGCCCAATCCG
AACCTGGAGCCGGAAACCAGCAAGAGCTATGAAACCGGACTGCGCGGCCGCTTTGAAGCAGGCTCGTTCGACATCGCGGT
GTTCTATAACAAGTACCGCGACTTCATCAACGAGGACGCCATCACCCCCGGCTACAGCGAGCTCACGTTCCAGTCCAACA
ACATCAAGCACGCCACCATGAAAGGCGCTGAAGTCAAAGGGCGCATCAATCTCGACAGCCTCGGTGCGCCGAACGGCCTG
TACAGCCAGGCATCCGTTGCCTATGTGCATGGCCGCAACAACGATACCGGCGAGCCGATCAACAGCGTCAACCCGCTGAC
CGGCGTCATCGGCCTGGGGTACGAGCAGAAAGACTACGGCAGCCTGCTGAGCTGGACACTGGTCAAACGCAAGACCCGCG
TGGATGACAGCAGTTTCCACAGCCCGGACGGCACTTCCAGCCAGTTCAAGACCCCGGGCTTCGGCATTCTGGATCTGGCC
GGCTATTACAAGGTCAGCGACGACGTGACCCTCAATGCGGGCCTCTACAACCTGACCGACAAGAAGTACTGGCGCTGGGA
CGATGTGCGCGGCTACGACGGCGTGGGTGAAGCGGGCGTGACCGCACCGGCCAACCTGGATCGCCTGACCCAGCCGGGGC
GCAATTTCAGCGTCAATGTGGTGTGGGATATCTGATACGGCGCGTGATTGAAAGCCCGCCGTCGAACCCCGGCGGCAGGC
TTTTTTACGCATTTGGGCGTGGCTATTCGTCTATTCAATAAGCCCGTTTTTTCAACATGCCTCCTATTTCAGCAAGGAAG
ACTTCGATGACGCTTGATCAGAACCGACCGACCCTGCGTTCGCAACGACTGAATCAGATCACCCACGCACCGCACGAACA
ACTCGACAAGGCAGTCAAGGCCCATGCGCCGTTCGAGACGCTGGCCGGTTATGCACGTTTTGTGGTCGCTCAATACCTGT
TTCAGAGTGAACTGCAAGGCCTGTACAACGAGCCTGCGTTGCAAATGATCATCAACGATCTGCCCGCACGCTGCCGTGCC
GAACAGGCCAAAGCCGACCTTGCCGACCTGAACATGGACATCCCTTTGCCGGTGGCTGGCGCAGTCAAGAGCCCCGGCAC
CGCAGAGGCGCTTGGCTGGCTGTTCGTCTCCGAAGGCTCCAAGCTGGGTGCCGCTTTTCTGATCAAGCGCGCCGAAGCAC
TGCAACTGAGCGACCGTTTTGGCGCACGGCATCTGGGCGAGCCTGCCGGGGGCCGGGCGGCTGGCTGGAAAGCCTTTGTG
AATACGCTGAATGAACTGCCTTTGACCGCCGCGCAGGAAGCGCAACTGGACCAAGGCGCAATCGCCGCATTCGAGCGTTT
CAACGTGCTGCTACAGCACGCCTATGCCGATGTACCGGTCGCGGAAGTGGTACAGGCATGAAAAAGCGCCCGGTGCTGTT
AAGCTGGCCGGGCTTTCCGAACCTGCCTGTAGAGACCATGACGTACAAACCACCCGGCTCAAGACTCTCACGCCTTCTAT
ACGGCATCCTTGCCTATGTCGCTCTTGGCATAGGCATTATCGCGATCTTCATTCCGGGTTTGCCGACCACCGAATTCATC
CTCTTGGCGGCCTGGGCTGCGACGCGCAGTTCGCCAAGACTGAACGCCTGGCTGGAAAACCACCGCGTGTTCGGTCCGAT
CCTGTACAACTGGCGTAACGGCCGGCTGGTTGCCCGCAAGGCCAAGATCAGCGCCACCATCAGCATGCTGGTGTGTGCCG
TGGTGATGCTCAGCCTGATCGGCCATGCATGGTGGCTTTACCTGGCGCTCACGGGCATGGCGATGGGTAACCTGTGGATA
TGGTCCAGGCCGGAACCGGCCAAAAAAGCAGATTGACGAGCAAGGCGTATGCGGCCGCAAGACCGTTGCGCATCAGGCTG
AACCGCGCGGACACAACCAGTGTCTGATCGAGCACACTCATCGTTTGATGGAGCACTTCCATGTACGAGCCAGGCCATCT
GCACATCACCCACGTGGCGCTGCAACCCTCGGAAGTCAGCTATGACATCCACTTGCGCTACGAAGTGAACGAAGACCCGA
AAGAAGGCACCAGCATGCATTTCACCATGCAGGGCCAGATCAACGACAAGCCGTTCGAAGAGCAATTCCAGCTGACCCGC
GACCTGGCATTCAACTTTGCCCATGACGCGAGCCGCATCGCCATCAGGCACGGCCTGCCCAACTCGGCCGCCCTGCCCAT
CGCCCAGCACAAGGACTACGACCGGATGTTCGCGGACATTCGTGACAAGCTCCATGCCAAGTCCGGCGATCCAGTGAAGC
CCGAGCATCTGGAATAGGGCTGGAGCTTCAAGCTTCCAGCCGAGATTGTGATGCCCACGCTAGAGCGCTCATCTGGGTGT
TGCTGCCGGTTCCCGGCAGTTCGCGAGCAAGCTCGCTCCCACATAAGCCACACTCTGCGAGCATTTCACAGGTTTTGAGG
TGTATGAGTATTTGGGCTTGTGCCCGGAGGGCGTGGGAGCTTCAGGAGGTTACGACGGCTGCGATGGGCTGCGAAGCGGC
CCTGAAATCAGTGACCTCGATTCGCCTGGTGTACTGTGGACACTGGTTTTGCTGCCGGTTCCCGGCAGTTCGCGAGCAAG
CTCGCTCTCACATAAGCCACACCCTGCGAGCATTTCACAGGCTTTGAGGTGTATGAATATTTGGGCTTCTGCCCGGAGGG
CGTGGGAGCTTCAGGAGGTTACGACGGCTGCGATGGGCTGCGAAGCGGCCCTGAAATCAGTGACCTCGATTCGCCTGGTG
TACTGTGGACACTGGTTTTGCTGCCGGTTCCCGGCAGTTCGCGNNNNNNNNNNNNNNNNNNNNNNNNNNNNNNNNNNNNN
NNNNNNNNNNNNNNNNNNNNNNNNNNNNNNNNNNNNNNNNNNNNNNNNNNNNNNNNNNNNNNNNNNNNNNNNNNNNNNNN
NNNNNNNNNNNNNNNNNNNNNNNNNNNNNNNNNNNNNNNNNNNNNNNNNNNNNNNNNNNNNNNNNNNNNNNNNNNNNNNN
NNNNNNNNNNNNNNNNNNNNNNNNNNNNNNNNNNNNNNNNNNNNNNNNNNNNNNNNNNNNNNNNNNNNNNNNNNNNNNNN
NNNNNNNNNNNNNNNNNNNNNNNNNNNNNNNNNNNNNNNNNNNNNNNNNNNNNNNNNNNNNNNNNNNNNNNNNNNNNNNN
NNNNNNNNNNNNNNNNNNNNNNNNNNNNNNNNNNNNNNNNNNNNNNNNNNNNNNNNNNNNNNNNNNNNNNNNNNNNNNNN
NNNNNNNNNNNNNNNNNNNNNNNNNNNNNNNNNNNNNNNNNNNNNNNNNNNNNNNNNNNNNNNNNNNNNNNNNNNNNNNN
NNNNNNNNNNNNNNNNNNNNNNNNNNNNNNNNNNNNNNNNNNNNNNNNNNNNNNNNNNNNNNNNNNNNNNNNNNNNNNNN
NNNNNNNNNNNNNNNNNNNNNNNNNNNNNNNNNNNNNNNNNNNNNNNNNNNNNNNNNNNNNNNNNNNNNNNNNNNNNNNN
NNNNNNNNNNNNNNNNNNNNNNNNNNNNNNNNNNNNNNNNNNNNNNNNNNNNNNNNNNNNNNNNNNNNNNNNNNNNNNNN
NNNNNNNNNNNNNNNNNNNNNNNNNNNNNNNNNNNNNNNNNNNNNNNNNNNNNNNNNNNNNNNNNNNNNNNNNNNNNNNN
NNNNNNNNNNNNNNNNNNNNNNNNNNNNNNNNNNNNNNNNNNNNNNNNNNNNNNNNNNNNNNNNNNNNNNNNNNNNNNNN
NNNNNNNNNNNNNNNNNNNNNNNNNNNNNNNNNNNNNNNNNNNNNNNNNNNNNNNNNNNNNNNNNNNNNNNNNNNNNNNN
NNNNNNNNNNNNNNNNNNNNNNNNNNNNNNNNNNNNNNNNNNNNNNNNNNNNNNNNNNNNNNNNNNNNNNNNNNNNNNNN
NNNNNNNNNNNNNNNNNNNNNNNNNNNNNNNNNNNNNNNNNNNNNNNNNNNNNNNNNNNNNNNNNNNNNNNNNNNNNNNN
NNNNNNNNNNNNNNNNNNNNNNNNNNNNNNNNNNNNNNNNNNNNNNNNNNNNNNNNNNNNNNNNNNNNNNNNNNNNNNNN
NNNNNNNNNNNNNNNNNNNNNNNNNNNNNNNNNNNNNNNNNNNNNNNNNNNNNNNNNNNNNNNNNNNNNNNNNNNNNNNN
NNNNNNNNNNNNNNNNNNNNNNNNNNNNNNNNNNNNNNNNNNNNNNNNNNNNNNNNNNNNNNNNNNNNNNNNNNNNNNNN
NNNNNNNNNNNNNNNNNNNNNNNNNNNNNNNNNNNNNNNNNNNNNNNNNNNNNNNNNNNNNNNNNNNNNNNNNNNNNNNN
NNNNNNNNNNNNNNNNNNNNNNNNNNNNNNNNNNNNNNNNNNNNNNNNNNNNNNNNNNNNNNNNNNNNNNNNNNNNNNNN
NNNNNNNNNNNTGTCGCCACGCGTTGATCTGCTCGGGATAAAGGCCTTTGCGGCGACAATACTCGCTCAGGTCGATCTCG
GATAAACCGGCGGCTTCGAGCACAACAGCAAACCTGGCTTCGGCTGACCATTTTTCGGTCAGGGGAGTATTTTCAGACAC
TTCGTTTCCTTCATAACTGAGCTGCTTGCGCCAGTTGGACAAAGACATTTCACTGACCCCTTCGCGGCGGGAAACCTCGG
CCATCGACAGGTTCAGCGGGGGGAGCAGCATCTTGAGTAATGCAGCTCTGCGTTCAGGCGAATAGTACGGCACGATCAGT
CTCTTTCCGCCCCCGGTCATGCTTTTTTAGGAAAAACCGGAGAGGCGACAACTATCCTGACACAGGGGGCGGTACGCATC
TATAAAAACCGAAAAATCGCACACACGCTCACCGCCGGATTTCACCAAACCCTTCAGCACAAGGCATACTTGCCGGCCTC
TGTGCCGCGAACCGTCAATGCCCCATGCGTATCCACGTCAGCTTCATCGACCGCGTTGGTATCACCCAGGAAGTGCTGGC
CATTCTGGGTGGGCGCAATCTGAATCTGGATGCCGTGGAGATGGTGCCGCCCAATGTCTACATTGATGCGCCGACCCTCA
GCCATCAGATGCTCGAAGAACTCAAGGACGCCCTGTTTCGGGTGCGTGGCGTAGAAGCCATTACGGTGGTCGATATCCTC
CCCGGCCAGCGTCGCCATCTGCAACTGGATGCGCTGCTTGCGGCAATGACCGACCCGGTACTGGCACTGGACAGCGCAGG
GCATGTGCTGCTGGCCAACCCTGCGCTCATCGCCCTGATCGGCCGTGAACCTGCGGGCGAACCCATCGCCGAACTGTTCG
CCGACCCCGGCCTGCAGGCCGCGCTGCTGGAAAACAGCTTTCGTCTGCCGCTGCGCGAAATCACCCTCAACGGTGAGGCG
TTATTGCTCGATGCCACTCCGATCACCGAAGCGGGCGCGCTGATCACCCTGTACTTGCCCAGCCGCATCGGCGAACGGCT
GTCGGCGCTGCACCACGATCATGCCGAGGGGTTCGATGCGCTGCTGGGCGATTCAGCCGCCATCCGCACGCTCAAGGCGC
GCGCGCAGCGGGTGGCGGTGCTGGACGCACCGCTGTTGATTCAGGGCGAGACCGGCACCGGCAAAGAGCTGGTCGCGCGC
GCCTGTCATGCCAGCAGCGCGCGCCACGGCGAGCCGTTTTTGGCCTTGAACTGCGCCGCGCTGCCGGAAAACCTGGCCGA
AAGCGAACTGTTTGGTTACGCCCCCGGCGCCTTTACCGGTGCGCAGCGCGGCGGCAAGCCGGGGCTGATGGAGCTGGCCA
ACCAGGGCACGGTGTTTCTCGATGAAATCGGCGAGATGTCACCTTACCTACAGGCCAAACTGCTACGTTTCCTCAACGAT
GGCAGCTTTCGCCGCGTTGGCGGGGACCGTGAAGTCAGGGTCAATGTGCGCATTCTCAGCGCCACTCACCGTGATCTGGA
AAAAATGGTCAGCGAAGGCACCTTCCGCGAAGACCTTTTCTATCGCCTCAACGTCCTGAACCTGGATGTACCGCCGCTGC
GCGAGCGTGGTCAGGACATCCTGCTGCTGGCCCGTTACTTCATGGAGCAGGCCTGCGCACAGATTCAGCGGCCGGTCTGC
AGGCTGGCCCATGGCACCTACCCTGCCCTGCTGGGCAACCGCTGGCCGGGCAATGTGCGGCAGTTGCAGAACGTCATCTT
CCGCGCTGCCGCGATCTGTGAAAACACTCAAGTGGATATAGGCGATCTGGACATTGCAGGCACTGCCGTGGCACGTCAGA
ACGACAGCCCGATCGACAGCCTCGAAAATGCCGTCGACACATTTGAAAAGGATTTACTGGAAAAACTCTACGCAGACTAT
CCGTCCACGCGCCAGTTAGCCGCACGCCTGCACACCTCGCACACCGCCATTGCGCACCGCTTGCGAAAGTATGGAATACC
CGGCAAGCGCTAGTGGATTGAAACCTGCGGTCAAAATATATTTTAAAAGGTTAATTTAATAACCAATTAACCGATAACGT
TCTGGTATGGTCCACAAACCTCTTATCACCCATTTGAATGGGTGTCCGTAAGTGTGCGTTACGGCCGTTATGGCAAACAG
GGTCACGTAGTACCGGGAAATCCAATGCTAAACCCGCCAGTCGACGAACCCACCACCGAGACGCAATCACGCGCCGAAAA
AATTGTAGAATCTCGTCGGCAGAAAACCCTGCTCAAGACCGGGGCCCTTCAGGACGCTATTTTCAACAGCGCCTATTTTT
CCAGCATTGCCACGGATGAACACGGCGTTATCCAGATTTTCAACGTCGGTGCCGAGCGCATGCTCGGGTATCACTCGGAG
GACGTGGTCGACAAGATCACCCCTGCAGATATTTCCGACCCGGCCGAGCTGATCATCCGTGCAGCGGCGTTGAGCCACGA
GCTGAACACGCCCATCACACCAGGTTTTGAAGCCTTGGTATTCAAGGCCTCGCGCGGCATTGAAGATATCTACGAACTGA
CCTACATCCGCAAGGATGGCAGCCGCCTGTCGGCGATGGTGTCGGTGACCTCGTTGCGTGACAGTGCCGAAACCATCATC
GGTTACCTGCTGATCGGCACCGACAACACTGCACGCAAGCAAGAGGAAGAAACCCAGGCGTTGCTGGACCAGCGGCTGCG
GGATCAGCAGTTCTACACCCGCTCACTGATCGAATCGAACATTGATGCGCTGATGATGACCGACCCGCAAGGCATCATCT
CCGACGTCAACAAACAGATGATGGCGCTGACCGGGCGAACCCGCGACGAACTGATCGGTGCGCCCTGCAAAAACTTCTTC
ACCGACCCCGCAAGTGCCGACGCCGCGATCAAGCGGGTGCTCAGTGAACACAAGGTCAGCGACTATGAGCTTACCGTGCG
CGCCTACGATGGCACCGAAACCGTGGTTTCCTACAACGCGGCAACCTTTCATGATCGCGACCGCAAGCTCAAGGGCGTGT
TTGCCGCGGCCAGGGACGTGACCGAGCGCAAACGCTTCGAGCGCACGCTGGAAGAGAAAAACATCGAGCTGGAACACGCC
AGCCATATGAAGTCCGAATTTCTCGCCACCATGTCCCACGAGCTGCGCACCCCGCTCAACGCCGTCATCGGCTTTTCGGA
GGCGCTCAAAGACGGCATGGTCGGTGACATGACCGATGCCCAGCGCCGCTACATCGGTGACATTTTCAACAGCGGCCAGC
ACCTGCTGTCGTTGATCAATGACATCCTCGACCTGTCCAAGGTCGAAGCCGGAATGATGCTGCTGGAGCTTGAAGCCGTC
GATCTGGACGAACTGCTGAGCAACAGCCTGCTGATCGTCCGCGAGCAGGCCGCACTGCAGCGCATCCAGTTGAAGCTGGA
AACCGAGGCCGACTTCGGCGTGCTTGAACTGGATCGGCGCAAGACCAAGCAGATTGTCTACAACCTGCTGGCCAATGCGG
TGAAGTTCAGCGAACCCGGCGGCTGGGTGACCCTCGCAGTGCGTCAGGTGTCGCGTGCACAGGTGGGCATTCTGGGCGGC
GACTGGCCAGTACACAGCTTCCCGCTGCCACCCGGTGACTATGAGCATTTTCTGCAAGTGAGTGTCAGCGACACCGGAAT
TGGCATCGCGCAAAGCGACATGAACAAGCTGTTCAAGGCGTTCAGCCAGATCGACAGCAGCCTGGCGCGCAAATTCGAGG
GCACCGGGCTGGGGCTGGCGATGGTCAAGCAACTGACCGAACTGCACGGTGGCTGCGTGGCGGTCGCCAGCGTCAAGGAC
CTGGGCGCACGCTTCGTGGTCTGGCTGCCCATTCGTCCCCCGGCAACCGAGGAGGCGCAATGGCCCAGATCCTGATTATC
GAAGACAACGCGGCCAACATGCGCCTGGCCGAATTGCTGCTCAACAGCGCAGGTTACGGCGTGCTCTGCGCATCAGATGC
GGAAACAGGCCTGAAAATGGCCCGCGAGCGTCAGCCCGACCTGATTCTGATGGACATCCAGTTGCCGAAAATGGATGGCC
TGACCGCCACGTCGCTGCTCAAGAACGATGCACAAACCGCCGCAATACCGGTCGTCGCACTCACCGCTATGGCCATGAAA
GAAGACGAAGAAAAAATCCGGCGGGCAGGCTGTAACGCCTACATCATCAAGCCCCTGCGCTATCAGGAGCTTTACCGGGT
CATCGACACCCTGTTGGAAAACAGTCCTCCTCAACGGCCAATCAACTGAGCATTCGTCATGACCCAGCCTGCCGCAACCA
TCCTGATTGTCGATGATGATGTCCATGTCAGGGACCTGCTTGAAGTCCTGCTGCAAAATCAGGGTTACGAGACGCTGACT
GCGGAGTCTGGCGAACAGGCGCTGGCCATGGTCGATGAGCGGGCACCGGACCTTATTCTGCTGGACATCATGATGCCGGG
CATGGACGGCTACGAAGTCGCCAGCGTGCTCAAGGCCGGAAAAGGCACCGCCAACATTCCGATCATCATGCTTTCGGCGC
TCGACGAGCAGGGTGCGCGCTTGTCCGGGCTGGAGGCCGGTGCCGAGGAATACCTCAGCAAACCGGTGGAAAGCGCCGAA
CTGTGGCTGCGCGTGCGCAACTTGCTGCGCCTCAAGGCGTTTGGCGATTACCTGAAAAGCCACAGCATGATCCTCGAAGA
CCAATTGCAGCAACGCACCATCGACCTGGAGCGATTTCGCACAGTGATGGATGCTTCCGAAGACGCGATCTTCCTGATCA
ACCGCAACACCATGAGTCTGATCGAATTCAACCGCAGGGCCTGCCAGTTGCTGGGCTACACCGCTGAGGAACTGGCGCAC
AAGACCCCCGCCGAGCTGGGCGAGACGTCCATGGAAAATCTGGAAATGGTGTATGACCAGATCATTGCCGGCAAAGGCCC
CAGCGAACCCCTCGAAACCCAGATTCGCGACAAGAGCGGTCGTGACGTTGAGGTCGAAATTCATCGCCAGGCCTATCGGA
CCGGCGAGGACTGGGTCATTGTCGGCATCGTGCGCGACATCACTCAGCGCAAGGAAAGCGATCAGCGCCTGCTGACCATG
GCCCATTACGACACGCTGACCGGCCTGCCCAACCGAGACCTGTTTTTCACCAGCCTGCAGATGGGCCTGACTCAGGCGGC
CGTCAGCCGCTGGAAACTGGCGACGTTGACGGTCAAGCTCGACGGTTTCAAGAACATCAACGAAACCTGGGGCCATGTGC
TCGGCGACCAGGTGCTGCTGGAAGTCAGCCATCGCCTGTCGGAATGCATCAATGCCAGCGACACCCTGGGGCGCGTGGAC
GGTGATCAGTTTGCGTTGATTCTGATGATCCGCGTAGGCCAGCCCGATACCCGCCAGACACTGGAGCGCATTCGCAAAGC
CTTGCGGGTGCCTTTTATGGTCGAAGGTCAGAGCATCGTCATGACCGCCAGTATCGGCATCGCTCTTTACCCTGAGGACG
GCGAAGACGCACGCGAGTTGGTCAGGCATGCGTACACCGCTATGAACAGTGCGAAAAAGATCGGTCCGGACACCTATCGG
TTTTATACCGCGCAAATGAACGCAGACGTTTCGGCGCGCCTGGACCTCGAAGCCGCCTTGCGCGACGCGGTGGAAAAACA
AGCGTTCGAGATCGTCTACCAGCCCAAGCTCAACCTCGTCACCGGCCGGATATGCGGGCTGGAAGCCTTGCTGCGCTGGC
CGCGCCCAGGCCAGCAAGGCGTATCGCCTGCGGTGTTCGTGCCGGTGCTGGAAAGCCTGGGCCTGATCGGCGAAGTCGGC
AACTGGGTAGTCGATCGTGTCTGCGCCCAGATTGCGCACTGGCAACGCTCGGGGCTGGGGCTGTTTCAGGTGGCGGTCAA
CGTCTCTGGCCAGCAGATTTCCAACAGCAGCCTGGTCGCCGACATCCGTCAGGCGCTGACCAGTCATCGGGTCGCCCCGC
AGTGGCTGGAGGTCGAACTGACCGAAAGCTCATTGATGGAAAACACTTCTCACACCATCGCAACCCTGGAAACCCTGAGG
GCCAACGGGGTCAGTATTTCCATCGACGATTTCGGCACCGGCTATTCAAGTCTGGCGTACCTGCGCCGATTCCCTATCGA
CAAGCTTAAAATCGACATCGCTTTCATTCGCGAAGTGACCAGCAACCCACAAGACGCGGCGATTGCCCGAGCAATCATCG
[truncated: 6,279,090 more chars]
