# Supplementary material for: Genomic Analysis of the Kiwifruit Pathogen Pseudomonas syringae pv. actinidiae Provides Insight into the Origins of an Emergent Plant Disease
Source: PLoS Pathog. 2013 Jul 25;9(7):e1003503. doi: 10.1371/journal.ppat.1003503 (PMC3723570; doi:10.1371/journal.ppat.1003503)
Supplement: Dataset S1 — Artemis input file for depicting positions of SNPs. Read the readme file. Artemis is required to view the files: http://www.sanger.ac.uk/resources/software/artemis/. (ZIP) [file ppat.1003503.s001.zip › recomb_snp_Data/polymorphisms_J_K.fragsGI.tab]

FT REC 4482818..4490021
FT /note="Pan_K-26;Pan_J-31 contains uncovered(421 of 7203)"
FT REC 2988720..2997081
FT /note="NZ_13V;Pan_J-31 contains uncovered(365 of 8361)"
FT REC 2145175..2149815
FT /note="NZ_13V;Pan_K-26 contains uncovered(30 of 4640)"
FT REC 4709894..4711639
FT /note="Pan_K-26;Pan_J-31 contains uncovered(465 of 1745)"
FT REC 1470957..1476240
FT /note="Pan_K-26;Pan_J-31 contains uncovered(94 of 5283)"
FT REC 5852579..5858948
FT /note="Pan_K-26;Pan_J-31 contains uncovered(34 of 6369)"
FT REC 5778150..5787147
FT /note="Pan_K-26;Pan_J-31 contains uncovered(1454 of 8997)"
FT REC 3226487..3229853
FT /note="NZ_13V;Pan_K-26 contains uncovered(34 of 3366)"
FT REC 2716780..2723857
FT /note="Pan_K-26;Pan_J-31 contains uncovered(129 of 7077)"
FT REC 4503761..4510842
FT /note="Pan_K-26;Pan_J-31 contains uncovered(6050 of 7081)"
FT REC 2105407..2110013
FT /note="NZ_13V;Pan_J-31 contains uncovered(204 of 4606)"
FT REC 3372087..3376553
FT /note="NZ_13V;Pan_K-26 contains uncovered(24 of 4466)"
FT REC 3042769..3044911
FT /note="NZ_13V;Pan_K-26 contains uncovered(80 of 2142)"
FT REC 305159..308275
FT /note="Pan_K-26;Pan_J-31 contains uncovered(10 of 3116)"
FT REC 4251855..4253502
FT /note="NZ_13V;Pan_K-26 contains uncovered(37 of 1647)"
FT REC 648986..653663
FT /note="NZ_13V;Pan_J-31 contains uncovered(29 of 4677)"
FT REC 6382946..6388933
FT /note="NZ_13V;Pan_J-31 contains uncovered(15 of 5987)"
FT REC 3257273..3259043
FT /note="NZ_13V;Pan_K-26 contains uncovered(477 of 1770)"
FT REC 6223688..6227329
FT /note="Pan_K-26;Pan_J-31 contains uncovered(41 of 3641)"
FT REC 1479182..1481905
FT /note="Pan_K-26;Pan_J-31 contains uncovered(35 of 2723)"
FT REC 6230566..6235757
FT /note="NZ_13V;Pan_J-31 contains uncovered(26 of 5191)"
FT REC 2163207..2168119
FT /note="Pan_K-26;Pan_J-31 contains uncovered(3 of 4912)"
FT REC 6213852..6218288
FT /note="NZ_13V;Pan_J-31 contains uncovered(23 of 4436)"
FT REC 4249338..4251831
FT /note="NZ_13V;Pan_K-26 contains uncovered(173 of 2493)"
FT REC 5501106..5503754
FT /note="NZ_13V;Pan_J-31 contains uncovered(24 of 2648)"
FT REC 2539583..2542778
FT /note="NZ_13V;Pan_K-26 contains uncovered(11 of 3195)"
FT REC 100901..106720
FT /note="NZ_13V;Pan_J-31 contains uncovered(16 of 5819)"
FT REC 4697911..4709052
FT /note="Pan_K-26;Pan_J-31 contains uncovered(5026 of 11141)"
FT REC 190671..193540
FT /note="Pan_K-26;Pan_J-31 contains uncovered(2 of 2869)"
FT REC 6389015..6391358
FT /note="NZ_13V;Pan_J-31 contains uncovered(169 of 2343)"
FT REC 3221425..3225982
FT /note="NZ_13V;Pan_K-26 contains uncovered(546 of 4557)"
FT REC 5372715..5377795
FT /note="NZ_13V;Pan_J-31 contains uncovered(93 of 5080)"
FT REC 269356..275802
FT /note="NZ_13V;Pan_J-31 contains uncovered(578 of 6446)"
FT REC 1024140..1038157
FT /note="NZ_13V;Pan_J-31 contains uncovered(5765 of 14017)"
FT REC 5273229..5275039
FT /note="Pan_K-26;Pan_J-31 contains uncovered(12 of 1810)"
FT REC 3854535..3857605
FT /note="NZ_13V;Pan_J-31 contains uncovered(4 of 3070)"
FT REC 3260624..3263414
FT /note="NZ_13V;Pan_K-26 contains uncovered(79 of 2790)"
FT REC 6434343..6436633
FT /note="NZ_13V;Pan_K-26 contains uncovered(15 of 2290)"
FT REC 5259936..5262485
FT /note="NZ_13V;Pan_J-31 contains uncovered(54 of 2549)"
FT REC 4915981..4919108
FT /note="NZ_13V;Pan_J-31 contains uncovered(175 of 3127)"
FT REC 2102177..2105371
FT /note="NZ_13V;Pan_J-31 contains uncovered(2067 of 3194)"
FT REC 4312721..4317846
FT /note="NZ_13V;Pan_J-31 contains uncovered(2306 of 5125)"
FT REC 3218843..3221388
FT /note="NZ_13V;Pan_K-26 contains uncovered(1040 of 2545)"
FT REC 4050959..4053033
FT /note="NZ_13V;Pan_J-31 contains uncovered(8 of 2074)"
FT REC 5859019..5864481
FT /note="Pan_K-26;Pan_J-31 contains uncovered(34 of 5462)"
FT REC 3259586..3260559
FT /note="NZ_13V;Pan_K-26 contains uncovered(157 of 973)"
FT REC 2826596..2867516
FT /note="Pan_K-26;Pan_J-31 contains uncovered(40335 of 40920)"
FT REC 5171665..5173089
FT /note="NZ_13V;Pan_K-26 contains uncovered(10 of 1424)"
FT REC 913008..916577
FT /note="Pan_K-26;Pan_J-31 contains uncovered(12 of 3569)"
FT REC 5267171..5270489
FT /note="NZ_13V;Pan_J-31 contains uncovered(7 of 3318)"
FT REC 4495033..4497825
FT /note="Pan_K-26;Pan_J-31 contains uncovered(22 of 2792)"
FT REC 3253080..3254105
FT /note="NZ_13V;Pan_K-26 contains uncovered(43 of 1025)"
FT REC 3016873..3021343
FT /note="Pan_K-26;Pan_J-31 contains uncovered(70 of 4470)"
FT REC 6571186..6572104
FT /note="Pan_K-26;Pan_J-31 contains uncovered(81 of 918)"
FT REC 411025..414517
FT /note="NZ_13V;Pan_J-31 contains uncovered(17 of 3492)"
FT REC 5254808..5259916
FT /note="NZ_13V;Pan_J-31 contains uncovered(31 of 5108)"
FT REC 3798027..3801586
FT /note="NZ_13V;Pan_J-31 contains uncovered(34 of 3559)"
FT REC 5382239..5386567
FT /note="NZ_13V;Pan_J-31 contains uncovered(191 of 4328)"
FT REC 1240502..1250929
FT /note="NZ_13V;Pan_K-26 contains uncovered(21 of 10427)"
FT REC 3933718..3935359
FT /note="NZ_13V;Pan_K-26 contains uncovered(6 of 1641)"
FT REC 2086838..2095943
FT /note="NZ_13V;Pan_J-31 contains uncovered(27 of 9105)"
FT REC 4726908..4733350
FT /note="NZ_13V;Pan_J-31 contains uncovered(3586 of 6442)"
FT REC 2169179..2171347
FT /note="Pan_K-26;Pan_J-31 contains uncovered(37 of 2168)"
FT REC 828559..831015
FT /note="NZ_13V;Pan_K-26 contains uncovered(2 of 2456)"
FT REC 1484043..1485263
FT /note="NZ_13V;Pan_K-26 contains uncovered(12 of 1220)"
FT REC 478330..481154
FT /note="NZ_13V;Pan_J-31 contains uncovered(14 of 2824)"
FT REC 1765586..1779129
FT /note="NZ_13V;Pan_J-31 contains uncovered(11611 of 13543)"
FT REC 1646672..1647535
FT /note="Pan_K-26;Pan_J-31 contains uncovered(34 of 863)"
FT REC 6572146..6573014
FT /note="Pan_K-26;Pan_J-31 contains uncovered(173 of 868)"
FT REC 1207119..1208260
FT /note="NZ_13V;Pan_K-26 contains uncovered(19 of 1141)"
FT REC 4889167..4890442
FT /note="NZ_13V;Pan_K-26 contains uncovered(2 of 1275)"
FT REC 5994563..5996312
FT /note="NZ_13V;Pan_K-26 contains uncovered(1 of 1749)"
FT REC 2190303..2197940
FT /note="NZ_13V;Pan_J-31 contains uncovered(138 of 7637)"
FT REC 6437843..6441439
FT /note="NZ_13V;Pan_J-31 contains uncovered(18 of 3596)"
FT REC 1254142..1255640
FT /note="Pan_K-26;Pan_J-31 contains uncovered(3 of 1498)"
FT REC 4206782..4209229
FT /note="Pan_K-26;Pan_J-31 contains uncovered(9 of 2447)"
FT REC 2062985..2064976
FT /note="NZ_13V;Pan_K-26 contains uncovered(4 of 1991)"
FT REC 4204840..4206697
FT /note="Pan_K-26;Pan_J-31 contains uncovered(6 of 1857)"
FT REC 4555614..4560392
FT /note="Pan_K-26;Pan_J-31 contains uncovered(504 of 4778)"
FT REC 5929140..5945271
FT /note="Pan_K-26;Pan_J-31 contains uncovered(10981 of 16131)"
FT REC 1437416..1437855
FT /note="NZ_13V;Pan_K-26 contains uncovered(203 of 439)"
FT REC 6003516..6005024
FT /note="NZ_13V;Pan_K-26 contains uncovered(2 of 1508)"
FT REC 6005336..6006450
FT /note="NZ_13V;Pan_K-26 contains uncovered(3 of 1114)"
FT REC 1478126..1479167
FT /note="NZ_13V;Pan_J-31 contains uncovered(438 of 1041)"
FT REC 3168283..3172952
FT /note="NZ_13V;Pan_J-31 contains uncovered(9 of 4669)"
FT REC 508720..509920
FT /note="NZ_13V;Pan_K-26 contains uncovered(4 of 1200)"
FT REC 1873221..1875734
FT /note="NZ_13V;Pan_K-26 contains uncovered(44 of 2513)"
FT REC 4114453..4115580
FT /note="Pan_K-26;Pan_J-31"
FT REC 5648702..5652803
FT /note="Pan_K-26;Pan_J-31 contains uncovered(54 of 4101)"
FT REC 3029471..3033657
FT /note="NZ_13V;Pan_J-31 contains uncovered(16 of 4186)"
FT REC 4342462..4345544
FT /note="NZ_13V;Pan_J-31 contains uncovered(58 of 3082)"
FT REC 6533642..6547334
FT /note="Pan_K-26;Pan_J-31 contains uncovered(12957 of 13692)"
FT REC 4941629..4948026
FT /note="NZ_13V;Pan_J-31 contains uncovered(5 of 6397)"
FT REC 3161271..3165009
FT /note="NZ_13V;Pan_J-31 contains uncovered(26 of 3738)"
FT REC 5762266..5768225
FT /note="Pan_K-26;Pan_J-31 contains uncovered(774 of 5959)"
FT REC 6143800..6147041
FT /note="Pan_K-26;Pan_J-31 contains uncovered(642 of 3241)"
FT REC 374300..376826
FT /note="NZ_13V;Pan_J-31 contains uncovered(48 of 2526)"
FT REC 4986770..4988526
FT /note="NZ_13V;Pan_J-31 contains uncovered(1 of 1756)"
FT REC 3251649..3252871
FT /note="NZ_13V;Pan_K-26 contains uncovered(1 of 1222)"
FT REC 3255410..3256921
FT /note="NZ_13V;Pan_K-26 contains uncovered(3 of 1511)"
FT REC 4783184..4784295
FT /note="NZ_13V;Pan_K-26 contains uncovered(4 of 1111)"
FT REC 4890690..4892663
FT /note="NZ_13V;Pan_K-26 contains uncovered(49 of 1973)"
FT REC 1320827..1322378
FT /note="Pan_K-26;Pan_J-31 contains uncovered(108 of 1551)"
FT REC 1418603..1420236
FT /note="Pan_K-26;Pan_J-31 contains uncovered(4 of 1633)"
FT REC 1779281..1781128
FT /note="Pan_K-26;Pan_J-31 contains uncovered(112 of 1847)"
FT REC 3510778..3512600
FT /note="Pan_K-26;Pan_J-31 contains uncovered(2 of 1822)"
FT REC 6009429..6011478
FT /note="Pan_K-26;Pan_J-31 contains uncovered(11 of 2049)"
FT REC 5186236..5199943
FT /note="NZ_13V;Pan_J-31 contains uncovered(7255 of 13707)"
FT REC 371001..373784
FT /note="NZ_13V;Pan_J-31 contains uncovered(2 of 2783)"
FT REC 199196..200959
FT /note="Pan_K-26;Pan_J-31 contains uncovered(6 of 1763)"
FT REC 4450630..4452337
FT /note="Pan_K-26;Pan_J-31 contains uncovered(3 of 1707)"
FT REC 5341305..5343748
FT /note="Pan_K-26;Pan_J-31 contains uncovered(150 of 2443)"
FT REC 177133..177575
FT /note="NZ_13V;Pan_K-26"
FT REC 2050353..2052648
FT /note="NZ_13V;Pan_K-26"
FT REC 3481717..3494770
FT /note="NZ_13V;Pan_K-26 contains uncovered(5225 of 13053)"
FT REC 5281352..5282893
FT /note="NZ_13V;Pan_K-26 contains uncovered(776 of 1541)"
FT REC 1864652..1866097
FT /note="NZ_13V;Pan_J-31 contains uncovered(3 of 1445)"
FT REC 2704754..2707936
FT /note="NZ_13V;Pan_J-31 contains uncovered(3 of 3182)"
FT REC 4220415..4221724
FT /note="NZ_13V;Pan_J-31 contains uncovered(2 of 1309)"
FT REC 4320473..4323400
FT /note="NZ_13V;Pan_J-31 contains uncovered(10 of 2927)"
FT REC 5130788..5135630
FT /note="NZ_13V;Pan_J-31 contains uncovered(138 of 4842)"
FT REC 5553830..5557352
FT /note="NZ_13V;Pan_J-31 contains uncovered(3 of 3522)"
FT REC 2297865..2303261
FT /note="Pan_K-26;Pan_J-31 contains uncovered(6 of 5396)"
FT REC 5117551..5120005
FT /note="Pan_K-26;Pan_J-31 contains uncovered(4 of 2454)"
FT REC 6222443..6223561
FT /note="Pan_K-26;Pan_J-31 contains uncovered(1 of 1118)"
FT REC 216924..217905
FT /note="NZ_13V;Pan_K-26"
FT REC 4527360..4528187
FT /note="NZ_13V;Pan_K-26"
FT REC 1143730..1145164
FT /note="NZ_13V;Pan_J-31 contains uncovered(2 of 1434)"
FT REC 5395358..5399508
FT /note="NZ_13V;Pan_J-31 contains uncovered(48 of 4150)"
FT REC 2058313..2059133
FT /note="Pan_K-26;Pan_J-31 contains uncovered(25 of 820)"
FT REC 2161463..2162968
FT /note="Pan_K-26;Pan_J-31 contains uncovered(83 of 1505)"
FT REC 3188555..3189994
FT /note="Pan_K-26;Pan_J-31"
FT REC 4104042..4108002
FT /note="Pan_K-26;Pan_J-31 contains uncovered(5 of 3960)"
FT REC 4112089..4113317
FT /note="Pan_K-26;Pan_J-31"
FT REC 4122372..4123002
FT /note="Pan_K-26;Pan_J-31 contains uncovered(10 of 630)"
FT REC 2944725..2951279
FT /note="NZ_13V;Pan_J-31 contains uncovered(3680 of 6554)"
FT REC 4042118..4043751
FT /note="NZ_13V;Pan_J-31 contains uncovered(10 of 1633)"
FT REC 6446993..6449031
FT /note="NZ_13V;Pan_J-31 contains uncovered(6 of 2038)"
FT REC 512446..514702
FT /note="NZ_13V;Pan_K-26 contains uncovered(31 of 2256)"
FT REC 1582714..1583525
FT /note="NZ_13V;Pan_K-26 contains uncovered(3 of 811)"
FT REC 3802913..3804439
FT /note="NZ_13V;Pan_K-26 contains uncovered(1 of 1526)"
FT REC 743561..752459
FT /note="Pan_K-26;Pan_J-31 contains uncovered(1887 of 8898)"
FT REC 1255670..1256313
FT /note="Pan_K-26;Pan_J-31"
FT REC 6008548..6009393
FT /note="Pan_K-26;Pan_J-31 contains uncovered(1 of 845)"
FT REC 3308178..3309962
FT /note="NZ_13V;Pan_J-31 contains uncovered(1 of 1784)"
FT REC 3497908..3499093
FT /note="NZ_13V;Pan_J-31 contains uncovered(41 of 1185)"
FT REC 5262518..5263263
FT /note="NZ_13V;Pan_J-31 contains uncovered(2 of 745)"
FT REC 416367..418712
FT /note="NZ_13V;Pan_J-31 contains uncovered(8 of 2345)"
FT REC 2962325..2965264
FT /note="NZ_13V;Pan_J-31 contains uncovered(14 of 2939)"
FT REC 2736698..2740716
FT /note="Pan_K-26;Pan_J-31 contains uncovered(11 of 4018)"
FT REC 3886651..3889447
FT /note="Pan_K-26;Pan_J-31 contains uncovered(19 of 2796)"
FT REC 597389..599049
FT /note="NZ_13V;Pan_K-26 contains uncovered(6 of 1660)"
FT REC 1660084..1661345
FT /note="NZ_13V;Pan_K-26 contains uncovered(2 of 1261)"
FT REC 1869143..1869847
FT /note="NZ_13V;Pan_K-26 contains uncovered(46 of 704)"
FT REC 4646910..4648777
FT /note="NZ_13V;Pan_K-26 contains uncovered(7 of 1867)"
FT REC 2336846..2338535
FT /note="NZ_13V;Pan_J-31 contains uncovered(11 of 1689)"
FT REC 5386726..5391631
FT /note="NZ_13V;Pan_J-31 contains uncovered(6 of 4905)"
FT REC 481607..482291
FT /note="Pan_K-26;Pan_J-31 contains uncovered(18 of 684)"
FT REC 510440..512443
FT /note="Pan_K-26;Pan_J-31 contains uncovered(3 of 2003)"
FT REC 2726224..2727319
FT /note="Pan_K-26;Pan_J-31 contains uncovered(13 of 1095)"
FT REC 4500252..4500705
FT /note="Pan_K-26;Pan_J-31 contains uncovered(1 of 453)"
FT REC 5173816..5176395
FT /note="Pan_K-26;Pan_J-31 contains uncovered(51 of 2579)"
FT REC 6141448..6142988
FT /note="Pan_K-26;Pan_J-31 contains uncovered(1 of 1540)"
FT REC 5545740..5549784
FT /note="NZ_13V;Pan_J-31 contains uncovered(13 of 4044)"
FT REC 6218419..6219887
FT /note="NZ_13V;Pan_J-31 contains uncovered(3 of 1468)"
FT REC 1209229..1220355
FT /note="NZ_13V;Pan_K-26 contains uncovered(9445 of 11126)"
FT REC 1602526..1604076
FT /note="NZ_13V;Pan_K-26 contains uncovered(14 of 1550)"
FT REC 1894591..1895776
FT /note="NZ_13V;Pan_K-26 contains uncovered(4 of 1185)"
FT REC 2149859..2151678
FT /note="NZ_13V;Pan_K-26 contains uncovered(2 of 1819)"
FT REC 3392276..3394057
FT /note="NZ_13V;Pan_K-26"
FT REC 3671874..3673315
FT /note="NZ_13V;Pan_K-26 contains uncovered(5 of 1441)"
FT REC 1647604..1651175
FT /note="Pan_K-26;Pan_J-31 contains uncovered(6 of 3571)"
FT REC 5343944..5344834
FT /note="Pan_K-26;Pan_J-31 contains uncovered(7 of 890)"
FT REC 2576702..2577607
FT /note="NZ_13V;Pan_J-31 contains uncovered(104 of 905)"
FT REC 3667450..3670253
FT /note="NZ_13V;Pan_J-31 contains uncovered(4 of 2803)"
FT REC 4379618..4381153
FT /note="NZ_13V;Pan_J-31 contains uncovered(4 of 1535)"
FT REC 5263453..5264583
FT /note="NZ_13V;Pan_J-31 contains uncovered(20 of 1130)"
FT REC 5643228..5645260
FT /note="NZ_13V;Pan_J-31 contains uncovered(83 of 2032)"
FT REC 2080156..2082762
FT /note="NZ_13V;Pan_J-31 contains uncovered(306 of 2606)"
FT REC 3001656..3005804
FT /note="NZ_13V;Pan_J-31 contains uncovered(49 of 4148)"
FT REC 3746031..3747265
FT /note="NZ_13V;Pan_J-31 contains uncovered(1 of 1234)"
FT REC 3805117..3806992
FT /note="NZ_13V;Pan_J-31 contains uncovered(4 of 1875)"
FT REC 822540..824266
FT /note="NZ_13V;Pan_K-26 contains uncovered(21 of 1726)"
FT REC 4283724..4287448
FT /note="NZ_13V;Pan_K-26 contains uncovered(23 of 3724)"
FT REC 4586908..4587353
FT /note="NZ_13V;Pan_K-26 contains uncovered(1 of 445)"
FT REC 4906036..4907587
FT /note="NZ_13V;Pan_K-26 contains uncovered(1 of 1551)"
FT REC 5970608..5971428
FT /note="NZ_13V;Pan_K-26 contains uncovered(46 of 820)"
FT REC 599050..601068
FT /note="Pan_K-26;Pan_J-31 contains uncovered(6 of 2018)"
FT REC 1927187..1929860
FT /note="Pan_K-26;Pan_J-31 contains uncovered(4 of 2673)"
FT REC 2059155..2060539
FT /note="Pan_K-26;Pan_J-31 contains uncovered(8 of 1384)"
FT REC 2304740..2305687
FT /note="Pan_K-26;Pan_J-31 contains uncovered(48 of 947)"
FT REC 3769779..3770846
FT /note="Pan_K-26;Pan_J-31 contains uncovered(1 of 1067)"
FT REC 4183237..4185707
FT /note="Pan_K-26;Pan_J-31 contains uncovered(12 of 2470)"
FT REC 5275247..5277823
FT /note="Pan_K-26;Pan_J-31 contains uncovered(1818 of 2576)"
FT REC 3022405..3025007
FT /note="NZ_13V;Pan_J-31 contains uncovered(2 of 2602)"
FT REC 4347085..4348677
FT /note="NZ_13V;Pan_J-31 contains uncovered(33 of 1592)"
FT REC 4420382..4421778
FT /note="NZ_13V;Pan_J-31"
FT REC 5914772..5916703
FT /note="NZ_13V;Pan_J-31 contains uncovered(1 of 1931)"
FT REC 6306461..6308428
FT /note="NZ_13V;Pan_J-31 contains uncovered(4 of 1967)"
FT REC 321362..324999
FT /note="Pan_K-26;Pan_J-31 contains uncovered(17 of 3637)"
FT REC 2225812..2230008
FT /note="Pan_K-26;Pan_J-31 contains uncovered(176 of 4196)"
FT REC 3267901..3269888
FT /note="Pan_K-26;Pan_J-31 contains uncovered(12 of 1987)"
FT REC 4523346..4524760
FT /note="Pan_K-26;Pan_J-31 contains uncovered(7 of 1414)"
FT REC 4712269..4713065
FT /note="Pan_K-26;Pan_J-31 contains uncovered(20 of 796)"
FT REC 6298518..6299128
FT /note="Pan_K-26;Pan_J-31 contains uncovered(1 of 610)"
FT REC 6428983..6430287
FT /note="Pan_K-26;Pan_J-31 contains uncovered(1 of 1304)"
FT REC 763786..779879
FT /note="NZ_13V;Pan_J-31 contains uncovered(4853 of 16093)"
FT REC 2061433..2062970
FT /note="NZ_13V;Pan_J-31 contains uncovered(5 of 1537)"
FT REC 3209015..3210888
FT /note="NZ_13V;Pan_J-31 contains uncovered(5 of 1873)"
FT REC 5370393..5372545
FT /note="NZ_13V;Pan_J-31 contains uncovered(13 of 2152)"
FT REC 6076888..6077476
FT /note="NZ_13V;Pan_J-31 contains uncovered(67 of 588)"
FT REC 885211..886393
FT /note="NZ_13V;Pan_K-26 contains uncovered(4 of 1182)"
FT REC 894125..894754
FT /note="NZ_13V;Pan_K-26 contains uncovered(5 of 629)"
FT REC 1579365..1581919
FT /note="NZ_13V;Pan_K-26 contains uncovered(1 of 2554)"
FT REC 1584724..1585344
FT /note="NZ_13V;Pan_K-26 contains uncovered(3 of 620)"
FT REC 2742942..2743915
FT /note="NZ_13V;Pan_K-26"
FT REC 3387132..3389127
FT /note="NZ_13V;Pan_K-26 contains uncovered(14 of 1995)"
FT REC 4625250..4628124
FT /note="NZ_13V;Pan_K-26 contains uncovered(65 of 2874)"
FT REC 4923488..4924992
FT /note="NZ_13V;Pan_K-26 contains uncovered(1 of 1504)"
FT REC 6432988..6434152
FT /note="NZ_13V;Pan_K-26 contains uncovered(26 of 1164)"
FT REC 347701..349951
FT /note="NZ_13V;Pan_J-31 contains uncovered(8 of 2250)"
FT REC 1526290..1527755
FT /note="NZ_13V;Pan_J-31 contains uncovered(20 of 1465)"
FT REC 3310102..3311805
FT /note="NZ_13V;Pan_J-31 contains uncovered(28 of 1703)"
FT REC 3724364..3727345
FT /note="NZ_13V;Pan_J-31 contains uncovered(9 of 2981)"
FT REC 6441911..6444191
FT /note="NZ_13V;Pan_J-31 contains uncovered(26 of 2280)"
FT REC 424168..425602
FT /note="Pan_K-26;Pan_J-31 contains uncovered(1 of 1434)"
FT REC 1680942..1687820
FT /note="Pan_K-26;Pan_J-31 contains uncovered(443 of 6878)"
FT REC 2034402..2035884
FT /note="Pan_K-26;Pan_J-31 contains uncovered(1 of 1482)"
FT REC 2141463..2142196
FT /note="Pan_K-26;Pan_J-31 contains uncovered(1 of 733)"
FT REC 2724609..2725896
FT /note="Pan_K-26;Pan_J-31 contains uncovered(1 of 1287)"
FT REC 5790477..5790945
FT /note="Pan_K-26;Pan_J-31 contains uncovered(158 of 468)"
FT REC 1522709..1526155
FT /note="NZ_13V;Pan_J-31 contains uncovered(5 of 3446)"
FT REC 1861797..1863879
FT /note="NZ_13V;Pan_J-31 contains uncovered(7 of 2082)"
FT REC 3246138..3248383
FT /note="NZ_13V;Pan_J-31 contains uncovered(19 of 2245)"
FT REC 4247577..4249335
FT /note="NZ_13V;Pan_J-31 contains uncovered(11 of 1758)"
FT REC 4909436..4915016
FT /note="NZ_13V;Pan_J-31 contains uncovered(4218 of 5580)"
FT REC 6077569..6081724
FT /note="NZ_13V;Pan_J-31 contains uncovered(2598 of 4155)"
FT REC 186043..186342
FT /note="NZ_13V;Pan_K-26 contains uncovered(20 of 299)"
FT REC 494385..495141
FT /note="NZ_13V;Pan_K-26 contains uncovered(2 of 756)"
FT REC 824498..825473
FT /note="NZ_13V;Pan_K-26 contains uncovered(2 of 975)"
FT REC 1444492..1444744
FT /note="NZ_13V;Pan_K-26 contains uncovered(38 of 252)"
FT REC 3890752..3891425
FT /note="NZ_13V;Pan_K-26 contains uncovered(2 of 673)"
FT REC 5283000..5283164
FT /note="NZ_13V;Pan_K-26 contains uncovered(12 of 164)"
FT REC 5533324..5533637
FT /note="NZ_13V;Pan_K-26"
FT REC 6297061..6297788
FT /note="NZ_13V;Pan_K-26 contains uncovered(1 of 727)"
FT REC 423121..424121
FT /note="Pan_K-26;Pan_J-31 contains uncovered(1 of 1000)"
FT REC 587107..588461
FT /note="Pan_K-26;Pan_J-31 contains uncovered(1 of 1354)"
FT REC 618180..619201
FT /note="Pan_K-26;Pan_J-31"
FT REC 4401410..4404372
FT /note="Pan_K-26;Pan_J-31 contains uncovered(5 of 2962)"
FT REC 5407824..5409497
FT /note="Pan_K-26;Pan_J-31 contains uncovered(15 of 1673)"
FT REC 6430592..6431632
FT /note="Pan_K-26;Pan_J-31 contains uncovered(3 of 1040)"
FT REC 6589908..6590392
FT /note="Pan_K-26;Pan_J-31 contains uncovered(61 of 484)"
FT REC 644180..646061
FT /note="NZ_13V;Pan_J-31 contains uncovered(706 of 1881)"
FT REC 3207740..3208973
FT /note="NZ_13V;Pan_J-31 contains uncovered(4 of 1233)"
FT REC 3717933..3718650
FT /note="NZ_13V;Pan_J-31"
FT REC 5202821..5203960
FT /note="NZ_13V;Pan_J-31 contains uncovered(8 of 1139)"
FT REC 60795..62072
FT /note="NZ_13V;Pan_J-31 contains uncovered(1 of 1277)"
FT REC 86898..88409
FT /note="NZ_13V;Pan_J-31 contains uncovered(1 of 1511)"
FT REC 1303996..1305441
FT /note="NZ_13V;Pan_J-31 contains uncovered(1 of 1445)"
FT REC 3495208..3496162
FT /note="NZ_13V;Pan_J-31 contains uncovered(2 of 954)"
FT REC 3559054..3563019
FT /note="NZ_13V;Pan_J-31 contains uncovered(15 of 3965)"
FT REC 4317921..4318815
FT /note="NZ_13V;Pan_J-31"
FT REC 4409265..4414912
FT /note="NZ_13V;Pan_J-31 contains uncovered(1921 of 5647)"
FT REC 6392440..6393312
FT /note="NZ_13V;Pan_J-31 contains uncovered(6 of 872)"
FT REC 283928..285070
FT /note="Pan_K-26;Pan_J-31 contains uncovered(4 of 1142)"
FT REC 294056..294534
FT /note="Pan_K-26;Pan_J-31 contains uncovered(46 of 478)"
FT REC 1230554..1234022
FT /note="Pan_K-26;Pan_J-31 contains uncovered(9 of 3468)"
FT REC 1416304..1418534
FT /note="Pan_K-26;Pan_J-31 contains uncovered(1673 of 2230)"
FT REC 2303562..2304714
FT /note="Pan_K-26;Pan_J-31"
FT REC 3771347..3773056
FT /note="Pan_K-26;Pan_J-31 contains uncovered(21 of 1709)"
FT REC 3941768..3942667
FT /note="Pan_K-26;Pan_J-31 contains uncovered(17 of 899)"
FT REC 4714453..4715798
FT /note="Pan_K-26;Pan_J-31 contains uncovered(3 of 1345)"
FT REC 4787884..4789921
FT /note="Pan_K-26;Pan_J-31 contains uncovered(1 of 2037)"
FT REC 5511068..5512567
FT /note="Pan_K-26;Pan_J-31 contains uncovered(135 of 1499)"
FT REC 5851398..5852222
FT /note="Pan_K-26;Pan_J-31"
FT REC 294655..295066
FT /note="NZ_13V;Pan_K-26 contains uncovered(33 of 411)"
FT REC 1432534..1433112
FT /note="NZ_13V;Pan_K-26 contains uncovered(2 of 578)"
FT REC 1896223..1898274
FT /note="NZ_13V;Pan_K-26 contains uncovered(6 of 2051)"
FT REC 1934017..1935463
FT /note="NZ_13V;Pan_K-26 contains uncovered(3 of 1446)"
FT REC 2317019..2317313
FT /note="NZ_13V;Pan_K-26 contains uncovered(1 of 294)"
FT REC 2744038..2744685
FT /note="NZ_13V;Pan_K-26 contains uncovered(1 of 647)"
FT REC 3011546..3012796
FT /note="NZ_13V;Pan_K-26"
FT REC 4780291..4781598
FT /note="NZ_13V;Pan_K-26 contains uncovered(4 of 1307)"
FT REC 2339248..2341646
FT /note="NZ_13V;Pan_J-31 contains uncovered(45 of 2398)"
FT REC 2573652..2574879
FT /note="NZ_13V;Pan_J-31 contains uncovered(4 of 1227)"
FT REC 2612325..2614403
FT /note="NZ_13V;Pan_J-31 contains uncovered(2 of 2078)"
FT REC 3496196..3497834
FT /note="NZ_13V;Pan_J-31 contains uncovered(223 of 1638)"
FT REC 4053052..4053724
FT /note="NZ_13V;Pan_J-31 contains uncovered(1 of 672)"
FT REC 4173211..4175248
FT /note="NZ_13V;Pan_J-31 contains uncovered(28 of 2037)"
FT REC 4908055..4909309
FT /note="NZ_13V;Pan_J-31 contains uncovered(705 of 1254)"
FT REC 4989589..4990708
FT /note="NZ_13V;Pan_J-31 contains uncovered(2 of 1119)"
FT REC 5978771..5980037
FT /note="NZ_13V;Pan_J-31 contains uncovered(7 of 1266)"
FT REC 6355961..6359513
FT /note="NZ_13V;Pan_J-31 contains uncovered(9 of 3552)"
FT REC 456759..459348
FT /note="Pan_K-26;Pan_J-31 contains uncovered(1 of 2589)"
FT REC 588480..588999
FT /note="Pan_K-26;Pan_J-31"
FT REC 891633..894122
FT /note="Pan_K-26;Pan_J-31 contains uncovered(13 of 2489)"
FT REC 2355524..2356858
FT /note="Pan_K-26;Pan_J-31 contains uncovered(1 of 1334)"
FT REC 4115822..4117391
FT /note="Pan_K-26;Pan_J-31 contains uncovered(2 of 1569)"
FT REC 4172263..4173178
FT /note="Pan_K-26;Pan_J-31 contains uncovered(1 of 915)"
FT REC 4269872..4270978
FT /note="Pan_K-26;Pan_J-31 contains uncovered(9 of 1106)"
FT REC 4691952..4693052
FT /note="Pan_K-26;Pan_J-31 contains uncovered(6 of 1100)"
FT REC 5770623..5771424
FT /note="Pan_K-26;Pan_J-31 contains uncovered(11 of 801)"
FT REC 1111031..1111754
FT /note="NZ_13V;Pan_J-31 contains uncovered(8 of 723)"
FT REC 1284720..1287667
FT /note="NZ_13V;Pan_J-31 contains uncovered(37 of 2947)"
FT REC 1622242..1624710
FT /note="NZ_13V;Pan_J-31 contains uncovered(21 of 2468)"
FT REC 3448229..3449880
FT /note="NZ_13V;Pan_J-31 contains uncovered(11 of 1651)"
FT REC 3504753..3505413
FT /note="NZ_13V;Pan_J-31 contains uncovered(1 of 660)"
FT REC 5377804..5381936
FT /note="NZ_13V;Pan_J-31 contains uncovered(3 of 4132)"
FT REC 5671050..5671679
FT /note="NZ_13V;Pan_J-31"
FT REC 186362..187296
FT /note="NZ_13V;Pan_K-26 contains uncovered(5 of 934)"
FT REC 1432243..1432402
FT /note="NZ_13V;Pan_K-26"
FT REC 1447769..1447933
FT /note="NZ_13V;Pan_K-26 contains uncovered(39 of 164)"
FT REC 3045021..3047873
FT /note="NZ_13V;Pan_K-26 contains uncovered(12 of 2852)"
FT REC 3233145..3233657
FT /note="NZ_13V;Pan_K-26 contains uncovered(4 of 512)"
FT REC 4623813..4625214
FT /note="NZ_13V;Pan_K-26 contains uncovered(6 of 1401)"
FT REC 5280587..5280886
FT /note="NZ_13V;Pan_K-26 contains uncovered(128 of 299)"
FT REC 425920..426843
FT /note="NZ_13V;Pan_J-31"
FT REC 1477637..1477916
FT /note="NZ_13V;Pan_J-31 contains uncovered(48 of 279)"
FT REC 3898118..3903215
FT /note="NZ_13V;Pan_J-31 contains uncovered(3337 of 5097)"
FT REC 4983684..4985113
FT /note="NZ_13V;Pan_J-31 contains uncovered(49 of 1429)"
FT REC 5414033..5415283
FT /note="NZ_13V;Pan_J-31 contains uncovered(3 of 1250)"
FT REC 6391432..6392231
FT /note="NZ_13V;Pan_J-31 contains uncovered(5 of 799)"
FT REC 492580..493597
FT /note="Pan_K-26;Pan_J-31 contains uncovered(285 of 1017)"
FT REC 831580..832187
FT /note="Pan_K-26;Pan_J-31"
FT REC 847622..854222
FT /note="Pan_K-26;Pan_J-31 contains uncovered(79 of 6600)"
FT REC 1227812..1229591
FT /note="Pan_K-26;Pan_J-31 contains uncovered(47 of 1779)"
FT REC 2223061..2223752
FT /note="Pan_K-26;Pan_J-31 contains uncovered(3 of 691)"
FT REC 4398285..4399197
FT /note="Pan_K-26;Pan_J-31"
FT REC 4497850..4499380
FT /note="Pan_K-26;Pan_J-31 contains uncovered(195 of 1530)"
FT REC 5041318..5041746
FT /note="Pan_K-26;Pan_J-31 contains uncovered(7 of 428)"
FT REC 6227531..6227938
FT /note="Pan_K-26;Pan_J-31"
FT REC 421731..423086
FT /note="NZ_13V;Pan_J-31 contains uncovered(1040 of 1355)"
FT REC 1020115..1022624
FT /note="NZ_13V;Pan_J-31 contains uncovered(165 of 2509)"
FT REC 3204531..3205196
FT /note="NZ_13V;Pan_J-31"
FT REC 3774013..3776646
FT /note="NZ_13V;Pan_J-31 contains uncovered(102 of 2633)"
FT REC 4323691..4325381
FT /note="NZ_13V;Pan_J-31 contains uncovered(6 of 1690)"
FT REC 5024459..5026493
FT /note="NZ_13V;Pan_J-31 contains uncovered(3 of 2034)"
FT REC 5559121..5562237
FT /note="NZ_13V;Pan_J-31 contains uncovered(3 of 3116)"
FT REC 5573174..5574337
FT /note="NZ_13V;Pan_J-31 contains uncovered(29 of 1163)"
FT REC 5980249..5984291
FT /note="NZ_13V;Pan_J-31 contains uncovered(18 of 4042)"
FT REC 218418..219232
FT /note="NZ_13V;Pan_K-26 contains uncovered(3 of 814)"
FT REC 505223..505471
FT /note="NZ_13V;Pan_K-26"
FT REC 881078..881801
FT /note="NZ_13V;Pan_K-26 contains uncovered(16 of 723)"
FT REC 1405452..1407721
FT /note="NZ_13V;Pan_K-26 contains uncovered(13 of 2269)"
FT REC 2286840..2288013
FT /note="NZ_13V;Pan_K-26 contains uncovered(722 of 1173)"
FT REC 2288120..2288775
FT /note="NZ_13V;Pan_K-26"
FT REC 2583336..2583425
FT /note="NZ_13V;Pan_K-26"
FT REC 3907101..3907495
FT /note="NZ_13V;Pan_K-26"
FT REC 4348988..4367858
FT /note="NZ_13V;Pan_K-26 contains uncovered(18229 of 18870)"
FT REC 4644672..4646750
FT /note="NZ_13V;Pan_K-26 contains uncovered(19 of 2078)"
FT REC 5969008..5970186
FT /note="NZ_13V;Pan_K-26 contains uncovered(13 of 1178)"
FT REC 203715..204527
FT /note="Pan_K-26;Pan_J-31 contains uncovered(2 of 812)"
FT REC 282849..283789
FT /note="Pan_K-26;Pan_J-31 contains uncovered(12 of 940)"
FT REC 319321..320194
FT /note="Pan_K-26;Pan_J-31"
FT REC 931903..933007
FT /note="Pan_K-26;Pan_J-31 contains uncovered(1 of 1104)"
FT REC 1315572..1316948
FT /note="Pan_K-26;Pan_J-31 contains uncovered(11 of 1376)"
FT REC 2723909..2724544
FT /note="Pan_K-26;Pan_J-31"
FT REC 3333125..3335217
FT /note="Pan_K-26;Pan_J-31"
FT REC 4399242..4399698
FT /note="Pan_K-26;Pan_J-31"
FT REC 4713659..4714068
FT /note="Pan_K-26;Pan_J-31"
FT REC 5790996..5791348
FT /note="Pan_K-26;Pan_J-31"
FT REC 1145210..1147962
FT /note="NZ_13V;Pan_J-31 contains uncovered(21 of 2752)"
FT REC 2130677..2139760
FT /note="NZ_13V;Pan_J-31 contains uncovered(3285 of 9083)"
FT REC 2199068..2202401
FT /note="NZ_13V;Pan_J-31 contains uncovered(3 of 3333)"
FT REC 2599032..2605262
FT /note="NZ_13V;Pan_J-31 contains uncovered(53 of 6230)"
FT REC 3190003..3191307
FT /note="NZ_13V;Pan_J-31"
FT REC 3793365..3794696
FT /note="NZ_13V;Pan_J-31 contains uncovered(35 of 1331)"
FT REC 4245779..4247000
FT /note="NZ_13V;Pan_J-31 contains uncovered(39 of 1221)"
FT REC 4598841..4599771
FT /note="NZ_13V;Pan_J-31 contains uncovered(22 of 930)"
FT REC 221032..222696
FT /note="NZ_13V;Pan_J-31 contains uncovered(3 of 1664)"
FT REC 467107..469047
FT /note="NZ_13V;Pan_J-31 contains uncovered(141 of 1940)"
FT REC 1531245..1533382
FT /note="NZ_13V;Pan_J-31 contains uncovered(4 of 2137)"
FT REC 2203022..2204433
FT /note="NZ_13V;Pan_J-31 contains uncovered(43 of 1411)"
FT REC 2338621..2339160
FT /note="NZ_13V;Pan_J-31 contains uncovered(201 of 539)"
FT REC 2570512..2573242
FT /note="NZ_13V;Pan_J-31 contains uncovered(324 of 2730)"
FT REC 5023032..5024387
FT /note="NZ_13V;Pan_J-31 contains uncovered(4 of 1355)"
FT REC 5350308..5359203
FT /note="NZ_13V;Pan_J-31 contains uncovered(3616 of 8895)"
FT REC 5543421..5545734
FT /note="NZ_13V;Pan_J-31 contains uncovered(4 of 2313)"
FT REC 912719..912953
FT /note="Pan_K-26;Pan_J-31 contains uncovered(1 of 234)"
FT REC 930126..930511
FT /note="Pan_K-26;Pan_J-31 contains uncovered(5 of 385)"
FT REC 1237544..1238614
FT /note="Pan_K-26;Pan_J-31 contains uncovered(2 of 1070)"
FT REC 1346671..1349664
FT /note="Pan_K-26;Pan_J-31 contains uncovered(4 of 2993)"
FT REC 1414420..1415101
FT /note="Pan_K-26;Pan_J-31 contains uncovered(2 of 681)"
FT REC 1415171..1416202
FT /note="Pan_K-26;Pan_J-31 contains uncovered(1 of 1031)"
FT REC 2067399..2067973
FT /note="Pan_K-26;Pan_J-31"
FT REC 2068810..2073692
FT /note="Pan_K-26;Pan_J-31 contains uncovered(4316 of 4882)"
FT REC 4048455..4049596
FT /note="Pan_K-26;Pan_J-31 contains uncovered(1 of 1141)"
FT REC 4449715..4450538
FT /note="Pan_K-26;Pan_J-31 contains uncovered(108 of 823)"
FT REC 4502265..4503662
FT /note="Pan_K-26;Pan_J-31"
FT REC 4762458..4763108
FT /note="Pan_K-26;Pan_J-31 contains uncovered(31 of 650)"
FT REC 4829342..4830184
FT /note="Pan_K-26;Pan_J-31 contains uncovered(2 of 842)"
FT REC 5184292..5185700
FT /note="Pan_K-26;Pan_J-31 contains uncovered(26 of 1408)"
FT REC 5769718..5770178
FT /note="Pan_K-26;Pan_J-31 contains uncovered(77 of 460)"
FT REC 5776257..5776863
FT /note="Pan_K-26;Pan_J-31 contains uncovered(1 of 606)"
FT REC 5788905..5789399
FT /note="Pan_K-26;Pan_J-31"
FT REC 6533416..6533582
FT /note="Pan_K-26;Pan_J-31 contains uncovered(17 of 166)"
FT REC 6551939..6552352
FT /note="Pan_K-26;Pan_J-31"
FT REC 589503..592779
FT /note="NZ_13V;Pan_K-26 contains uncovered(87 of 3276)"
FT REC 1199715..1199914
FT /note="NZ_13V;Pan_K-26"
FT REC 1434094..1434214
FT /note="NZ_13V;Pan_K-26 contains uncovered(14 of 120)"
FT REC 1443966..1444083
FT /note="NZ_13V;Pan_K-26"
FT REC 1888924..1894000
FT /note="NZ_13V;Pan_K-26 contains uncovered(5 of 5076)"
FT REC 2151997..2152430
FT /note="NZ_13V;Pan_K-26 contains uncovered(10 of 433)"
FT REC 2350741..2351347
FT /note="NZ_13V;Pan_K-26 contains uncovered(1 of 606)"
FT REC 2741493..2741742
FT /note="NZ_13V;Pan_K-26"
FT REC 3254264..3254894
FT /note="NZ_13V;Pan_K-26 contains uncovered(16 of 630)"
FT REC 4603276..4603614
FT /note="NZ_13V;Pan_K-26 contains uncovered(12 of 338)"
FT REC 148568..149453
FT /note="NZ_13V;Pan_J-31 contains uncovered(1 of 885)"
FT REC 1076339..1081108
FT /note="NZ_13V;Pan_J-31 contains uncovered(10 of 4769)"
FT REC 1306666..1307284
FT /note="NZ_13V;Pan_J-31 contains uncovered(114 of 618)"
FT REC 1632579..1634423
FT /note="NZ_13V;Pan_J-31 contains uncovered(5 of 1844)"
FT REC 2407518..2408459
FT /note="NZ_13V;Pan_J-31 contains uncovered(90 of 941)"
FT REC 3206475..3207537
FT /note="NZ_13V;Pan_J-31 contains uncovered(1 of 1062)"
FT REC 3239469..3240420
FT /note="NZ_13V;Pan_J-31 contains uncovered(818 of 951)"
FT REC 3722304..3723892
FT /note="NZ_13V;Pan_J-31 contains uncovered(4 of 1588)"
FT REC 4310206..4310748
FT /note="NZ_13V;Pan_J-31 contains uncovered(52 of 542)"
FT REC 4513553..4514756
FT /note="NZ_13V;Pan_J-31 contains uncovered(27 of 1203)"
FT REC 5406055..5407018
FT /note="NZ_13V;Pan_J-31"
FT REC 6582730..6589901
FT /note="NZ_13V;Pan_J-31 contains uncovered(6032 of 7171)"
FT REC 196198..197140
FT /note="Pan_K-26;Pan_J-31 contains uncovered(1 of 942)"
FT REC 756172..757073
FT /note="Pan_K-26;Pan_J-31 contains uncovered(2 of 901)"
FT REC 1088329..1089955
FT /note="Pan_K-26;Pan_J-31 contains uncovered(3 of 1626)"
FT REC 1593367..1594088
FT /note="Pan_K-26;Pan_J-31"
FT REC 2358973..2359565
FT /note="Pan_K-26;Pan_J-31 contains uncovered(99 of 592)"
FT REC 2548894..2555625
FT /note="Pan_K-26;Pan_J-31 contains uncovered(98 of 6731)"
FT REC 3015964..3016718
FT /note="Pan_K-26;Pan_J-31"
FT REC 3232018..3233040
FT /note="Pan_K-26;Pan_J-31 contains uncovered(1 of 1022)"
FT REC 5319666..5324758
FT /note="Pan_K-26;Pan_J-31 contains uncovered(1738 of 5092)"
FT REC 5843653..5844350
FT /note="Pan_K-26;Pan_J-31 contains uncovered(4 of 697)"
FT REC 507271..507817
FT /note="NZ_13V;Pan_J-31"
FT REC 836140..838810
FT /note="NZ_13V;Pan_J-31 contains uncovered(6 of 2670)"
FT REC 897265..898825
FT /note="NZ_13V;Pan_J-31 contains uncovered(49 of 1560)"
FT REC 982280..984916
FT /note="NZ_13V;Pan_J-31 contains uncovered(2489 of 2636)"
FT REC 1282941..1283474
FT /note="NZ_13V;Pan_J-31 contains uncovered(3 of 533)"
FT REC 3005939..3010336
FT /note="NZ_13V;Pan_J-31 contains uncovered(124 of 4397)"
FT REC 3664189..3665414
FT /note="NZ_13V;Pan_J-31"
FT REC 3702282..3707504
FT /note="NZ_13V;Pan_J-31 contains uncovered(21 of 5222)"
FT REC 4311039..4312343
FT /note="NZ_13V;Pan_J-31 contains uncovered(2 of 1304)"
FT REC 5369232..5370269
FT /note="NZ_13V;Pan_J-31 contains uncovered(2 of 1037)"
FT REC 5399759..5401821
FT /note="NZ_13V;Pan_J-31 contains uncovered(1 of 2062)"
FT REC 517834..518482
FT /note="NZ_13V;Pan_K-26"
FT REC 1022920..1023839
FT /note="NZ_13V;Pan_K-26 contains uncovered(3 of 919)"
FT REC 1352411..1353486
FT /note="NZ_13V;Pan_K-26 contains uncovered(2 of 1075)"
FT REC 1433353..1433569
FT /note="NZ_13V;Pan_K-26"
FT REC 1590652..1592135
FT /note="NZ_13V;Pan_K-26 contains uncovered(2 of 1483)"
FT REC 1627270..1628667
FT /note="NZ_13V;Pan_K-26 contains uncovered(33 of 1397)"
FT REC 2054587..2054683
FT /note="NZ_13V;Pan_K-26"
FT REC 2253055..2255760
FT /note="NZ_13V;Pan_K-26 contains uncovered(3 of 2705)"
FT REC 2543377..2543605
FT /note="NZ_13V;Pan_K-26 contains uncovered(9 of 228)"
FT REC 2588290..2588731
FT /note="NZ_13V;Pan_K-26 contains uncovered(14 of 441)"
FT REC 3254990..3255378
FT /note="NZ_13V;Pan_K-26"
FT REC 3390542..3392234
FT /note="NZ_13V;Pan_K-26"
FT REC 3718656..3718942
FT /note="NZ_13V;Pan_K-26 contains uncovered(6 of 286)"
FT REC 3727490..3727887
FT /note="NZ_13V;Pan_K-26 contains uncovered(1 of 397)"
FT REC 3894757..3894966
FT /note="NZ_13V;Pan_K-26 contains uncovered(2 of 209)"
FT REC 4282170..4283436
FT /note="NZ_13V;Pan_K-26 contains uncovered(2 of 1266)"
FT REC 4512365..4513054
FT /note="NZ_13V;Pan_K-26 contains uncovered(2 of 689)"
FT REC 4580307..4582997
FT /note="NZ_13V;Pan_K-26 contains uncovered(6 of 2690)"
FT REC 4600545..4601194
FT /note="NZ_13V;Pan_K-26 contains uncovered(1 of 649)"
FT REC 4643985..4644512
FT /note="NZ_13V;Pan_K-26 contains uncovered(12 of 527)"
FT REC 4899177..4900995
FT /note="NZ_13V;Pan_K-26 contains uncovered(4 of 1818)"
FT REC 6007741..6008319
FT /note="NZ_13V;Pan_K-26"
FT REC 6437092..6437217
FT /note="NZ_13V;Pan_K-26"
