# Supplementary material for: Genomic Analysis of the Kiwifruit Pathogen Pseudomonas syringae pv. actinidiae Provides Insight into the Origins of an Emergent Plant Disease
Source: PLoS Pathog. 2013 Jul 25;9(7):e1003503. doi: 10.1371/journal.ppat.1003503 (PMC3723570; doi:10.1371/journal.ppat.1003503)
Supplement: Protocol S1 — AWK-script findUniqueBlast.awk. (ZIP) [file ppat.1003503.s009.zip]

Archive with 3 entries (2 files):
- findUniqueBlast.awk
- __MACOSX/
- __MACOSX/._findUniqueBlast.awk
