# Supplementary material for: Genomic Analysis of the Kiwifruit Pathogen Pseudomonas syringae pv. actinidiae Provides Insight into the Origins of an Emergent Plant Disease
Source: PLoS Pathog. 2013 Jul 25;9(7):e1003503. doi: 10.1371/journal.ppat.1003503 (PMC3723570; doi:10.1371/journal.ppat.1003503)
Supplement: Protocol S1 — AWK-script findUniqueBlast.awk. (ZIP) [file ppat.1003503.s009.zip › findUniqueBlast.awk]

#!/usr/bin/awk -f
# findUniqueBlast.awk
# Description: Find regions that are unique to a query region using a blast approach.
# Author: Bernhard Haubold
# Date: February 3, 2012
BEGIN{
  if(!query && !sbjct){
    print "Usage: findUniqueBlast.awk -v query=<query.fasta> -v sbjct=<sbjct.fasta> [-v numChips=<numCPUs>] [-v minLen=<minLen>] [-v proteinDb=<proteinDb>]";
    exit 0;
  }
  if(!numChips)
    numChips = 4;
  if(!minLen)
    minLen = 1000;

  # Convert query & sbjct to contiguous sequence
  system("date");
  print ">query" > "query.fa";
  cmd = "grep -v '^>' " query " >> query.fa";
  system(cmd);
  print ">sbjct" > "sbjct.fa";
  cmd = "grep -v '^>' " sbjct " >> sbjct.fa";
  system(cmd);

  cmd = "formatdb -i sbjct.fa -n sbjct -p F";
  printf "# Formatting " sbjct "...";
  system(cmd);
  print "done."
  cmd = "blastall -p blastn -a " numChips " -e1e-10 -m 8 -d sbjct -i query.fa > blast.out";
  printf "# Blasting " query " against " sbjct "...";
  system(cmd);
  print "done.";
  printf "# Extracting hits from blast results...";
  while(getline < "blast.out"){
    start = $7;
    end = $8;
    for(i=start;i<=end;i++){
      if(max < i)
	max = i;
      queryCov[i] = 1;
    }
  }
  close("blast.out");
  print "done";
  # construct name for output file
  split(query, arr, ".");
  a = arr[1];
  split(sbjct, arr, ".");
  b = arr[1];
  outFasta = a "_" b ".fa";
  outBlast = a "_" b ".blast";
  printf "" > outFasta;
  printf "" > outBlast;
  printf "# Extracting unique regions of minimum length " minLen "...";
  open = 0;
  for(i=1;i<=max;i++){
    if(!queryCov[i]){     # no hit
      if(!open){          # start of private region
	open = 1;
	start = i;
      }
    }else{                # hit
      if(open){           # end of private region
	end = i-1;
	open = 0;
	if((end - start + 1) >= minLen){        # significant private region
	  cmd = "cutSeq -r " start "-" end " < query.fa >> " outFasta;
	  system(cmd);
	}
      }
    }
  }
  if(open){
    end = max;
    if(end - start + 1 >= minLen){
      cmd = "cutSeq -r " start "-" end " < query.fa >> " outFasta;
      system(cmd);
    }
  }
  print "done.";
  printf "# Polishing header line in " outFasta "...";
  cmd = "perl -pe 's/^>(.+) +(.+)/>$1_$2/' " outFasta " > tmp; mv tmp " outFasta;
  system(cmd);
  print "done.";
  # Double check non-homology and remove failures
  printf "# Double-checking non-homology & removing failures...";
  cmd = "blastall -p blastn -i " outFasta " -a " numChips " -i " outFasta " -d sbjct -e1e-10 -m 8 | cut -f 1 | sort | uniq ";
  print "" > "tmpFile";
  while(cmd | getline){
    cmd2 = "getSeq -c -s " $1 " < " outFasta " >> tmpFile; mv tmpFile " outFasta;
    system(cmd2);
  }
  print "done.";
  print "# Unique sequences written to " outFasta;
  if(proteinDb){
    cmd = "blastall -p blastn -i " outFasta " -b 0 -v 5 -a " numChips " -p blastx -d " proteinDb " -m 7  | blast_parse | grep -v ^$";
    FS = "\t";
    while(cmd | getline){
      print > outBlast;
    }
    print "# Blast annotation written to " outBlast;
  }
  system("date");
}
